# Supplementary material for: Integrated Degradome and Srna Sequencing Revealed miRNA-mRNA Regulatory Networks between the Phloem and Developing Xylem of Poplar
Source: Int J Mol Sci. 2022 Apr 20;23(9):4537. doi: 10.3390/ijms23094537 (PMC9100975; doi:10.3390/ijms23094537)
Supplement: Supplementary file 1 [file ijms-23-04537-s001.zip › Table S1.xlsx]

## Sheet: Table S1
Table S1 Detailed information of six sRNA libraries
Sample	P1	P2	P3	X1	X2	X3
Reads	11419418	11768425	11997478	10320359	10796007	11069777
Bases (G)	0.57	0.59	0.6	0.52	0.54	0.55
Error Rate (%)	0.0001	0.0001	0.0001	0.0001	0.0001	0.0001
Q20 (%)	98.82	98.78	98.66	98.79	98.61	98.73
Q30 (%)	95.96	95.47	95.83	95.85	95.17	95.52
GC Content (%)	50.74	51.42	50.77	50.13	50.58	50.27
N > 10%	0	0	0	0	0	0
Low Quality	47102	41426	43110	48804	38759	56156
5 Adapter Contamine	12368	22259	22550	13818	19379	15807
3 Adapter Null or Insert Null	183630	262268	156299	151677	233228	168523
With ployA/T/G/C	15144	10022	14727	5437	5110	4826
Clean Reads	11161174	11432450	11760792	10100623	10499531	10824465
18 ~30 nt sRNA	9338991	8870629	10339047	8239561	7381461	8063318
Mapped sRNA	8411952	8435901	9447241	8024962	7175999	7852849
"+" Mapped sRNA	7007239	7428437	7613824	7439624	6655401	7296894
"-" Mapped sRNA	1404713	1007464	1833417	585338	520598	555955
