# Supplementary material for: Integrated Degradome and Srna Sequencing Revealed miRNA-mRNA Regulatory Networks between the Phloem and Developing Xylem of Poplar
Source: Int J Mol Sci. 2022 Apr 20;23(9):4537. doi: 10.3390/ijms23094537 (PMC9100975; doi:10.3390/ijms23094537)
Supplement: Supplementary file 1 [file ijms-23-04537-s001.zip › Table S2.xlsx]

## Sheet: Table S2
Table S2 Detailed miRNA families in 12 plants
Species	Family	Number
Populus deltoides	miR1446	2
Populus deltoides	miR160	6
Populus deltoides	miR162	2
Populus deltoides	miR164	5
Populus deltoides	miR166	13
Populus deltoides	miR167	6
Populus deltoides	miR168	2
Populus deltoides	miR169	2
Populus deltoides	miR171	4
Populus deltoides	miR172	1
Populus deltoides	miR2111	2
Populus deltoides	miR319	10
Populus deltoides	miR394	1
Populus deltoides	miR395	6
Populus deltoides	miR396	7
Populus deltoides	miR398	2
Populus deltoides	miR399	2
Populus deltoides	miR403	2
Populus deltoides	miR472	2
Populus deltoides	miR475	1
Populus deltoides	miR476	1
Populus deltoides	miR477	3
Populus deltoides	miR482	3
Populus deltoides	miR530	1
Populus deltoides	miR6421	1
Populus deltoides	miR6427	1
Populus deltoides	miR6434	1
Populus deltoides	miR6445	2
Populus deltoides	miR6457	2
Populus deltoides	miR6459	1
Populus deltoides	miR6478	1
Populus deltoides	miR7817	1
Populus trichocarpa	miR1444	2
Populus trichocarpa	miR1447	1
Populus trichocarpa	miR1448	1
Populus trichocarpa	miR156	9
Populus trichocarpa	miR159	4
Populus trichocarpa	miR160	4
Populus trichocarpa	miR162	2
Populus trichocarpa	miR164	6
Populus trichocarpa	miR166	16
Populus trichocarpa	miR167	7
Populus trichocarpa	miR168	2
Populus trichocarpa	miR169	7
Populus trichocarpa	miR171	12
Populus trichocarpa	miR172	7
Populus trichocarpa	miR2111	2
Populus trichocarpa	miR319	7
Populus trichocarpa	miR390	4
Populus trichocarpa	miR393	4
Populus trichocarpa	miR394	2
Populus trichocarpa	miR396	7
Populus trichocarpa	miR397	1
Populus trichocarpa	miR398	2
Populus trichocarpa	miR403	3
Populus trichocarpa	miR408	1
Populus trichocarpa	miR472	2
Populus trichocarpa	miR475	2
Populus trichocarpa	miR476	1
Populus trichocarpa	miR482	4
Populus trichocarpa	miR530	1
Populus trichocarpa	miR6421	1
Populus trichocarpa	miR6425	5
Populus trichocarpa	miR6427	1
Populus trichocarpa	miR6445	2
Populus trichocarpa	miR6456	2
Populus trichocarpa	miR6459	1
Arabidopsis thaliana	miR156	12
Arabidopsis thaliana	miR158	2
Arabidopsis thaliana	miR159	3
Arabidopsis thaliana	miR160	3
Arabidopsis thaliana	miR161	1
Arabidopsis thaliana	miR162	2
Arabidopsis thaliana	miR164	3
Arabidopsis thaliana	miR166	9
Arabidopsis thaliana	miR167	3
Arabidopsis thaliana	miR168	2
Arabidopsis thaliana	miR169	11
Arabidopsis thaliana	miR171	4
Arabidopsis thaliana	miR172	5
Arabidopsis thaliana	miR173	1
Arabidopsis thaliana	miR1886	1
Arabidopsis thaliana	miR1888	1
Arabidopsis thaliana	miR2111	2
Arabidopsis thaliana	miR2934	1
Arabidopsis thaliana	miR319	3
Arabidopsis thaliana	miR390	2
Arabidopsis thaliana	miR391	1
Arabidopsis thaliana	miR393	2
Arabidopsis thaliana	miR3932	2
Arabidopsis thaliana	miR3933	1
Arabidopsis thaliana	miR394	2
Arabidopsis thaliana	miR395	6
Arabidopsis thaliana	miR396	2
Arabidopsis thaliana	miR397	2
Arabidopsis thaliana	miR398	3
Arabidopsis thaliana	miR399	5
Arabidopsis thaliana	miR400	1
Arabidopsis thaliana	miR402	1
Arabidopsis thaliana	miR403	1
Arabidopsis thaliana	miR408	1
Arabidopsis thaliana	miR4228	1
Arabidopsis thaliana	miR4243	1
Arabidopsis thaliana	miR447	2
Arabidopsis thaliana	miR5017	1
Arabidopsis thaliana	miR5019	1
Arabidopsis thaliana	miR5022	1
Arabidopsis thaliana	miR5026	1
Arabidopsis thaliana	miR5028	1
Arabidopsis thaliana	miR5139	1
Arabidopsis thaliana	miR5640	1
Arabidopsis thaliana	miR5651	1
Arabidopsis thaliana	miR771	1
Arabidopsis thaliana	miR773	1
Arabidopsis thaliana	miR774	1
Arabidopsis thaliana	miR775	1
Arabidopsis thaliana	miR776	1
Arabidopsis thaliana	miR777	1
Arabidopsis thaliana	miR779	1
Arabidopsis thaliana	miR8179	1
Arabidopsis thaliana	miR8182	1
Arabidopsis thaliana	miR823	1
Arabidopsis thaliana	miR825	1
Arabidopsis thaliana	miR826	1
Arabidopsis thaliana	miR827	1
Arabidopsis thaliana	miR828	1
Arabidopsis thaliana	miR829	1
Arabidopsis thaliana	miR830	1
Arabidopsis thaliana	miR837	1
Arabidopsis thaliana	miR838	1
Arabidopsis thaliana	miR840	1
Arabidopsis thaliana	miR841	2
Arabidopsis thaliana	miR842	1
Arabidopsis thaliana	miR843	1
Arabidopsis thaliana	miR844	1
Arabidopsis thaliana	miR845	2
Arabidopsis thaliana	miR846	1
Arabidopsis thaliana	miR847	1
Arabidopsis thaliana	miR850	1
Arabidopsis thaliana	miR852	1
Arabidopsis thaliana	miR853	1
Arabidopsis thaliana	miR856	1
Arabidopsis thaliana	miR858	1
Arabidopsis thaliana	miR859	1
Arabidopsis thaliana	miR861	1
Arabidopsis thaliana	miR864	1
Arabidopsis thaliana	miR866	1
Arabidopsis thaliana	miR867	1
Arabidopsis thaliana	miR868	1
Vitis vinifera	miR1446	1
Vitis vinifera	miR156	9
Vitis vinifera	miR159	7
Vitis vinifera	miR160	5
Vitis vinifera	miR162	1
Vitis vinifera	miR164	3
Vitis vinifera	miR166	8
Vitis vinifera	miR167	5
Vitis vinifera	miR168	1
Vitis vinifera	miR169	15
Vitis vinifera	miR171	12
Vitis vinifera	miR172	5
Vitis vinifera	miR2111	1
Vitis vinifera	miR2118	1
Vitis vinifera	miR2950	1
Vitis vinifera	miR319	2
Vitis vinifera	miR3623	1
Vitis vinifera	miR3624	1
Vitis vinifera	miR3625	1
Vitis vinifera	miR3627	1
Vitis vinifera	miR3629	4
Vitis vinifera	miR3632	1
Vitis vinifera	miR3633	1
Vitis vinifera	miR3634	1
Vitis vinifera	miR3635	1
Vitis vinifera	miR390	2
Vitis vinifera	miR391	1
Vitis vinifera	miR393	2
Vitis vinifera	miR394	3
Vitis vinifera	miR395	15
Vitis vinifera	miR396	5
Vitis vinifera	miR397	1
Vitis vinifera	miR398	3
Vitis vinifera	miR399	5
Vitis vinifera	miR403	6
Vitis vinifera	miR408	1
Vitis vinifera	miR477	1
Vitis vinifera	miR482	2
Vitis vinifera	miR529	1
Vitis vinifera	miR530	2
Vitis vinifera	miR535	11
Vitis vinifera	miR536	1
Vitis vinifera	miR827	1
Glycine max	miR10192	1
Glycine max	miR10198	11
Glycine max	miR10405	5
Glycine max	miR10440	1
Glycine max	miR10442	1
Glycine max	miR10447	2
Glycine max	miR1507	4
Glycine max	miR1508	2
Glycine max	miR1509	2
Glycine max	miR1510	2
Glycine max	miR1511	1
Glycine max	miR1512	3
Glycine max	miR1513	2
Glycine max	miR1514	2
Glycine max	miR1515	2
Glycine max	miR156	26
Glycine max	miR159	13
Glycine max	miR160	8
Glycine max	miR162	3
Glycine max	miR164	13
Glycine max	miR166	25
Glycine max	miR167	10
Glycine max	miR168	2
Glycine max	miR169	29
Glycine max	miR171	14
Glycine max	miR172	11
Glycine max	miR2109	1
Glycine max	miR2111	5
Glycine max	miR2118	2
Glycine max	miR2119	1
Glycine max	miR319	17
Glycine max	miR3508	1
Glycine max	miR3522	1
Glycine max	miR390	7
Glycine max	miR391	1
Glycine max	miR393	10
Glycine max	miR394	7
Glycine max	miR395	21
Glycine max	miR396	12
Glycine max	miR397	4
Glycine max	miR398	4
Glycine max	miR399	19
Glycine max	miR403	2
Glycine max	miR408	4
Glycine max	miR4348	2
Glycine max	miR4374	1
Glycine max	miR4382	3
Glycine max	miR4387	2
Glycine max	miR4392	2
Glycine max	miR4397	1
Glycine max	miR4412	1
Glycine max	miR4414	1
Glycine max	miR4415	2
Glycine max	miR4416	3
Glycine max	miR477	1
Glycine max	miR479	2
Glycine max	miR482	4
Glycine max	miR4996	1
Glycine max	miR4997	3
Glycine max	miR5037	2
Glycine max	miR5038	1
Glycine max	miR5042	1
Glycine max	miR5043	1
Glycine max	miR5072	2
Glycine max	miR5225	1
Glycine max	miR530	6
Glycine max	miR5372	1
Glycine max	miR5374	1
Glycine max	miR5559	1
Glycine max	miR5667	1
Glycine max	miR5671	2
Glycine max	miR5677	1
Glycine max	miR5761	1
Glycine max	miR5763	3
Glycine max	miR5767	1
Glycine max	miR5770	1
Glycine max	miR5786	1
Glycine max	miR828	2
Glycine max	miR862	2
Glycine max	miR9722	1
Glycine max	miR9731	1
Glycine max	miR9737	4
Glycine max	miR9740	2
Glycine max	miR9749	1
Glycine max	miR9750	1
Glycine max	miR9763	1
Ginkgo biloba	miR1030	4
Ginkgo biloba	miR1083	2
Ginkgo biloba	miR11407	2
Ginkgo biloba	miR11411	1
Ginkgo biloba	miR11530	1
Ginkgo biloba	miR11534	10
Ginkgo biloba	miR1314	1
Ginkgo biloba	miR156	8
Ginkgo biloba	miR159	5
Ginkgo biloba	miR160	10
Ginkgo biloba	miR162	2
Ginkgo biloba	miR164	4
Ginkgo biloba	miR166	11
Ginkgo biloba	miR167	6
Ginkgo biloba	miR168	6
Ginkgo biloba	miR169	26
Ginkgo biloba	miR171	17
Ginkgo biloba	miR2118	1
Ginkgo biloba	miR2950	2
Ginkgo biloba	miR319	1
Ginkgo biloba	miR390	2
Ginkgo biloba	miR391	1
Ginkgo biloba	miR394	2
Ginkgo biloba	miR395	1
Ginkgo biloba	miR396	12
Ginkgo biloba	miR397	8
Ginkgo biloba	miR398	1
Ginkgo biloba	miR399	7
Ginkgo biloba	miR408	1
Ginkgo biloba	miR4414	4
Ginkgo biloba	miR477	4
Ginkgo biloba	miR482	9
Ginkgo biloba	miR529	8
Ginkgo biloba	miR535	2
Ginkgo biloba	miR536	3
Ginkgo biloba	miR8011	1
Ginkgo biloba	miR828	2
Picea abies	miR1083	1
Picea abies	miR11403	1
Picea abies	miR11407	1
Picea abies	miR11408	2
Picea abies	miR11409	13
Picea abies	miR11411	4
Picea abies	miR11412	1
Picea abies	miR11413	2
Picea abies	miR11414	1
Picea abies	miR11415	1
Picea abies	miR11416	5
Picea abies	miR11417	1
Picea abies	miR11418	1
Picea abies	miR11419	1
Picea abies	miR11420	1
Picea abies	miR11421	1
Picea abies	miR11422	1
Picea abies	miR11423	14
Picea abies	miR11424	1
Picea abies	miR11425	7
Picea abies	miR11426	3
Picea abies	miR11427	2
Picea abies	miR11428	1
Picea abies	miR11429	4
Picea abies	miR11431	2
Picea abies	miR11432	1
Picea abies	miR11436	6
Picea abies	miR11438	1
Picea abies	miR11439	1
Picea abies	miR11440	2
Picea abies	miR11441	1
Picea abies	miR11443	1
Picea abies	miR11444	1
Picea abies	miR11446	1
Picea abies	miR11449	2
Picea abies	miR11450	1
Picea abies	miR11451	1
Picea abies	miR11452	1
Picea abies	miR11453	1
Picea abies	miR11454	2
Picea abies	miR11455	1
Picea abies	miR11457	1
Picea abies	miR11458	1
Picea abies	miR11459	1
Picea abies	miR11462	1
Picea abies	miR11463	1
Picea abies	miR11466	6
Picea abies	miR11467	2
Picea abies	miR11468	1
Picea abies	miR11469	1
Picea abies	miR11472	1
Picea abies	miR11473	1
Picea abies	miR11474	2
Picea abies	miR11476	2
Picea abies	miR11477	1
Picea abies	miR11478	1
Picea abies	miR11479	2
Picea abies	miR11480	1
Picea abies	miR11481	4
Picea abies	miR11482	1
Picea abies	miR11483	1
Picea abies	miR11484	1
Picea abies	miR11485	1
Picea abies	miR11486	1
Picea abies	miR11487	3
Picea abies	miR11488	1
Picea abies	miR11490	2
Picea abies	miR11491	1
Picea abies	miR11493	5
Picea abies	miR11494	1
Picea abies	miR11497	1
Picea abies	miR11498	3
Picea abies	miR11499	3
Picea abies	miR11500	2
Picea abies	miR11502	2
Picea abies	miR11503	1
Picea abies	miR11504	2
Picea abies	miR11505	1
Picea abies	miR11506	1
Picea abies	miR11507	6
Picea abies	miR11509	1
Picea abies	miR11510	1
Picea abies	miR11511	1
Picea abies	miR11512	3
Picea abies	miR11514	1
Picea abies	miR11515	2
Picea abies	miR11517	1
Picea abies	miR11518	1
Picea abies	miR11519	1
Picea abies	miR11522	1
Picea abies	miR11523	5
Picea abies	miR11524	1
Picea abies	miR11526	1
Picea abies	miR11527	2
Picea abies	miR11528	1
Picea abies	miR11529	5
Picea abies	miR11530	1
Picea abies	miR11532	1
Picea abies	miR11534	1
Picea abies	miR11535	1
Picea abies	miR11537	1
Picea abies	miR11539	3
Picea abies	miR11540	1
Picea abies	miR11544	1
Picea abies	miR11545	3
Picea abies	miR11546	8
Picea abies	miR11549	1
Picea abies	miR11550	1
Picea abies	miR11551	1
Picea abies	miR11552	3
Picea abies	miR11560	1
Picea abies	miR11561	1
Picea abies	miR11562	5
Picea abies	miR11564	2
Picea abies	miR11565	1
Picea abies	miR11566	1
Picea abies	miR11570	3
Picea abies	miR11571	5
Picea abies	miR11572	2
Picea abies	miR11579	1
Picea abies	miR11580	1
Picea abies	miR11581	1
Picea abies	miR11582	2
Picea abies	miR11583	2
Picea abies	miR1311	2
Picea abies	miR1312	3
Picea abies	miR1313	4
Picea abies	miR1314	1
Picea abies	miR156	31
Picea abies	miR159	12
Picea abies	miR160	8
Picea abies	miR162	3
Picea abies	miR164	2
Picea abies	miR166	9
Picea abies	miR167	2
Picea abies	miR168	2
Picea abies	miR169	7
Picea abies	miR171	5
Picea abies	miR172	1
Picea abies	miR2111	1
Picea abies	miR2950	3
Picea abies	miR319	4
Picea abies	miR3627	10
Picea abies	miR3693	9
Picea abies	miR3695	2
Picea abies	miR3697	3
Picea abies	miR3698	1
Picea abies	miR3699	1
Picea abies	miR3701	9
Picea abies	miR3709	1
Picea abies	miR3710	2
Picea abies	miR390	2
Picea abies	miR391	9
Picea abies	miR393	4
Picea abies	miR394	2
Picea abies	miR395	13
Picea abies	miR396	20
Picea abies	miR397	26
Picea abies	miR398	2
Picea abies	miR399	12
Picea abies	miR408	1
Picea abies	miR482	19
Picea abies	miR5139	1
Picea abies	miR529	17
Picea abies	miR535	5
Picea abies	miR536	3
Picea abies	miR946	7
Picea abies	miR947	1
Picea abies	miR949	3
Picea abies	miR950	12
Picea abies	miR951	1
Zea mays	miR1128	3
Zea mays	miR1432	1
Zea mays	miR156	13
Zea mays	miR158	3
Zea mays	miR159	11
Zea mays	miR160	7
Zea mays	miR162	1
Zea mays	miR164	7
Zea mays	miR166	16
Zea mays	miR167	11
Zea mays	miR168	2
Zea mays	miR169	20
Zea mays	miR171	13
Zea mays	miR172	6
Zea mays	miR2118	2
Zea mays	miR2275	4
Zea mays	miR319	4
Zea mays	miR390	2
Zea mays	miR393	3
Zea mays	miR394	2
Zea mays	miR395	7
Zea mays	miR396	7
Zea mays	miR397	2
Zea mays	miR3979	1
Zea mays	miR398	2
Zea mays	miR399	11
Zea mays	miR408	3
Zea mays	miR479	2
Zea mays	miR5072	2
Zea mays	miR5168	1
Zea mays	miR5169	9
Zea mays	miR5174	1
Zea mays	miR528	3
Zea mays	miR529	1
Zea mays	miR8155	1
Zea mays	miR827	1
Oryza sativa	miR11336	4
Oryza sativa	miR11341	6
Oryza sativa	miR11343	5
Oryza sativa	miR11344	2
Oryza sativa	miR1320	1
Oryza sativa	miR1423	1
Oryza sativa	miR1425	1
Oryza sativa	miR1427	1
Oryza sativa	miR1428	4
Oryza sativa	miR1430	1
Oryza sativa	miR1432	1
Oryza sativa	miR156	10
Oryza sativa	miR159	7
Oryza sativa	miR160	6
Oryza sativa	miR162	2
Oryza sativa	miR164	6
Oryza sativa	miR166	12
Oryza sativa	miR167	10
Oryza sativa	miR168	2
Oryza sativa	miR169	16
Oryza sativa	miR171	7
Oryza sativa	miR172	4
Oryza sativa	miR1846	4
Oryza sativa	miR1849	1
Oryza sativa	miR1850	1
Oryza sativa	miR1856	1
Oryza sativa	miR1857	1
Oryza sativa	miR1859	1
Oryza sativa	miR1860	1
Oryza sativa	miR1861	13
Oryza sativa	miR1862	5
Oryza sativa	miR1863	1
Oryza sativa	miR1865	1
Oryza sativa	miR2118	15
Oryza sativa	miR2120	11
Oryza sativa	miR2275	7
Oryza sativa	miR2863	2
Oryza sativa	miR2866	1
Oryza sativa	miR2867	1
Oryza sativa	miR2870	1
Oryza sativa	miR2871	2
Oryza sativa	miR2872	1
Oryza sativa	miR2873	1
Oryza sativa	miR2876	1
Oryza sativa	miR319	2
Oryza sativa	miR390	1
Oryza sativa	miR393	2
Oryza sativa	miR394	1
Oryza sativa	miR395	5
Oryza sativa	miR396	8
Oryza sativa	miR397	2
Oryza sativa	miR3979	1
Oryza sativa	miR398	2
Oryza sativa	miR399	8
Oryza sativa	miR408	2
Oryza sativa	miR435	1
Oryza sativa	miR479	1
Oryza sativa	miR5055	1
Oryza sativa	miR5072	1
Oryza sativa	miR5139	1
Oryza sativa	miR5151	1
Oryza sativa	miR5159	1
Oryza sativa	miR5168	2
Oryza sativa	miR5179	1
Oryza sativa	miR528	4
Oryza sativa	miR529	2
Oryza sativa	miR530	1
Oryza sativa	miR531	2
Oryza sativa	miR5337	2
Oryza sativa	miR5340	2
Oryza sativa	miR535	1
Oryza sativa	miR5485	1
Oryza sativa	miR5487	1
Oryza sativa	miR5489	1
Oryza sativa	miR5501	1
Oryza sativa	miR5508	1
Oryza sativa	miR5510	1
Oryza sativa	miR5513	1
Oryza sativa	miR5516	2
Oryza sativa	miR5788	1
Oryza sativa	miR5795	4
Oryza sativa	miR5801	4
Oryza sativa	miR5804	1
Oryza sativa	miR5813	1
Oryza sativa	miR5821	1
Oryza sativa	miR5827	3
Oryza sativa	miR6248	1
Oryza sativa	miR6251	1
Oryza sativa	miR6254	1
Oryza sativa	miR812	1
Oryza sativa	miR818	2
Oryza sativa	miR820	2
Oryza sativa	miR827	1
Musa acuminata	miR156	25
Musa acuminata	miR159	3
Musa acuminata	miR160	10
Musa acuminata	miR162	7
Musa acuminata	miR164	12
Musa acuminata	miR166	21
Musa acuminata	miR167	20
Musa acuminata	miR168	9
Musa acuminata	miR169	7
Musa acuminata	miR171	9
Musa acuminata	miR172	7
Musa acuminata	miR2118	1
Musa acuminata	miR319	13
Musa acuminata	miR3711	2
Musa acuminata	miR390	6
Musa acuminata	miR393	6
Musa acuminata	miR394	5
Musa acuminata	miR395	5
Musa acuminata	miR396	17
Musa acuminata	miR397	1
Musa acuminata	miR398	1
Musa acuminata	miR399	3
Musa acuminata	miR408	1
Musa acuminata	miR482	1
Musa acuminata	miR5179	2
Musa acuminata	miR528	1
Musa acuminata	miR529	4
Musa acuminata	miR530	1
Musa acuminata	miR535	8
Musa acuminata	miR827	1
Musa acuminata	miR8558	1
Phoenix dactylifera	miR156	12
Phoenix dactylifera	miR159	10
Phoenix dactylifera	miR160	4
Phoenix dactylifera	miR162	3
Phoenix dactylifera	miR164	6
Phoenix dactylifera	miR166	8
Phoenix dactylifera	miR167	7
Phoenix dactylifera	miR168	6
Phoenix dactylifera	miR169	9
Phoenix dactylifera	miR171	9
Phoenix dactylifera	miR172	5
Phoenix dactylifera	miR2118	1
Phoenix dactylifera	miR319	1
Phoenix dactylifera	miR390	2
Phoenix dactylifera	miR391	1
Phoenix dactylifera	miR393	4
Phoenix dactylifera	miR394	4
Phoenix dactylifera	miR395	7
Phoenix dactylifera	miR396	12
Phoenix dactylifera	miR397	2
Phoenix dactylifera	miR399	1
Phoenix dactylifera	miR482	2
Phoenix dactylifera	miR5179	1
Phoenix dactylifera	miR528	2
Phoenix dactylifera	miR529	4
Phoenix dactylifera	miR535	3
Phoenix dactylifera	miR827	1
Phoenix dactylifera	miR828	1
Ananas comosus	miR1432	1
Ananas comosus	miR156	11
Ananas comosus	miR159	4
Ananas comosus	miR160	6
Ananas comosus	miR162	1
Ananas comosus	miR164	8
Ananas comosus	miR166	8
Ananas comosus	miR167	7
Ananas comosus	miR168	2
Ananas comosus	miR169	12
Ananas comosus	miR171	8
Ananas comosus	miR172	6
Ananas comosus	miR2275	4
Ananas comosus	miR319	5
Ananas comosus	miR390	3
Ananas comosus	miR391	1
Ananas comosus	miR393	3
Ananas comosus	miR394	2
Ananas comosus	miR395	4
Ananas comosus	miR396	4
Ananas comosus	miR397	1
Ananas comosus	miR398	2
Ananas comosus	miR399	6
Ananas comosus	miR408	1
Ananas comosus	miR5168	2
Ananas comosus	miR528	3
Ananas comosus	miR529	2
Ananas comosus	miR530	3
Ananas comosus	miR535	1
Ananas comosus	miR536	1
Ananas comosus	miR827	1
