# Supplementary material for: Integrated Degradome and Srna Sequencing Revealed miRNA-mRNA Regulatory Networks between the Phloem and Developing Xylem of Poplar
Source: Int J Mol Sci. 2022 Apr 20;23(9):4537. doi: 10.3390/ijms23094537 (PMC9100975; doi:10.3390/ijms23094537)
Supplement: Supplementary file 1 [file ijms-23-04537-s001.zip › Table S3.xlsx]

## Sheet: Table S3
Table S3 Expression levels of 134 miRNAs
GeneID	Phloem	Xylem
miR319d-mature	176543	35261
miR319h-mature	176543	35261
miR396b-mature	69644.3	64889.6
miR396f-mature	69644.3	64889.6
miR396a-mature	48214.3	47965.2
miR396c-mature	48214.3	47965.2
miR396g-mature	48214.3	47965.2
miR166a-mature	38624	69.8894
miR166b-mature	38624	69.8894
miR166c-mature	38624	69.8894
miR166e-mature	38624	69.8894
miR166f-mature	38624	69.8894
miR166g-mature	38624	69.8894
miR166i-mature	38624	69.8894
miR166j-mature	38624	69.8894
miR166l-mature	38624	69.8894
miR166m-mature	38624	69.8894
miR166n-mature	38624	69.8894
miR166k-mature	30021.7	79.2982
miR166p-mature	30021.7	79.2982
miR472a-mature	17755.8	267.776
miR396d-mature	16261.8	827.619
miR319a-mature	12753.2	5653.07
miR319b-mature	12753.2	5653.07
miR319j-mature	12753.2	5653.07
miR396e-mature	11347.2	2227.11
miR482a-mature	11310.7	5074.32
miR482b-mature	10782.1	1399.99
miR162a-mature	8987.57	2412.43
miR162b-mature	8987.57	2412.43
miR482b-star	6512.51	2045.69
miR472b-mature	4401.99	1936.81
miR6445a-mature	3604.02	1765.88
miR6445b-mature	3604.02	1765.88
miR1446b-mature	2659.04	428.357
miR1446c-mature	2659.04	428.357
miR395a-mature	2481.04	375.245
miR395b-mature	2481.04	375.245
miR395c-mature	2481.04	375.245
miR395d-mature	2481.04	375.245
miR395e-mature	2481.04	375.245
miR395f-mature	2481.04	375.245
miR6478-mature	1743.16	2993.64
miR477c-mature	1482.95	524.282
miR167c-mature	1375.17	1567.77
miR319g-mature	1266.53	461.651
miR6459-mature	1209.94	472.398
miR403a-mature	956.096	1048.33
miR403b-mature	956.096	1048.33
miR472a-star	956.096	1048.33
miR166a-star	902.117	8.98957
miR166c-star	902.117	8.98957
miR166g-star	902.117	8.98957
miR166l-star	902.117	8.98957
miR166m-star	902.117	8.98957
miR477c-star	542.604	561.502
miR7817-mature	496.676	74.6195
miR160a-mature	450.516	356.059
miR160c-mature	450.516	356.059
miR160d-mature	450.516	356.059
miR160e-mature	450.516	356.059
miR396b-star	395.052	187.545
miR396f-star	395.052	187.545
miR398a-mature	377.481	27.2981
miR398b-mature	377.481	27.2981
miR164a-mature	301.675	668.39
miR164b-mature	301.675	668.39
miR164c-mature	301.675	668.39
miR164d-mature	301.675	668.39
miR164e-mature	301.675	668.39
miR168a-mature	297.225	168.608
miR168b-mature	297.225	168.608
miR396g-star	287.848	109.675
miR319e-mature	248.292	62.7731
miR319f-mature	248.292	62.7731
miR319i-mature	248.292	62.7731
miRN8-mature	241.611	31.3866
miR6457a-mature	192.074	173.817
miR6457b-mature	192.074	173.817
miR482c-mature	128.846	147.255
miRN8-star	122.345	5.86761
miR6445a-star	113.301	35.0132
miR6445b-star	113.301	35.0132
miR477a-mature	105.108	275.641
miR477b-mature	105.108	275.641
miR6434-mature	93.2978	0
miR530-mature	93.0221	85.4139
miR2111a-mature	79.1462	31.6731
miR2111b-mature	79.1462	31.6731
miR168a-star	69.6834	72.8661
miR168b-star	69.6834	72.8661
miR6421-mature	66.9961	32.4429
miR171b-mature	65.9276	23.124
miR171c-star	65.9276	23.124
miR167a-mature	64.3701	29.1456
miR169b-mature	62.0928	11.8464
miR394-mature	58.3466	776.26
miR169a-mature	56.2296	14.4637
miR399a-mature	54.6816	42.6813
miR399b-mature	54.6816	42.6813
miR171a-mature	50.0878	1064.13
miR171d-mature	50.0878	1064.13
miR530-star	48.0251	14.6391
miR160b-mature	46.7114	17.4275
miR160f-mature	46.7114	17.4275
miR171a-star	46.3924	763.759
miR171d-star	46.3924	763.759
miR475a-mature	43.1867	55.5626
miR6427-mature	39.6204	38.443
miR476-mature	32.7742	44.0883
miR164c-star	32.5763	0
miR172c-mature	27.8539	18.9885
miR167b-mature	27.3238	16.0675
miR167d-mature	27.3238	16.0675
miR167e-mature	27.3238	16.0675
miR167g-mature	23.928	20.1988
miR403b-star	23.6298	10.0673
miR399b-star	23.5349	0
miR319c-mature	22.4592	53.7792
miR477a-star	20.6651	11.6711
miR164a-star	17.3383	1.42841
miR476-star	16.4958	33.8285
miR171b-star	14.6951	2.81406
miR482c-star	11.7068	8.63889
miR166f-star	11.613	0
miR166i-star	10.992	2.98939
miR6427-star	10.7875	0
miR164e-star	8.65215	8.48494
miR396c-star	8.60528	11.3204
miR395f-star	7.78769	0
miR482a-star	7.5572	1.58237
miR6434-star	7.03507	1.40703
miR319d-star	4.91398	7.21048
miR319h-star	4.91398	7.21048
