# Supplementary material for: Integrated Degradome and Srna Sequencing Revealed miRNA-mRNA Regulatory Networks between the Phloem and Developing Xylem of Poplar
Source: Int J Mol Sci. 2022 Apr 20;23(9):4537. doi: 10.3390/ijms23094537 (PMC9100975; doi:10.3390/ijms23094537)
Supplement: Supplementary file 1 [file ijms-23-04537-s001.zip › Table S4.xlsx]

## Sheet: Table S4
Table S4 Sequences of 134 miRNAs
Chromosome	Name	Type	Start	End	Score	Strand	Phase	Attributes
Chr01	miR6421-Probable	miRNA_primary_transcript	2289963	2290072	.	-	.	ID=miR6421-Probable;name=miR6421-Probable;seq=ATCCAAGTGGACTTCCCTTACAATCTACTCTTTCAGTTTCACAGAAGATCCAGATTAGATTTTAAGGCAAACAAATTGATAGAGCAGATTGTAAGGGAAGCCCACATGGA
Chr01	miR6421-Probable	miRNA	2289973	2289993	.	-	.	Derives_from=miR6421-Probable;ID=miR6421-Probable-3p-mature;seq=TAGAGCAGATTGTAAGGGAAG
Chr01	miR6421-Probable	miRNA	2290039	2290059	.	-	.	Derives_from=miR6421-Probable;ID=miR6421-Probable-5p-star;seq=TCCCTTACAATCTACTCTTTC
Chr01	miR166a-Known	miRNA_primary_transcript	6645967	6646130	.	-	.	ID=miR166a-Known;name=miR166a-Known;seq=TTCTTTTGAGGGGAATGTTGTCTGGCTCGAGGTCACTAATGGGATCTATGATTTTATCTCAATTGATTGATTTTCTTTTAAATTCTAGTAAATTGAATTGAGAGATATCATGATCAACTTATATTTAATGATGTCGGACCAGGCTTCATTCCCCCCAATTGTTT
Chr01	miR166a-Known	miRNA	6645977	6645997	.	-	.	Derives_from=miR166a-Known;ID=miR166a-Known-3p-mature;seq=TCGGACCAGGCTTCATTCCCC
Chr01	miR166a-Known	miRNA	6646099	6646119	.	-	.	Derives_from=miR166a-Known;ID=miR166a-Known-5p-star;seq=GGAATGTTGTCTGGCTCGAGG
Chr01	miR319a-Known	miRNA_primary_transcript	7621436	7621625	.	+	.	ID=miR319a-Known;name=miR319a-Known;seq=TTAATAGCTAAGAGAGCTTTCTTCAGTCCACTCATGGGTGGTAGTAGGATTTAATTAGCTGCCGACTCATTCATCCAAATACTGAGTTAAAGGACAAGGAGATTACCCAGTAAATGAGTGAATGATGCGGGAGACAAATTGAATCCTAAGCTTCCTGTACTTGGACTGAAGGGAGCTCCCTTTCCTTTTA
Chr01	miR319a-Known	miRNA	7621596	7621615	.	+	.	Derives_from=miR319a-Known;ID=miR319a-Known-3p-mature;seq=TTGGACTGAAGGGAGCTCCC
Chr01	miR319a-Known	miRNA	7621449	7621468	.	+	.	Derives_from=miR319a-Known;ID=miR319a-Known-5p-star;seq=GAGCTTTCTTCAGTCCACTC
Chr01	miR6427-Known	miRNA_primary_transcript	24714909	24715014	.	-	.	ID=miR6427-Known;name=miR6427-Known;seq=TTGCACGCTCTCGTAATGCTTCATTCTCACAACGGCAAAGTGTTATTGCATCATCCTAATGATTATCATCAGCCGTCGTGGGAATGAACATTATGAGACTGTGTAT
Chr01	miR6427-Known	miRNA	24714983	24715004	.	-	.	Derives_from=miR6427-Known;ID=miR6427-Known-5p-mature;seq=TCGTAATGCTTCATTCTCACAA
Chr01	miR6427-Known	miRNA	24714917	24714937	.	-	.	Derives_from=miR6427-Known;ID=miR6427-Known-3p-star;seq=GTGGGAATGAACATTATGAGA
Chr01	miR398a-Probable	miRNA_primary_transcript	28747167	28747278	.	-	.	ID=miR398a-Probable;name=miR398a-Probable;seq=AGAGGCCTATGATATATGATTGTAAAAGGGTTCCGACAGGAGCGGCCTTGGCTCACATGTGGCGGCATCCAATGTACTTCATGTGTTCTCAGGTCGCCCCTGCCGGGCTTCC
Chr01	miR398a-Probable	miRNA	28747177	28747197	.	-	.	Derives_from=miR398a-Probable;ID=miR398a-Probable-3p-mature;seq=TGTGTTCTCAGGTCGCCCCTG
Chr01	miR398a-Probable	miRNA	28747220	28747240	.	-	.	Derives_from=miR398a-Probable;ID=miR398a-Probable-5p-star;seq=GGAGCGGCCTTGGCTCACATG
Chr01	miR160a-Probable	miRNA_primary_transcript	46789015	46789133	.	+	.	ID=miR160a-Probable;name=miR160a-Probable;seq=ACATGGGTTATGCCTGGCTCCCTGTATGCCACAAGCAAAGACCAATCTTTTGTTTTAGATTGGCTGTTGCCGGTGGCGTGCGAGGAGCCAAGCATACTCTCTCTTTCTCTATCTGTGTG
Chr01	miR160a-Probable	miRNA	46789025	46789045	.	+	.	Derives_from=miR160a-Probable;ID=miR160a-Probable-5p-mature;seq=TGCCTGGCTCCCTGTATGCCA
Chr01	miR160a-Probable	miRNA	46789090	46789110	.	+	.	Derives_from=miR160a-Probable;ID=miR160a-Probable-3p-star;seq=GCGTGCGAGGAGCCAAGCATA
Chr02	miR6457a-Probable	miRNA_primary_transcript	1319359	1319477	.	-	.	ID=miR6457a-Probable;name=miR6457a-Probable;seq=GAAACTAATATAATCTCTCTGCAGAATGCTGCGCGCAAAGCAACATCGTCTAGATCTGAAACATAAGATCAAGCAGAAGTTGGTTTGCTGCACTCTGCTGGGAGATTAGATTAGTTTCC
Chr02	miR6457a-Probable	miRNA	1319447	1319467	.	-	.	Derives_from=miR6457a-Probable;ID=miR6457a-Probable-5p-mature;seq=TAATCTCTCTGCAGAATGCTG
Chr02	miR6457a-Probable	miRNA	1319368	1319385	.	-	.	Derives_from=miR6457a-Probable;ID=miR6457a-Probable-3p-star;seq=CTCTGCTGGGAGATTAGA
Chr02	miR6457b-Probable	miRNA_primary_transcript	1328835	1328948	.	-	.	ID=miR6457b-Probable;name=miR6457b-Probable;seq=AAAACTAATATAATCTCTCTGCAGAATGCTGCAAAGCAACATCGTCTAGATCTAAAACATAAGATCAAGCCGAAGTTGGTTTGCTGCACTCTGCTGGGAGATTAGATTAGTTTC
Chr02	miR6457b-Probable	miRNA	1328918	1328938	.	-	.	Derives_from=miR6457b-Probable;ID=miR6457b-Probable-5p-mature;seq=TAATCTCTCTGCAGAATGCTG
Chr02	miR6457b-Probable	miRNA	1328843	1328863	.	-	.	Derives_from=miR6457b-Probable;ID=miR6457b-Probable-3p-star;seq=GCACTCTGCTGGGAGATTAGA
Chr02	miR166b-Probable	miRNA_primary_transcript	2804253	2804359	.	+	.	ID=miR166b-Probable;name=miR166b-Probable;seq=TAACTGTTGAGGGGATTGCTGTCTGGTTCGATGTCATTCATGTGAAGCTTTAACATTAATGTAGTATTGAGTGATTTCGGACCAGGCTTCATTCCCCCCAACTATAT
Chr02	miR166b-Probable	miRNA	2804329	2804349	.	+	.	Derives_from=miR166b-Probable;ID=miR166b-Probable-3p-mature;seq=TCGGACCAGGCTTCATTCCCC
Chr02	miR166b-Probable	miRNA	2804265	2804285	.	+	.	Derives_from=miR166b-Probable;ID=miR166b-Probable-5p-star;seq=GGATTGCTGTCTGGTTCGATG
Chr02	miR167a-Probable	miRNA_primary_transcript	3126524	3126615	.	-	.	ID=miR167a-Probable;name=miR167a-Probable;seq=CACTAGCAGTTGAAGCTGCCAGCATGATCTAACTTCCTTGCTTCTTTATCAAGGATGGATTTAGATCATGTGGTGGTTTCACCTGTTGATGG
Chr02	miR167a-Probable	miRNA	3126583	3126605	.	-	.	Derives_from=miR167a-Probable;ID=miR167a-Probable-5p-mature;seq=TGAAGCTGCCAGCATGATCTAAC
Chr02	miR167a-Probable	miRNA	3126533	3126556	.	-	.	Derives_from=miR167a-Probable;ID=miR167a-Probable-3p-star;seq=TTTAGATCATGTGGTGGTTTCACC
Chr02	miR167b-Probable	miRNA_primary_transcript	3129117	3129214	.	-	.	ID=miR167b-Probable;name=miR167b-Probable;seq=AGGGAAAAAGTGAAGCTGCCAGCATGATCTATCTTTGGTTAGAGAAAGAAAGGACTAACCCTAGCTAGGTCATGCTGTGACAGCCTCACTCCTTCCTA
Chr02	miR167b-Probable	miRNA	3129184	3129204	.	-	.	Derives_from=miR167b-Probable;ID=miR167b-Probable-5p-mature;seq=TGAAGCTGCCAGCATGATCTA
Chr02	miR167b-Probable	miRNA	3129125	3129147	.	-	.	Derives_from=miR167b-Probable;ID=miR167b-Probable-3p-star;seq=GGTCATGCTGTGACAGCCTCACT
Chr02	miR166c-Known	miRNA_primary_transcript	13692746	13692879	.	+	.	ID=miR166c-Known;name=miR166c-Known;seq=TTTTTTTGAGGGGAATGTTGTCTGGCTCGAGGACTCTTTCTTGATCAGTCTGATCAAGTGTTCTATCTTTAGATCTAATATCTTAGATCGTGTGTTAGGGTCGTCGGACCAGGCTTCATTCCCCCCAATTATTG
Chr02	miR166c-Known	miRNA	13692849	13692869	.	+	.	Derives_from=miR166c-Known;ID=miR166c-Known-3p-mature;seq=TCGGACCAGGCTTCATTCCCC
Chr02	miR166c-Known	miRNA	13692757	13692777	.	+	.	Derives_from=miR166c-Known;ID=miR166c-Known-5p-star;seq=GGAATGTTGTCTGGCTCGAGG
Chr02	miR403a-Probable	miRNA_primary_transcript	15621441	15621574	.	+	.	ID=miR403a-Probable;name=miR403a-Probable;seq=GAGGCATATTTCAGGTTTGTGCATGAATCTAATATAGCTAAAAAAATCCCATCAAACACAAATTAAAATACTAGATAGCAATCAGCACTAGTTTAGTATAGTATTAGATTCACGCACAAACTCGTAATCTGTCT
Chr02	miR403a-Probable	miRNA	15621544	15621564	.	+	.	Derives_from=miR403a-Probable;ID=miR403a-Probable-3p-mature;seq=TTAGATTCACGCACAAACTCG
Chr02	miR403a-Probable	miRNA	15621454	15621474	.	+	.	Derives_from=miR403a-Probable;ID=miR403a-Probable-5p-star;seq=GGTTTGTGCATGAATCTAATA
Chr02	miR164a-Known	miRNA_primary_transcript	16827413	16827502	.	+	.	ID=miR164a-Known;name=miR164a-Known;seq=CGGTTCCTTGCTGGAGAAGCAGGGCACGTGCAAAATCCTGATGAAGTGCTTACACTTTGCACGCGCTCTTCTTCTCCAACACGGGCTCCT
Chr02	miR164a-Known	miRNA	16827424	16827444	.	+	.	Derives_from=miR164a-Known;ID=miR164a-Known-5p-mature;seq=TGGAGAAGCAGGGCACGTGCA
Chr02	miR164a-Known	miRNA	16827472	16827492	.	+	.	Derives_from=miR164a-Known;ID=miR164a-Known-3p-star;seq=CACGCGCTCTTCTTCTCCAAC
Chr03	miR168a-Known	miRNA_primary_transcript	5398381	5398545	.	+	.	ID=miR168a-Known;name=miR168a-Known;seq=CGGTCTCTGATTCGCTTGGTGCAGGTCGGGAACTGATTCGGCGATTTGATTGCCAGATGGCTCGACATGACTGGTTGTTGTGGAAAAAGAAAAGGAAGGAAACAGGAAAAAAAACAAAGAATAGCGAATTGGATCCCGCCTTGCATCAACTGAATCGGAGGCCGC
Chr03	miR168a-Known	miRNA	5398392	5398412	.	+	.	Derives_from=miR168a-Known;ID=miR168a-Known-5p-mature;seq=TCGCTTGGTGCAGGTCGGGAA
Chr03	miR168a-Known	miRNA	5398515	5398535	.	+	.	Derives_from=miR168a-Known;ID=miR168a-Known-3p-star;seq=CCCGCCTTGCATCAACTGAAT
Chr03	miR6459-Probable	miRNA_primary_transcript	10802348	10802440	.	+	.	ID=miR6459-Probable;name=miR6459-Probable;seq=GAGTAGAAGTCGAGCTCAAGCACAAATTCGATCTTGCTTAACAAGGTACCGGCAAAGTCAGATCGAATTTGGGCTTGAGATTGTCTTCTTCGT
Chr03	miR6459-Probable	miRNA	10802410	10802430	.	+	.	Derives_from=miR6459-Probable;ID=miR6459-Probable-3p-mature;seq=TCGAATTTGGGCTTGAGATTG
Chr03	miR6459-Probable	miRNA	10802360	10802380	.	+	.	Derives_from=miR6459-Probable;ID=miR6459-Probable-5p-star;seq=AGCTCAAGCACAAATTCGATC
Chr03	miR319b-Probable	miRNA_primary_transcript	15306179	15306365	.	+	.	ID=miR319b-Probable;name=miR319b-Probable;seq=TTAATAGATAAGAGAGCTTTTTTCGGTCCACTTATAGATAGTAATATGATTTAATTAGTTACCGACTCATTCATCCAAATACTGAGTTATGAGCTAAGATTACCCAGTAAATGAATGAGTGATGCGGGAGACAAATTAAATCTTAAACTTCCTATCATTGGACTGAAGGGAGCTCCCTTTACTGTTA
Chr03	miR319b-Probable	miRNA	15306336	15306355	.	+	.	Derives_from=miR319b-Probable;ID=miR319b-Probable-3p-mature;seq=TTGGACTGAAGGGAGCTCCC
Chr03	miR319b-Probable	miRNA	15306192	15306211	.	+	.	Derives_from=miR319b-Probable;ID=miR319b-Probable-5p-star;seq=GAGCTTTTTTCGGTCCACTT
Chr03	miR396a-Probable	miRNA_primary_transcript	17068970	17069073	.	+	.	ID=miR396a-Probable;name=miR396a-Probable;seq=TGCCATGTTTTTCCACAGCTTTCTTGAACTTCCTAGAGCCTAGAGGTGCTGCTAGCTATACATATAACTTAAGAAGTTCAAGAAAGCCGTGGAATAGCATGACC
Chr03	miR396a-Probable	miRNA	17068980	17069000	.	+	.	Derives_from=miR396a-Probable;ID=miR396a-Probable-5p-mature;seq=TTCCACAGCTTTCTTGAACTT
Chr03	miR396a-Probable	miRNA	17069045	17069065	.	+	.	Derives_from=miR396a-Probable;ID=miR396a-Probable-3p-star;seq=GTTCAAGAAAGCCGTGGAATA
Chr04	miR399a-Probable	miRNA_primary_transcript	5007291	5007392	.	+	.	ID=miR399a-Probable;name=miR399a-Probable;seq=TAAAGAATAACAGGGCTTTATCCTCCTTTGGCAAACAGAACATGGAAATAAATGCCTGCATATTTCTGTTTTGCCAAAGGAGAATTGCCCTGCCATTCGATT
Chr04	miR399a-Probable	miRNA	5007362	5007382	.	+	.	Derives_from=miR399a-Probable;ID=miR399a-Probable-3p-mature;seq=TGCCAAAGGAGAATTGCCCTG
Chr04	miR399a-Probable	miRNA	5007303	5007325	.	+	.	Derives_from=miR399a-Probable;ID=miR399a-Probable-5p-star;seq=GGGCTTTATCCTCCTTTGGCAAA
Chr04	miR399b-Known	miRNA_primary_transcript	5053692	5053786	.	-	.	ID=miR399b-Known;name=miR399b-Known;seq=TGATGAATAACTGTGCAATTCTCCTTTGGCAGACGTATATGGCGTTCGGACACCAACTTTGGACTGCCAAAGGAGAATTGCCCTGCCATTCAACT
Chr04	miR399b-Known	miRNA	5053702	5053722	.	-	.	Derives_from=miR399b-Known;ID=miR399b-Known-3p-mature;seq=TGCCAAAGGAGAATTGCCCTG
Chr04	miR399b-Known	miRNA	5053754	5053774	.	-	.	Derives_from=miR399b-Known;ID=miR399b-Known-5p-star;seq=GTGCAATTCTCCTTTGGCAGA
Chr04	miR168b-Known	miRNA_primary_transcript	23893364	23893504	.	-	.	ID=miR168b-Known;name=miR168b-Known;seq=CGGTCTCTAATTCGCTTGGTGCAGGTCGGGAACTGATTCGGCGATTTGATTGCCAGATGGCTAAACACGATTGGCTGTGAGGCAAATTATAAAAAGAAAGAGAATTGGATCCCGCCTTGCATCAACTGAATCGGAGACCGC
Chr04	miR168b-Known	miRNA	23893473	23893493	.	-	.	Derives_from=miR168b-Known;ID=miR168b-Known-5p-mature;seq=TCGCTTGGTGCAGGTCGGGAA
Chr04	miR168b-Known	miRNA	23893374	23893394	.	-	.	Derives_from=miR168b-Known;ID=miR168b-Known-3p-star;seq=CCCGCCTTGCATCAACTGAAT
Chr05	miR482a-Known	miRNA_primary_transcript	214855	214948	.	+	.	ID=miR482a-Known;name=miR482a-Known;seq=CGGAAGGTTATCGGGTGGGTGAGCGGGGAAGATAACTTTGGTTTTTGAGATAGTACTTGTTATTTTCCCTACTCCACCCATCCCATAGGTTTCC
Chr05	miR482a-Known	miRNA	214917	214938	.	+	.	Derives_from=miR482a-Known;ID=miR482a-Known-3p-mature;seq=TTTTCCCTACTCCACCCATCCC
Chr05	miR482a-Known	miRNA	214868	214888	.	+	.	Derives_from=miR482a-Known;ID=miR482a-Known-5p-star;seq=GGTGGGTGAGCGGGGAAGATA
Chr05	miR167c-Probable	miRNA_primary_transcript	3319031	3319124	.	+	.	ID=miR167c-Probable;name=miR167c-Probable;seq=CACTAGTAGTTGAAGCTGCCAGCATGATCTGAACTTTCCTTAATTTTCCTATACGGGAAAGACTAGATCATGTGGTAGTTTCATCTATTGATGG
Chr05	miR167c-Probable	miRNA	3319041	3319061	.	+	.	Derives_from=miR167c-Probable;ID=miR167c-Probable-5p-mature;seq=TGAAGCTGCCAGCATGATCTG
Chr05	miR167c-Probable	miRNA	3319096	3319115	.	+	.	Derives_from=miR167c-Probable;ID=miR167c-Probable-3p-star;seq=GATCATGTGGTAGTTTCATC
Chr05	miR166e-Probable	miRNA_primary_transcript	4624304	4624410	.	-	.	ID=miR166e-Probable;name=miR166e-Probable;seq=GCGTGAGTTGAGGGGAATGTTGGCTGGCTCGAAGCTTAAGCAAAGAGTTTTCTCTCAAGAAACAACTGTTAAGGCTTCGGACCAGGCTTCATTCCCCTCAACCAATA
Chr05	miR166e-Probable	miRNA	4624314	4624334	.	-	.	Derives_from=miR166e-Probable;ID=miR166e-Probable-3p-mature;seq=TCGGACCAGGCTTCATTCCCC
Chr05	miR166e-Probable	miRNA	4624377	4624397	.	-	.	Derives_from=miR166e-Probable;ID=miR166e-Probable-5p-star;seq=GGAATGTTGGCTGGCTCGAAG
Chr05	miR167d-Probable	miRNA_primary_transcript	21893795	21893901	.	+	.	ID=miR167d-Probable;name=miR167d-Probable;seq=AGGGAAAAGGTGAAGCTGCCAGCATGATCTATCTTTGGTTAGAGAAGGATAGAAGCGAAAGAACTAACCCTAGCTAGGTCATGCTCTGACAGCCTCACTCCTTCCTA
Chr05	miR167d-Probable	miRNA	21893805	21893825	.	+	.	Derives_from=miR167d-Probable;ID=miR167d-Probable-5p-mature;seq=TGAAGCTGCCAGCATGATCTA
Chr05	miR167d-Probable	miRNA	21893871	21893893	.	+	.	Derives_from=miR167d-Probable;ID=miR167d-Probable-3p-star;seq=GGTCATGCTCTGACAGCCTCACT
Chr05	miR167e-Probable	miRNA_primary_transcript	21904040	21904131	.	+	.	ID=miR167e-Probable;name=miR167e-Probable;seq=CACTAGCAGTTGAAGCTGCCAGCATGATCTAAATTAACCTCCTTCTTTATCAAGGATGGATTAGATCATGTGGTAGTTTCACCTGCTGATGG
Chr05	miR167e-Probable	miRNA	21904050	21904070	.	+	.	Derives_from=miR167e-Probable;ID=miR167e-Probable-5p-mature;seq=TGAAGCTGCCAGCATGATCTA
Chr05	miR167e-Probable	miRNA	21904103	21904122	.	+	.	Derives_from=miR167e-Probable;ID=miR167e-Probable-3p-star;seq=GATCATGTGGTAGTTTCACC
Chr05	miR166f-Known	miRNA_primary_transcript	22244673	22244778	.	-	.	ID=miR166f-Known;name=miR166f-Known;seq=AACTGTTGAGGGGATTGTCGTCTGGTTCGATGTCATTCATGAGAAGCTCAAACATAAACGTAATATTGAATGATTTCGGACCAGGCTTCATTCCCCCCAACAATGT
Chr05	miR166f-Known	miRNA	22244683	22244703	.	-	.	Derives_from=miR166f-Known;ID=miR166f-Known-3p-mature;seq=TCGGACCAGGCTTCATTCCCC
Chr05	miR166f-Known	miRNA	22244747	22244767	.	-	.	Derives_from=miR166f-Known;ID=miR166f-Known-5p-star;seq=GGATTGTCGTCTGGTTCGATG
Chr05	miR394-Probable	miRNA_primary_transcript	24156057	24156141	.	+	.	ID=miR394-Probable;name=miR394-Probable;seq=ACAGAGTTTATTGGCATTCTGTCCACCTCCTATCTTTAGAAATTAGAATATCTCTTTCATATGGAGGTGGGCATACTGCCAACCG
Chr05	miR394-Probable	miRNA	24156067	24156086	.	+	.	Derives_from=miR394-Probable;ID=miR394-Probable-5p-mature;seq=TTGGCATTCTGTCCACCTCC
Chr05	miR394-Probable	miRNA	24156121	24156140	.	+	.	Derives_from=miR394-Probable;ID=miR394-Probable-3p-star;seq=AGGTGGGCATACTGCCAACC
Chr06	miR160b-Probable	miRNA_primary_transcript	170080	170181	.	+	.	ID=miR160b-Probable;name=miR160b-Probable;seq=AAGAATGGCCTGCCTGGCTCCCTGAATGCCATCTAGGAAGCTTGTCAAAGAGTGTTGGCAACCTTTCTATTTGGCATGAGGGGAGTCGAGCAGGCCAATTAA
Chr06	miR160b-Probable	miRNA	170090	170110	.	+	.	Derives_from=miR160b-Probable;ID=miR160b-Probable-5p-mature;seq=TGCCTGGCTCCCTGAATGCCA
Chr06	miR160b-Probable	miRNA	170153	170173	.	+	.	Derives_from=miR160b-Probable;ID=miR160b-Probable-3p-star;seq=GCATGAGGGGAGTCGAGCAGG
Chr06	miR396b-Known	miRNA_primary_transcript	4742391	4742518	.	+	.	ID=miR396b-Known;name=miR396b-Known;seq=TCTTGGTATTCTTCCACAGCTTTCTTGAACTGCACCTATTTGAATATTGTTGTTGATGTTGCCGTGCATGTACATATGACATTGTATTTTTGTTGCGGTTCAATAAAGCTGTGGGAAGATACAAACAG
Chr06	miR396b-Known	miRNA	4742402	4742422	.	+	.	Derives_from=miR396b-Known;ID=miR396b-Known-5p-mature;seq=TTCCACAGCTTTCTTGAACTG
Chr06	miR396b-Known	miRNA	4742488	4742508	.	+	.	Derives_from=miR396b-Known;ID=miR396b-Known-3p-star;seq=GTTCAATAAAGCTGTGGGAAG
Chr06	miR396c-Probable	miRNA_primary_transcript	4749144	4749290	.	-	.	ID=miR396c-Probable;name=miR396c-Probable;seq=TGGTCATGCTTTTCCACAGCTTTCTTGAACTTCCTTGCCATGCTTAACTTGTGTGTGTGTATAGATCACTATATATCTGTATAGTTATACACATTTAGCTAGCTAGCACCATGGAAGCTCAAGAAAGCCGTGGGAGAACATGGCAAC
Chr06	miR396c-Probable	miRNA	4749259	4749279	.	-	.	Derives_from=miR396c-Probable;ID=miR396c-Probable-5p-mature;seq=TTCCACAGCTTTCTTGAACTT
Chr06	miR396c-Probable	miRNA	4749154	4749173	.	-	.	Derives_from=miR396c-Probable;ID=miR396c-Probable-3p-star;seq=CTCAAGAAAGCCGTGGGAGA
Chr06	miR171a-Known	miRNA_primary_transcript	4792601	4792711	.	-	.	ID=miR171a-Known;name=miR171a-Known;seq=GCAAAAGAAAGCGATGTTGGTGAGGTTCAATCCGAAGACGGATTTACACGTGAAAGTAATTGTAAAATACGATCTCAGATTGAGCCGCGCCAATATCACTTTCTCAGGGTT
Chr06	miR171a-Known	miRNA	4792611	4792632	.	-	.	Derives_from=miR171a-Known;ID=miR171a-Known-3p-mature;seq=TTGAGCCGCGCCAATATCACTT
Chr06	miR171a-Known	miRNA	4792680	4792700	.	-	.	Derives_from=miR171a-Known;ID=miR171a-Known-5p-star;seq=CGATGTTGGTGAGGTTCAATC
Chr06	miR169a-Probable	miRNA_primary_transcript	5678106	5678220	.	-	.	ID=miR169a-Probable;name=miR169a-Probable;seq=GTACTAGAGTCCGAGCCAAGAATGACTTGCCGGCAGGCTAGCATTTGCTAGCTACAGGGCAAGATGTATGCTAAAGTGACATTCCGCCAGGTTGTTCTTGGCTCTACTTTGGTCT
Chr06	miR169a-Probable	miRNA	5678190	5678210	.	-	.	Derives_from=miR169a-Probable;ID=miR169a-Probable-5p-mature;seq=CCGAGCCAAGAATGACTTGCC
Chr06	miR169a-Probable	miRNA	5678113	5678133	.	-	.	Derives_from=miR169a-Probable;ID=miR169a-Probable-3p-star;seq=CAGGTTGTTCTTGGCTCTACT
Chr06	miR2111a-Known	miRNA_primary_transcript	6977007	6977088	.	-	.	ID=miR2111a-Known;name=miR2111a-Known;seq=CAGGATTGGGTAATCTGCATCCTGAGGTTTGGATCACCACATGTTTTGATCTAGTCCTTGGGTTGCAGATTACCTCTTCCTC
Chr06	miR2111a-Known	miRNA	6977058	6977078	.	-	.	Derives_from=miR2111a-Known;ID=miR2111a-Known-5p-mature;seq=TAATCTGCATCCTGAGGTTTG
Chr06	miR2111a-Known	miRNA	6977015	6977035	.	-	.	Derives_from=miR2111a-Known;ID=miR2111a-Known-3p-star;seq=GTCCTTGGGTTGCAGATTACC
Chr06	miR395a-Known	miRNA_primary_transcript	7580352	7580451	.	+	.	ID=miR395a-Known;name=miR395a-Known;seq=AGTGTCCCCTAGAGTTCCCTTGAGCACTTCACTGGGACCCTTCAGACCGAAAGAGTATTATCTTTCCCACTGAAGTGTTTGGGGGAACTCCTGGTGTCAT
Chr06	miR395a-Known	miRNA	7580421	7580441	.	+	.	Derives_from=miR395a-Known;ID=miR395a-Known-3p-mature;seq=CTGAAGTGTTTGGGGGAACTC
Chr06	miR395a-Known	miRNA	7580365	7580385	.	+	.	Derives_from=miR395a-Known;ID=miR395a-Known-5p-star;seq=GTTCCCTTGAGCACTTCACTG
Chr06	miR164b-Probable	miRNA_primary_transcript	8190395	8190559	.	+	.	ID=miR164b-Probable;name=miR164b-Probable;seq=GTGAGCAAGATGGAGAAGCAGGGCACGTGCACTACTAACTCATGCACACAGAGAGGGAGACGCATTTCTTGCTGGAGTTACGAGTTACGACTCTTACCTACTATTGATTTTGTTAGCTCCAGTGAGTTAGTTATTCATGTGCCTGTCTTCCTCATCATGATCACT
Chr06	miR164b-Probable	miRNA	8190405	8190425	.	+	.	Derives_from=miR164b-Probable;ID=miR164b-Probable-5p-mature;seq=TGGAGAAGCAGGGCACGTGCA
Chr06	miR164b-Probable	miRNA	8190530	8190550	.	+	.	Derives_from=miR164b-Probable;ID=miR164b-Probable-3p-star;seq=CATGTGCCTGTCTTCCTCATC
Chr06	miR395b-Probable	miRNA_primary_transcript	8573660	8573755	.	+	.	ID=miR395b-Probable;name=miR395b-Probable;seq=CCTAGAGTTCCTCTGAGCACTTCATTGGGAATCTTCGATTAAATGAAAGAGTATTATCATTCCTACTGAAGTGTTTGGGGGAACTCCTGGTGTCAT
Chr06	miR395b-Probable	miRNA	8573725	8573745	.	+	.	Derives_from=miR395b-Probable;ID=miR395b-Probable-3p-mature;seq=CTGAAGTGTTTGGGGGAACTC
Chr06	miR395b-Probable	miRNA	8573666	8573686	.	+	.	Derives_from=miR395b-Probable;ID=miR395b-Probable-5p-star;seq=GTTCCTCTGAGCACTTCATTG
Chr06	miR395c-Probable	miRNA_primary_transcript	8577773	8577868	.	+	.	ID=miR395c-Probable;name=miR395c-Probable;seq=CCTAGAGTTCCTCTGAGCACTTCACTGGGAATTTCCGATCAAATGAAAGAGTATTATCATTCCTACTGAAGTGTTTGGGGGAACTCCTGGTGTCAT
Chr06	miR395c-Probable	miRNA	8577838	8577858	.	+	.	Derives_from=miR395c-Probable;ID=miR395c-Probable-3p-mature;seq=CTGAAGTGTTTGGGGGAACTC
Chr06	miR395c-Probable	miRNA	8577779	8577799	.	+	.	Derives_from=miR395c-Probable;ID=miR395c-Probable-5p-star;seq=GTTCCTCTGAGCACTTCACTG
Chr06	miR319c-Probable	miRNA_primary_transcript	25044242	25044339	.	+	.	ID=miR319c-Probable;name=miR319c-Probable;seq=GAGAGAGGTGCAGAAATGGAGGTTCCTTCCAGCCTCAAGCATCTTTAAGATGGTGGCGATGTCTATTTTGGGCTGAAGGGAGCTCCCAATTCTTCTCT
Chr06	miR319c-Probable	miRNA	25044309	25044329	.	+	.	Derives_from=miR319c-Probable;ID=miR319c-Probable-3p-mature;seq=TTGGGCTGAAGGGAGCTCCCA
Chr06	miR319c-Probable	miRNA	25044260	25044281	.	+	.	Derives_from=miR319c-Probable;ID=miR319c-Probable-5p-star;seq=GAGGTTCCTTCCAGCCTCAAGC
Chr06	miR396d-Probable	miRNA_primary_transcript	25349102	25349233	.	-	.	ID=miR396d-Probable;name=miR396d-Probable;seq=TCTTGGTGATTTTCCACGGCTTTCTTGAACTGTATATATTATCAATGGCTTTTTACAAGACTGGAAGATGGTTTCCATGGAGAAGAATTGTCACAAAAACAGTTCAAGAAAGCCCTGAAAAATTATTTAGAG
Chr06	miR396d-Probable	miRNA	25349203	25349223	.	-	.	Derives_from=miR396d-Probable;ID=miR396d-Probable-5p-mature;seq=TTTCCACGGCTTTCTTGAACT
Chr06	miR396d-Probable	miRNA	25349111	25349131	.	-	.	Derives_from=miR396d-Probable;ID=miR396d-Probable-3p-star;seq=TTCAAGAAAGCCCTGAAAAAT
Chr07	miR396e-Probable	miRNA_primary_transcript	9087979	9088148	.	+	.	ID=miR396e-Probable;name=miR396e-Probable;seq=TTGCATGCTTTTCCACGGCTTTCTTGAACTTGGCACTCAAGAGACATGAGAGTAAAGGGCTAGGCTTTCTTTTCTATTCCTTTCGTTCTTTGAAATTTTCCTGTTCAAAGAATCCATACATATCAGTCTCTTTAGTACAAAGCTCAAGAAAGCCGTGGGAAAATATGAAA
Chr07	miR396e-Probable	miRNA	9087989	9088009	.	+	.	Derives_from=miR396e-Probable;ID=miR396e-Probable-5p-mature;seq=TTCCACGGCTTTCTTGAACTT
Chr07	miR396e-Probable	miRNA	9088120	9088140	.	+	.	Derives_from=miR396e-Probable;ID=miR396e-Probable-3p-star;seq=GCTCAAGAAAGCCGTGGGAAA
Chr07	miR166g-Known	miRNA_primary_transcript	12282909	12283087	.	+	.	ID=miR166g-Known;name=miR166g-Known;seq=CTGTTAAGGCTTCGGACCAGGCTTCATTCCCCTCAAACATACAAGCTTATTTTATGCATTTCATGTGCAAATTCATCAGTTATTTCTTTCTCTCTTTGTTTATTAGAAGATATAGCATGAGTTCAGTTTCGTGAGGGTTAGGTTGAGAGGAATGTTGTCTGGCTCGAGGTCATTGAGGC
Chr07	miR166g-Known	miRNA	12282920	12282940	.	+	.	Derives_from=miR166g-Known;ID=miR166g-Known-5p-mature;seq=TCGGACCAGGCTTCATTCCCC
Chr07	miR166g-Known	miRNA	12283057	12283077	.	+	.	Derives_from=miR166g-Known;ID=miR166g-Known-3p-star;seq=GGAATGTTGTCTGGCTCGAGG
Chr08	miR160c-Probable	miRNA_primary_transcript	2297646	2297747	.	-	.	ID=miR160c-Probable;name=miR160c-Probable;seq=ATATTATATGTGCCTGGCTCCCTGTATGCCATTTGCAGAGCCCAACGGATCCTCGATGGCCTCCGTGGATGGCGTATGAGGAGCCATGCATATTCGCATGTA
Chr08	miR160c-Probable	miRNA	2297717	2297737	.	-	.	Derives_from=miR160c-Probable;ID=miR160c-Probable-5p-mature;seq=TGCCTGGCTCCCTGTATGCCA
Chr08	miR160c-Probable	miRNA	2297656	2297676	.	-	.	Derives_from=miR160c-Probable;ID=miR160c-Probable-3p-star;seq=GCGTATGAGGAGCCATGCATA
Chr08	miR472a-Probable	miRNA_primary_transcript	6566770	6566867	.	+	.	ID=miR472a-Probable;name=miR472a-Probable;seq=CCTATCTCTGGTTTGTGCGTGGATCTGAGGCCATCACAACCGTCCACTACACGACCACCCAATGGCTTTAGATTCACGCACAAACTCGCGATCTGTCT
Chr08	miR472a-Probable	miRNA	6566781	6566801	.	+	.	Derives_from=miR472a-Probable;ID=miR472a-Probable-5p-mature;seq=TTTGTGCGTGGATCTGAGGCC
Chr08	miR472a-Probable	miRNA	6566837	6566857	.	+	.	Derives_from=miR472a-Probable;ID=miR472a-Probable-3p-star;seq=TTAGATTCACGCACAAACTCG
Chr08	miR475a-Probable	miRNA_primary_transcript	8077706	8077802	.	-	.	ID=miR475a-Probable;name=miR475a-Probable;seq=CATCCTGATCAATGGCCATTGTAAGAGTAGAAGGATCCATGAAGCAAAACATTGACTCCTGATATTCCACTCTTACAGAGTCCATTGATTAAGATGT
Chr08	miR475a-Probable	miRNA	8077772	8077792	.	-	.	Derives_from=miR475a-Probable;ID=miR475a-Probable-5p-mature;seq=AATGGCCATTGTAAGAGTAGA
Chr08	miR475a-Probable	miRNA	8077715	8077735	.	-	.	Derives_from=miR475a-Probable;ID=miR475a-Probable-3p-star;seq=CACTCTTACAGAGTCCATTGA
Chr08	miR482b-Known	miRNA_primary_transcript	8147539	8147708	.	+	.	ID=miR482b-Known;name=miR482b-Known;seq=TTAATATTCCTTCTTGCCTACTCCTCCCATTCCATCTGCTTTCTGCGACTCCTCTCTTTCCTTATTCTAGACAAAAGCGTGATCTAAAATTAATCAAGGAGCAAGAGGGAAAGGAAAGAGGGTTGCTGGGAGTTACGGGTATGGGAGGATTGGACAGTACTGCTTGGTTT
Chr08	miR482b-Known	miRNA	8147678	8147698	.	+	.	Derives_from=miR482b-Known;ID=miR482b-Known-3p-mature;seq=TATGGGAGGATTGGACAGTAC
Chr08	miR482b-Known	miRNA	8147550	8147571	.	+	.	Derives_from=miR482b-Known;ID=miR482b-Known-5p-star;seq=TCTTGCCTACTCCTCCCATTCC
Chr09	miR530-Known	miRNA_primary_transcript	1507920	1508048	.	-	.	ID=miR530-Known;name=miR530-Known;seq=TTGCCTTTATCTGCATTTGCACCTGCACCTTACTTGTTTCTTTCTTTTGTTTTTGACTCCAAAACCAAAAGTAAGTTTGAAACATTAAAACAAGCTTGAGGTGCAGGTGCAGGTGCAGGTGAATGCCAT
Chr09	miR530-Known	miRNA	1508017	1508037	.	-	.	Derives_from=miR530-Known;ID=miR530-Known-5p-mature;seq=TGCATTTGCACCTGCACCTTA
Chr09	miR530-Known	miRNA	1507930	1507950	.	-	.	Derives_from=miR530-Known;ID=miR530-Known-3p-star;seq=AGGTGCAGGTGCAGGTGCAGG
Chr09	miR172c-Probable	miRNA_primary_transcript	1699911	1700051	.	-	.	ID=miR172c-Probable;name=miR172c-Probable;seq=TTGTTTGCGGGTGGAGCATCATCAAGATTCACATGCAAATGCACGGCCGGTGATGTTAAGAGTTAAATCTTTCTTTGTTTCTGTTCATCTGCCAAAGTTCTTTGGAAGTGAGAATCTTGATGATGCTGCATCGGCAATAAA
Chr09	miR172c-Probable	miRNA	1699921	1699941	.	-	.	Derives_from=miR172c-Probable;ID=miR172c-Probable-3p-mature;seq=AGAATCTTGATGATGCTGCAT
Chr09	miR172c-Probable	miRNA	1700021	1700039	.	-	.	Derives_from=miR172c-Probable;ID=miR172c-Probable-5p-star;seq=GGAGCATCATCAAGATTCA
Chr09	miR398b-Known	miRNA_primary_transcript	6771201	6771301	.	-	.	ID=miR398b-Known;name=miR398b-Known;seq=TGGAGGATTCCTACAGGAGCGACCTGAAATCACATGTGGGCTGCACCCTCCTGGGTTATCTTGAGCAACATGTGTTCTCAGGTCGCCCCTGCCGGGCTTTC
Chr09	miR398b-Known	miRNA	6771211	6771231	.	-	.	Derives_from=miR398b-Known;ID=miR398b-Known-3p-mature;seq=TGTGTTCTCAGGTCGCCCCTG
Chr09	miR398b-Known	miRNA	6771266	6771286	.	-	.	Derives_from=miR398b-Known;ID=miR398b-Known-5p-star;seq=GGAGCGACCTGAAATCACATG
Chr10	miR166i-Known	miRNA_primary_transcript	10379023	10379112	.	+	.	ID=miR166i-Known;name=miR166i-Known;seq=GGAATGCTGTCTGATTCGAGACCATTCACTTTAAGCACACATTCATCTTTCGAATGATCTCGGACCAGGCTTCATTCCCCCCAACTCAAA
Chr10	miR166i-Known	miRNA	10379082	10379102	.	+	.	Derives_from=miR166i-Known;ID=miR166i-Known-3p-mature;seq=TCGGACCAGGCTTCATTCCCC
Chr10	miR166i-Known	miRNA	10379023	10379043	.	+	.	Derives_from=miR166i-Known;ID=miR166i-Known-5p-star;seq=GGAATGCTGTCTGATTCGAGA
Chr10	miR167g-Known	miRNA_primary_transcript	10891452	10891540	.	-	.	ID=miR167g-Known;name=miR167g-Known;seq=CTCTATCAGTTGAAGCTGCCAGCATGATCTTAGCCTTCCTCCTTTGTTGAGGAAAGAAACAGATCATGTGGCAGTTTCACCTGTTGTTG
Chr10	miR167g-Known	miRNA	10891509	10891530	.	-	.	Derives_from=miR167g-Known;ID=miR167g-Known-5p-mature;seq=TGAAGCTGCCAGCATGATCTTA
Chr10	miR167g-Known	miRNA	10891460	10891480	.	-	.	Derives_from=miR167g-Known;ID=miR167g-Known-3p-star;seq=AGATCATGTGGCAGTTTCACC
Chr10	miR403b-Known	miRNA_primary_transcript	15808009	15808106	.	-	.	ID=miR403b-Known;name=miR403b-Known;seq=CATATCTCTAGTTTGTTCGTGGATCTGACGCCATCACAACCGTTCATTTCACGACCATCCAATGGCGTTAGATTCACGCACAAACTCGCGATCTGTCT
Chr10	miR403b-Known	miRNA	15808019	15808039	.	-	.	Derives_from=miR403b-Known;ID=miR403b-Known-3p-mature;seq=TTAGATTCACGCACAAACTCG
Chr10	miR403b-Known	miRNA	15808075	15808095	.	-	.	Derives_from=miR403b-Known;ID=miR403b-Known-5p-star;seq=TTTGTTCGTGGATCTGACGCC
Chr10	miR6434-Known	miRNA_primary_transcript	16327715	16327827	.	-	.	ID=miR6434-Known;name=miR6434-Known;seq=TAGACTCGGTCTATGTATGCTTGACCAATCAAGTTAGTCAGTGCAATTGATCCACCATCAGAGTTGGTTAATGCAGGGCTTACATGATTTGATTGGTCTGGTTTACATAGACT
Chr10	miR6434-Known	miRNA	16327797	16327817	.	-	.	Derives_from=miR6434-Known;ID=miR6434-Known-5p-mature;seq=CTATGTATGCTTGACCAATCA
Chr10	miR6434-Known	miRNA	16327716	16327736	.	-	.	Derives_from=miR6434-Known;ID=miR6434-Known-3p-star;seq=ATTGGTCTGGTTTACATAGAC
Chr10	miR160d-Probable	miRNA_primary_transcript	20643270	20643371	.	+	.	ID=miR160d-Probable;name=miR160d-Probable;seq=ATATTATATGTGCCTGGCTCCCTGTATGCCATTTGCAGAGCCCACCGGTTCTTCGATGGCCTCCGTGGATGGCGTATGAGGAGCCATGCATATTCACATGTA
Chr10	miR160d-Probable	miRNA	20643280	20643300	.	+	.	Derives_from=miR160d-Probable;ID=miR160d-Probable-5p-mature;seq=TGCCTGGCTCCCTGTATGCCA
Chr10	miR160d-Probable	miRNA	20643341	20643361	.	+	.	Derives_from=miR160d-Probable;ID=miR160d-Probable-3p-star;seq=GCGTATGAGGAGCCATGCATA
Chr11	miR160e-Probable	miRNA_primary_transcript	18095116	18095219	.	-	.	ID=miR160e-Probable;name=miR160e-Probable;seq=AAATGGGTTATGCCTGGCTCCCTGTATGCCACAGCAAAGACCAATCTCTTCTGTCTTAGATTGGCTGCTGCCGGTGGCGTGCGAGGAGCCAAGCATACTCTCTC
Chr11	miR160e-Probable	miRNA	18095189	18095209	.	-	.	Derives_from=miR160e-Probable;ID=miR160e-Probable-5p-mature;seq=TGCCTGGCTCCCTGTATGCCA
Chr11	miR160e-Probable	miRNA	18095123	18095143	.	-	.	Derives_from=miR160e-Probable;ID=miR160e-Probable-3p-star;seq=GCGTGCGAGGAGCCAAGCATA
Chr12	miR171b-Known	miRNA_primary_transcript	2113206	2113303	.	-	.	ID=miR171b-Known;name=miR171b-Known;seq=AGCAGACATGGCGTGGTATTGATCCGGTTCGTCTTCTGTATTTGCATCAGAAGTTCTTCGCTGAAGACGAGCCGAATCAATATCACTCTTGTACGCTT
Chr12	miR171b-Known	miRNA	2113216	2113236	.	-	.	Derives_from=miR171b-Known;ID=miR171b-Known-3p-mature;seq=CGAGCCGAATCAATATCACTC
Chr12	miR171b-Known	miRNA	2113271	2113292	.	-	.	Derives_from=miR171b-Known;ID=miR171b-Known-5p-star;seq=CGTGGTATTGATCCGGTTCGTC
Chr12	miR166j-Probable	miRNA_primary_transcript	2369150	2369253	.	-	.	ID=miR166j-Probable;name=miR166j-Probable;seq=TGTCTTTTGAGGGGAATGTTGTTTGGTTCAAGGCCTGGCCACCCCATGTCTTGGAATTTAAAATATCATGTCCTCGGACCAGGCTTCATTCCCCTCAATTACTG
Chr12	miR166j-Probable	miRNA	2369160	2369180	.	-	.	Derives_from=miR166j-Probable;ID=miR166j-Probable-3p-mature;seq=TCGGACCAGGCTTCATTCCCC
Chr12	miR166j-Probable	miRNA	2369221	2369241	.	-	.	Derives_from=miR166j-Probable;ID=miR166j-Probable-5p-star;seq=GGAATGTTGTTTGGTTCAAGG
Chr12	miR319d-Known	miRNA_primary_transcript	4708944	4709125	.	-	.	ID=miR319d-Known;name=miR319d-Known;seq=ATTAGGGAGTGGAGCTCCTTGAAGTCCAATAGAGGTTCTTGCTGGGTAGATTAAGCTGCTAAGCTATGGATCCACAGTCCTATCTATCAACTGAAGGATAGGTTTGCGGCTTGCATATCTCAGGAGCTTTATTGCCTAATGTTAGATCCCTTTTTGGATTGAAGGGAGCTCTAAACCCATAA
Chr12	miR319d-Known	miRNA	4708954	4708973	.	-	.	Derives_from=miR319d-Known;ID=miR319d-Known-3p-mature;seq=TTTGGATTGAAGGGAGCTCT
Chr12	miR319d-Known	miRNA	4709093	4709113	.	-	.	Derives_from=miR319d-Known;ID=miR319d-Known-5p-star;seq=AGCTCCTTGAAGTCCAATAGA
Chr12	miR162a-Known	miRNA_primary_transcript	5697443	5697538	.	+	.	ID=miR162a-Known;name=miR162a-Known;seq=GGAGGCAGCGGTTCATCGATCTCTTCCTGGCCAATTTTTTGTTTAGCACGAAAAACATGAACCGATCGATAAACCTCTGCATCCAGCGCTTCCTTT
Chr12	miR162a-Known	miRNA	5697508	5697528	.	+	.	Derives_from=miR162a-Known;ID=miR162a-Known-3p-mature;seq=TCGATAAACCTCTGCATCCAG
Chr12	miR162a-Known	miRNA	5697443	5697463	.	+	.	Derives_from=miR162a-Known;ID=miR162a-Known-5p-star;seq=GGAGGCAGCGGTTCATCGATC
Chr12	miR6445a-Known	miRNA_primary_transcript	8951392	8951517	.	-	.	ID=miR6445a-Known;name=miR6445a-Known;seq=TTGCCACGTTGTTCATTCCTCTTCCTAAAATGGCTTCTCCTTCAATTTTAAAAAAAATAAAAATTAAAGGAGAATCCAATATGAAATGAGAAGCTATTTTAGGAAGGGAATGAATACGGTGTCGGT
Chr12	miR6445a-Known	miRNA	8951485	8951506	.	-	.	Derives_from=miR6445a-Known;ID=miR6445a-Known-5p-mature;seq=TTCATTCCTCTTCCTAAAATGG
Chr12	miR6445a-Known	miRNA	8951402	8951422	.	-	.	Derives_from=miR6445a-Known;ID=miR6445a-Known-3p-star;seq=ATTTTAGGAAGGGAATGAATA
Chr12	miR477a-Known	miRNA_primary_transcript	12982872	12982972	.	-	.	ID=miR477a-Known;name=miR477a-Known;seq=GAAGCTCCCAATCTCCCTCAGAGGCTTCCAATATCTCAGTTTATAGTAATTGCTTCAAATAATGAGAATGTTGGATGCCTTTGGGGGAGATTGAGAGCTTA
Chr12	miR477a-Known	miRNA	12982942	12982962	.	-	.	Derives_from=miR477a-Known;ID=miR477a-Known-5p-mature;seq=ATCTCCCTCAGAGGCTTCCAA
Chr12	miR477a-Known	miRNA	12982880	12982900	.	-	.	Derives_from=miR477a-Known;ID=miR477a-Known-3p-star;seq=GGATGCCTTTGGGGGAGATTG
Chr12	miR477b-Probable	miRNA_primary_transcript	12987508	12987608	.	-	.	ID=miR477b-Probable;name=miR477b-Probable;seq=GAAGCTCCCAATCTCCCTCAGAGGCTTCCAATATCTCAGTTTATAGTAATTGCTTCAAATAATGAGAATGTTGGATGCCTTTGGGTGAGATTGAGAGCTTA
Chr12	miR477b-Probable	miRNA	12987578	12987598	.	-	.	Derives_from=miR477b-Probable;ID=miR477b-Probable-5p-mature;seq=ATCTCCCTCAGAGGCTTCCAA
Chr12	miR477b-Probable	miRNA	12987516	12987536	.	-	.	Derives_from=miR477b-Probable;ID=miR477b-Probable-3p-star;seq=GGATGCCTTTGGGTGAGATTG
Chr12	miR1446b-Probable	miRNA_primary_transcript	13098524	13098632	.	+	.	ID=miR1446b-Probable;name=miR1446b-Probable;seq=ATCCAACTTTTTCTGAACTCTCTCCCTCAACTGCTATTCTAGAGCTTCCTGAGCTAACCCTTGTGTTTCTGTGTAGCAGTCAAGGTGGGAGGCTCAGAAAATGTTGGTT
Chr12	miR1446b-Probable	miRNA	13098534	13098554	.	+	.	Derives_from=miR1446b-Probable;ID=miR1446b-Probable-5p-mature;seq=TTCTGAACTCTCTCCCTCAAC
Chr12	miR1446b-Probable	miRNA	13098604	13098624	.	+	.	Derives_from=miR1446b-Probable;ID=miR1446b-Probable-3p-star;seq=CAAGGTGGGAGGCTCAGAAAA
Chr13	miR472b-Known	miRNA_primary_transcript	111616	111699	.	+	.	ID=miR472b-Known;name=miR472b-Known;seq=CGGAAGGTTACTGGATGGGTGAGTGGGGAAGATAACTAAGCTCTGTTTGTTATTTTCCCAACTCCACCCATCCCATAGGTTTCC
Chr13	miR472b-Known	miRNA	111668	111689	.	+	.	Derives_from=miR472b-Known;ID=miR472b-Known-3p-mature;seq=TTTTCCCAACTCCACCCATCCC
Chr13	miR472b-Known	miRNA	111629	111649	.	+	.	Derives_from=miR472b-Known;ID=miR472b-Known-5p-star;seq=GATGGGTGAGTGGGGAAGATA
Chr13	miR164c-Known	miRNA_primary_transcript	970364	970450	.	-	.	ID=miR164c-Known;name=miR164c-Known;seq=GTAGCTCTTGCTGGAGAAGCAGGGCACGTGCAAGCTCTCTCCTCAAGCTTTCCTTGCACGTGCTCCCCTTCTCCAACATGGGTTTCT
Chr13	miR164c-Known	miRNA	970419	970439	.	-	.	Derives_from=miR164c-Known;ID=miR164c-Known-5p-mature;seq=TGGAGAAGCAGGGCACGTGCA
Chr13	miR164c-Known	miRNA	970374	970394	.	-	.	Derives_from=miR164c-Known;ID=miR164c-Known-3p-star;seq=CACGTGCTCCCCTTCTCCAAC
Chr13	miR166k-Known	miRNA_primary_transcript	4048844	4049166	.	+	.	ID=miR166k-Known;name=miR166k-Known;seq=AGGGGTGTTTGGAATGAAGTTTGATCCAAGATCCTTGTCTCTCCCGTTCATTTAGTAATGTTACTGCTAGGTTTCGCTATGTATTGATCAGTGTATACACAGCAGCTACGAGCTAGGCCTTGTGTTTCAGATTTTAGCTTCAATATAGAGTGAGCACTAGTGATAGAGTTTGATTCAAGATCCATCTCATGTGTGCTAGCTAGCTTTTAAATTTTTAATCAGATCCCTACTTCCTGTTAATTCTTAGGTTTTATCTTGCAAGTTATTATATTTGGTAAACATCATGAACTGATCTCGGACCAGGCTTCATTCCTTACACCGAA
Chr13	miR166k-Known	miRNA	4049136	4049156	.	+	.	Derives_from=miR166k-Known;ID=miR166k-Known-3p-mature;seq=TCTCGGACCAGGCTTCATTCC
Chr13	miR166k-Known	miRNA	4048856	4048876	.	+	.	Derives_from=miR166k-Known;ID=miR166k-Known-5p-star;seq=AATGAAGTTTGATCCAAGATC
Chr13	miR319e-Known	miRNA_primary_transcript	9569757	9569868	.	-	.	ID=miR319e-Known;name=miR319e-Known;seq=GGGTTGAATTAGCTGCCGACTCATTCATTCAAGCACCAGTAGAAAAAGGGGAATGGATATTCTTTTGCTACTGTGATTGTGTGAATGATGCGGGAGATAATTTTACATCCCC
Chr13	miR319e-Known	miRNA	9569839	9569858	.	-	.	Derives_from=miR319e-Known;ID=miR319e-Known-5p-mature;seq=AGCTGCCGACTCATTCATTC
Chr13	miR319e-Known	miRNA	9569769	9569788	.	-	.	Derives_from=miR319e-Known;ID=miR319e-Known-3p-star;seq=GTGAATGATGCGGGAGATAA
Chr13	miR6478-Probable	miRNA_primary_transcript	14169522	14169706	.	-	.	ID=miR6478-Probable;name=miR6478-Probable;seq=TGTATAGAAACCGACCTTAGCTCAGTTGGTAGAGCGGAGGACTGTAGTGGGTGAAATCCTGATGGCCATCCTTAGGTCGCTGGTTCGAATCCGGCAGGTCGGAAATAGTGTTTTCTTATTTTTGTTCCTATAAAACTTGGTCTAATTGGATGCATAACAAGCTGGTCAAGGTTGGAGCCATTTCC
Chr13	miR6478-Probable	miRNA	14169676	14169696	.	-	.	Derives_from=miR6478-Probable;ID=miR6478-Probable-5p-mature;seq=CCGACCTTAGCTCAGTTGGTA
Chr13	miR6478-Probable	miRNA	14169530	14169549	.	-	.	Derives_from=miR6478-Probable;ID=miR6478-Probable-3p-star;seq=CAAGCTGGTCAAGGTTGGAG
Chr13	miR319f-Known	miRNA_primary_transcript	15446586	15446692	.	+	.	ID=miR319f-Known;name=miR319f-Known;seq=GGTTTGGATTAGCTGCCGACTCATTCATTCAAACACAGTAGAAATTAAGGGAGCAGTATGGCTGCTATTGTGAATGTGTGAATGATGCGGGAGATAAATTTCATCCT
Chr13	miR319f-Known	miRNA	15446596	15446615	.	+	.	Derives_from=miR319f-Known;ID=miR319f-Known-5p-mature;seq=AGCTGCCGACTCATTCATTC
Chr13	miR319f-Known	miRNA	15446663	15446682	.	+	.	Derives_from=miR319f-Known;ID=miR319f-Known-3p-star;seq=GTGAATGATGCGGGAGATAA
Chr14	miR319g-Probable	miRNA_primary_transcript	6075451	6075613	.	+	.	ID=miR319g-Probable;name=miR319g-Probable;seq=CCTTTCGTTTCTTGGATTGAAGGGAGCTCCTACATGTATCTCAAGCTTTCCCACAAGTCTCAGTCTTTTTGTTGCTTTTGAATTTTATAAAGTTTTGTTCGTGATCATTTAAGAATTCAATACTAACATTTGGTTTCTTTGAATCTCTTAGGAGTTGATGGGT
Chr14	miR319g-Probable	miRNA	6075461	6075480	.	+	.	Derives_from=miR319g-Probable;ID=miR319g-Probable-5p-mature;seq=CTTGGATTGAAGGGAGCTCC
Chr14	miR319g-Probable	miRNA	6075582	6075604	.	+	.	Derives_from=miR319g-Probable;ID=miR319g-Probable-3p-star;seq=GGTTTCTTTGAATCTCTTAGGAG
Chr14	miR477c-Known	miRNA_primary_transcript	6342861	6342970	.	+	.	ID=miR477c-Known;name=miR477c-Known;seq=AATCATTGTTCACTCTCCCTCAAGGCTTCCAACGCAATAACCAGCTACGTACATGTAACTGTGTTACGGCTGCAGGCTTGAGGCCTTTGGGGGAGAGTGGTCAAAAGTTG
Chr14	miR477c-Known	miRNA	6342939	6342960	.	+	.	Derives_from=miR477c-Known;ID=miR477c-Known-3p-mature;seq=TGAGGCCTTTGGGGGAGAGTGG
Chr14	miR477c-Known	miRNA	6342872	6342892	.	+	.	Derives_from=miR477c-Known;ID=miR477c-Known-5p-star;seq=ACTCTCCCTCAAGGCTTCCAA
Chr14	miR166l-Known	miRNA_primary_transcript	6877409	6877551	.	+	.	ID=miR166l-Known;name=miR166l-Known;seq=CTTTTTTGAGGGGAATGTTGTCTGGCTCGAGGACTTTTTGTTCATCAATCTAATCGAACTTTCTACCTGTAGATCTAGTATCTTATTTAAGATTGATCACGTATTAGGGTTGTCGGACCAGGCTTCATTCCCCCCAATCATTG
Chr14	miR166l-Known	miRNA	6877521	6877541	.	+	.	Derives_from=miR166l-Known;ID=miR166l-Known-3p-mature;seq=TCGGACCAGGCTTCATTCCCC
Chr14	miR166l-Known	miRNA	6877420	6877440	.	+	.	Derives_from=miR166l-Known;ID=miR166l-Known-5p-star;seq=GGAATGTTGTCTGGCTCGAGG
Chr14	miR166m-Known	miRNA_primary_transcript	6891386	6891528	.	+	.	ID=miR166m-Known;name=miR166m-Known;seq=CTTTTTTGAGGGGAATGTTGTCTGGCTCGAGGACTTTTTGTTGATCAATCTAATCGAACTTTCTACCTGTAGATCTAGTATCTTATTTAAGATTGATCACGTATTAGGGTTGTCGGACCAGGCTTCATTCCCCCCAATCATTG
Chr14	miR166m-Known	miRNA	6891498	6891518	.	+	.	Derives_from=miR166m-Known;ID=miR166m-Known-3p-mature;seq=TCGGACCAGGCTTCATTCCCC
Chr14	miR166m-Known	miRNA	6891397	6891417	.	+	.	Derives_from=miR166m-Known;ID=miR166m-Known-5p-star;seq=GGAATGTTGTCTGGCTCGAGG
Chr14	miR164d-Probable	miRNA_primary_transcript	8607617	8607717	.	+	.	ID=miR164d-Probable;name=miR164d-Probable;seq=TGGCTCACGCTGGAGAAGCAGGGCACGTGCAAAATCCTTCTCGGCTTCCAGATGCTGATGAAGCACTCTTTGCACGTGCTCCCCTCCTCCAACATGAGTTC
Chr14	miR164d-Probable	miRNA	8607627	8607647	.	+	.	Derives_from=miR164d-Probable;ID=miR164d-Probable-5p-mature;seq=TGGAGAAGCAGGGCACGTGCA
Chr14	miR164d-Probable	miRNA	8607689	8607709	.	+	.	Derives_from=miR164d-Probable;ID=miR164d-Probable-3p-star;seq=CACGTGCTCCCCTCCTCCAAC
Chr15	miR166n-Known	miRNA_primary_transcript	414859	414956	.	-	.	ID=miR166n-Known;name=miR166n-Known;seq=TAACTTTTGTGGTGAATGTTGTCTGGTTCAAGGCATGGCCACCACATCTCTTGGTGAATATATGTCCTCGGACCAGGCTTCATTCCCCTCAATTAATG
Chr15	miR166n-Known	miRNA	414869	414889	.	-	.	Derives_from=miR166n-Known;ID=miR166n-Known-3p-mature;seq=TCGGACCAGGCTTCATTCCCC
Chr15	miR166n-Known	miRNA	414924	414944	.	-	.	Derives_from=miR166n-Known;ID=miR166n-Known-5p-star;seq=TGAATGTTGTCTGGTTCAAGG
Chr15	miR171c-Known	miRNA_primary_transcript	528693	528784	.	+	.	ID=miR171c-Known;name=miR171c-Known;seq=CGTGATATTGGTCCGGCTCATCTTCTGTGCATAAGCATCTGAAGTTCTTCACTCATGAAGACGAGCCGAATCAATATCACTCTTGTATGCTT
Chr15	miR171c-Known	miRNA	528694	528714	.	+	.	Derives_from=miR171c-Known;ID=miR171c-Known-5p-mature;seq=GTGATATTGGTCCGGCTCATC
Chr15	miR171c-Known	miRNA	528754	528774	.	+	.	Derives_from=miR171c-Known;ID=miR171c-Known-3p-star;seq=CGAGCCGAATCAATATCACTC
Chr15	miR7817-Known	miRNA_primary_transcript	1487979	1488191	.	-	.	ID=miR7817-Known;name=miR7817-Known;seq=TCGGGTGGCGTTTGGTTATTGTCTCGAGACAGAAAAGATGGAGACAAAAACTTTTTTGGTTGAAGAGGCAGAGACAAAATAAATCTGTCTTTGTGATAATTTTAGAGTGAATTCCTGTATTTTCAAAACAAGAAGTATAAGGAGACATGTCTTATCTACCCCCACTGTCTCCGTCTCTTATGTTTCGATACAGTAACCAAACGCTACCTTGAG
Chr15	miR7817-Known	miRNA	1488161	1488181	.	-	.	Derives_from=miR7817-Known;ID=miR7817-Known-5p-mature;seq=TTTGGTTATTGTCTCGAGACA
Chr15	miR7817-Known	miRNA	1487989	1488009	.	-	.	Derives_from=miR7817-Known;ID=miR7817-Known-3p-star;seq=TTTCGATACAGTAACCAAACG
Chr15	miR319h-Known	miRNA_primary_transcript	3881062	3881247	.	-	.	ID=miR319h-Known;name=miR319h-Known;seq=ATTATGGAGTGGAGCTCCTTGAAGTCCAATAGAAGCTCCTGCTGGGTAGATCGAGCTGCTGAGCTATGAATCCCACAGCCCTATCACCATCAGTCATTTTGATGGGCCTGCGGCTTGCATATCTCAGGAGCTTTATTACCTAATGTTAGATCTTTTTTTGGATTGAAGGGAGCTCTAAACCTTTGA
Chr15	miR319h-Known	miRNA	3881072	3881091	.	-	.	Derives_from=miR319h-Known;ID=miR319h-Known-3p-mature;seq=TTTGGATTGAAGGGAGCTCT
Chr15	miR319h-Known	miRNA	3881216	3881235	.	-	.	Derives_from=miR319h-Known;ID=miR319h-Known-5p-star;seq=AGCTCCTTGAAGTCCAATAG
Chr15	miR162b-Known	miRNA_primary_transcript	6804097	6804192	.	+	.	ID=miR162b-Known;name=miR162b-Known;seq=GGAGGCAGCGGTTCATCGATCTTTTCCTGAAGATTTTTTTGTTTTACACGAACAACACGAACCGATCGATAAACCTCTGCATCCAGTGCTTCCCTT
Chr15	miR162b-Known	miRNA	6804162	6804182	.	+	.	Derives_from=miR162b-Known;ID=miR162b-Known-3p-mature;seq=TCGATAAACCTCTGCATCCAG
Chr15	miR162b-Known	miRNA	6804097	6804117	.	+	.	Derives_from=miR162b-Known;ID=miR162b-Known-5p-star;seq=GGAGGCAGCGGTTCATCGATC
Chr15	miR6445b-Known	miRNA_primary_transcript	8719221	8719327	.	+	.	ID=miR6445b-Known;name=miR6445b-Known;seq=TGGGCACGTTGTTCATTCCTCTTCCTAAAATGGCTTCTTCTCCTTTAGTTGTTGCAATTATAGGAGAGGAGAATCCATTTTAGGAAGGGAATGAATACTGTGTCGGT
Chr15	miR6445b-Known	miRNA	8719232	8719253	.	+	.	Derives_from=miR6445b-Known;ID=miR6445b-Known-5p-mature;seq=TTCATTCCTCTTCCTAAAATGG
Chr15	miR6445b-Known	miRNA	8719297	8719317	.	+	.	Derives_from=miR6445b-Known;ID=miR6445b-Known-3p-star;seq=ATTTTAGGAAGGGAATGAATA
Chr15	miR169b-Probable	miRNA_primary_transcript	12269537	12269663	.	+	.	ID=miR169b-Probable;name=miR169b-Probable;seq=GAGGGTTTGGTAGCCAAGGACGACTAGCCTATTTCCTCCATGGGGTTCTCAAAAGAATGAAATGTCGTTCAGAGCTGACTGGTAGGGTTCATAGGCAGTCTCCTTTGGCTATCCTAACTGGCTCTCA
Chr15	miR169b-Probable	miRNA	12269547	12269567	.	+	.	Derives_from=miR169b-Probable;ID=miR169b-Probable-5p-mature;seq=TAGCCAAGGACGACTAGCCTA
Chr15	miR169b-Probable	miRNA	12269630	12269649	.	+	.	Derives_from=miR169b-Probable;ID=miR169b-Probable-3p-star;seq=GGCAGTCTCCTTTGGCTATC
Chr15	miR1446c-Probable	miRNA_primary_transcript	12680586	12680696	.	+	.	ID=miR1446c-Probable;name=miR1446c-Probable;seq=ATCCAACTTTTTCTGAACTCTCTCCCTCAACTGCTATTCTAGAGCTTGTTAATCCTTGTCAAGTGTTTCCCTGTAGCAGTCGAGGCGAGGGGGTTTCGGAAAATGTTGGCT
Chr15	miR1446c-Probable	miRNA	12680596	12680616	.	+	.	Derives_from=miR1446c-Probable;ID=miR1446c-Probable-5p-mature;seq=TTCTGAACTCTCTCCCTCAAC
Chr15	miR1446c-Probable	miRNA	12680666	12680688	.	+	.	Derives_from=miR1446c-Probable;ID=miR1446c-Probable-3p-star;seq=CGAGGCGAGGGGGTTTCGGAAAA
Chr16	miR160f-Probable	miRNA_primary_transcript	129788	129889	.	+	.	ID=miR160f-Probable;name=miR160f-Probable;seq=AAGAATGGTCTGCCTGGCTCCCTGAATGCCATCTAGGAAGCTTGTCAAAGAGTGTTGGCAACCTCTCTAACTGGCATGAGGGGAGTCATGCAGGCCCAACTA
Chr16	miR160f-Probable	miRNA	129798	129818	.	+	.	Derives_from=miR160f-Probable;ID=miR160f-Probable-5p-mature;seq=TGCCTGGCTCCCTGAATGCCA
Chr16	miR160f-Probable	miRNA	129861	129881	.	+	.	Derives_from=miR160f-Probable;ID=miR160f-Probable-3p-star;seq=GCATGAGGGGAGTCATGCAGG
Chr16	miR2111b-Known	miRNA_primary_transcript	10558685	10558766	.	-	.	ID=miR2111b-Known;name=miR2111b-Known;seq=CAGGACTTGGTAATCTGCATCCTGAGGTTTGGATCATCATGTAGTTTGATCTAGTCCTTGGGTTGCAGATTACCTCTTCCTC
Chr16	miR2111b-Known	miRNA	10558736	10558756	.	-	.	Derives_from=miR2111b-Known;ID=miR2111b-Known-5p-mature;seq=TAATCTGCATCCTGAGGTTTG
Chr16	miR2111b-Known	miRNA	10558693	10558713	.	-	.	Derives_from=miR2111b-Known;ID=miR2111b-Known-3p-star;seq=GTCCTTGGGTTGCAGATTACC
Chr16	miR164e-Known	miRNA_primary_transcript	13324497	13324656	.	+	.	ID=miR164e-Known;name=miR164e-Known;seq=TGTGAGCAAGATGGAGAAGCAGGGCACGTGCATTACTAACTCATGCACACAGAGTGAGAGAGACATTTCTTGCTGGAGTTATGACTCTTACCTACTATAGATTGTGTTGGCTTCAGCGAGTTAGTTCTTCATGTGCCTGTCTTCCCCATCATGATCACTA
Chr16	miR164e-Known	miRNA	13324508	13324528	.	+	.	Derives_from=miR164e-Known;ID=miR164e-Known-5p-mature;seq=TGGAGAAGCAGGGCACGTGCA
Chr16	miR164e-Known	miRNA	13324626	13324646	.	+	.	Derives_from=miR164e-Known;ID=miR164e-Known-3p-star;seq=CATGTGCCTGTCTTCCCCATC
Chr16	miR395d-Probable	miRNA_primary_transcript	14252926	14253039	.	-	.	ID=miR395d-Probable;name=miR395d-Probable;seq=CTGTCCCCCGGAGTTTCCCTGACCACTTCACTGGGGCTATAATTCTACTCTTCGTGTTTAAGGGTAGAGGCAACCCTTCCTCACTGAAGTGTTTGGGGGAACTCTGGGAGGCAT
Chr16	miR395d-Probable	miRNA	14252936	14252956	.	-	.	Derives_from=miR395d-Probable;ID=miR395d-Probable-3p-mature;seq=CTGAAGTGTTTGGGGGAACTC
Chr16	miR395d-Probable	miRNA	14253007	14253027	.	-	.	Derives_from=miR395d-Probable;ID=miR395d-Probable-5p-star;seq=GTTTCCCTGACCACTTCACTG
Chr16	miR395e-Probable	miRNA_primary_transcript	14254102	14254198	.	+	.	ID=miR395e-Probable;name=miR395e-Probable;seq=CCTAGAGTTCCTCTGAGCACTTCATTGGGGATCTTCCATCGACCTGAAAGAGTATTATCATTCCTACTGAAGTGTTTGGGGGAACTCCTGGTGTCAT
Chr16	miR395e-Probable	miRNA	14254168	14254188	.	+	.	Derives_from=miR395e-Probable;ID=miR395e-Probable-3p-mature;seq=CTGAAGTGTTTGGGGGAACTC
Chr16	miR395e-Probable	miRNA	14254108	14254128	.	+	.	Derives_from=miR395e-Probable;ID=miR395e-Probable-5p-star;seq=GTTCCTCTGAGCACTTCATTG
Chr16	miR395f-Known	miRNA_primary_transcript	14269499	14269602	.	+	.	ID=miR395f-Known;name=miR395f-Known;seq=AGTGTCCCCTAGAGTTCCTCTGAGCACTTCAATGGGGATCTTCCATCGACCTGAAAGAGTATTATCATTCCTACTGAAGTGTTTGGGGGAACTCCTGGTGTCAT
Chr16	miR395f-Known	miRNA	14269572	14269592	.	+	.	Derives_from=miR395f-Known;ID=miR395f-Known-3p-mature;seq=CTGAAGTGTTTGGGGGAACTC
Chr16	miR395f-Known	miRNA	14269512	14269532	.	+	.	Derives_from=miR395f-Known;ID=miR395f-Known-5p-star;seq=GTTCCTCTGAGCACTTCAATG
Chr17	miR482c-Known	miRNA_primary_transcript	11126679	11126762	.	-	.	ID=miR482c-Known;name=miR482c-Known;seq=GAAGCTTCCGGTATGGGAGAGGCGGGAATGACTCTGAAAGAACTTAGAAGAGTCTTTCCGAGTCCTCCCATACCGCAGATTTCC
Chr17	miR482c-Known	miRNA	11126689	11126710	.	-	.	Derives_from=miR482c-Known;ID=miR482c-Known-3p-mature;seq=TCTTTCCGAGTCCTCCCATACC
Chr17	miR482c-Known	miRNA	11126730	11126751	.	-	.	Derives_from=miR482c-Known;ID=miR482c-Known-5p-star;seq=TATGGGAGAGGCGGGAATGACT
Chr18	miR396f-Known	miRNA_primary_transcript	13789618	13789754	.	+	.	ID=miR396f-Known;name=miR396f-Known;seq=TCTTTGTATTCTTCCACAGCTTTCTTGAACTGCACCTATTAGATTAATGTTGATGTTGTTGTGCGATATGCCATGACCATATGACATTGTATTCATTTTTGCTGCGGTTCAATAAAGCTGTGGGAAGATACAAACAG
Chr18	miR396f-Known	miRNA	13789629	13789649	.	+	.	Derives_from=miR396f-Known;ID=miR396f-Known-5p-mature;seq=TTCCACAGCTTTCTTGAACTG
Chr18	miR396f-Known	miRNA	13789724	13789744	.	+	.	Derives_from=miR396f-Known;ID=miR396f-Known-3p-star;seq=GTTCAATAAAGCTGTGGGAAG
Chr18	miR396g-Known	miRNA_primary_transcript	13796552	13796701	.	-	.	ID=miR396g-Known;name=miR396g-Known;seq=TGGTCATGCTTTTCCACAGCTTTCTTGAACTTCTTTGCCTTGCTTAATCTGTGTATATATAGATCACTACATGTACAGCTCCTATATATATAAATATATGTATGTATAGCGCCATGGAAGCTCAAGAAAGCTGTGGGAGAACATGGCAAT
Chr18	miR396g-Known	miRNA	13796670	13796690	.	-	.	Derives_from=miR396g-Known;ID=miR396g-Known-5p-mature;seq=TTCCACAGCTTTCTTGAACTT
Chr18	miR396g-Known	miRNA	13796562	13796581	.	-	.	Derives_from=miR396g-Known;ID=miR396g-Known-3p-star;seq=CTCAAGAAAGCTGTGGGAGA
Chr18	miR171d-Known	miRNA_primary_transcript	13835956	13836062	.	-	.	ID=miR171d-Known;name=miR171d-Known;seq=ACAAAAGAAAGCGATGTTGGTGAGGTTCAATCCGAAGACAGATTTACACGAGTGAAAGTAAAATCCGATCTCAGATTGAGCCGCGCCAATATCACTTTTCAGAGCTC
Chr18	miR171d-Known	miRNA	13835966	13835987	.	-	.	Derives_from=miR171d-Known;ID=miR171d-Known-3p-mature;seq=TTGAGCCGCGCCAATATCACTT
Chr18	miR171d-Known	miRNA	13836031	13836051	.	-	.	Derives_from=miR171d-Known;ID=miR171d-Known-5p-star;seq=CGATGTTGGTGAGGTTCAATC
Chr18	miRN8-Novel	miRNA_primary_transcript	14908117	14908277	.	-	.	ID=miRN8-Novel;name=miRN8-Novel;seq=AGTGTCTTCCATGAAAAGATGAAGAGTAGAGATCGAGCCAAGAATGACTTGTCGGCAGGCTAGCAATTGCTACGTATAGAGCAATATGTATGCTAGAATGAGTATTCCGCCAGGTCGTTCTTGGCTCAACTTTGCTCTTCGTTTTCTCATGCGAGCCTCTC
Chr18	miRN8-Novel	miRNA	14908127	14908147	.	-	.	Derives_from=miRN8-Novel;ID=miRN8-Novel-3p-mature;seq=TTTGCTCTTCGTTTTCTCATG
Chr18	miRN8-Novel	miRNA	14908246	14908266	.	-	.	Derives_from=miRN8-Novel;ID=miRN8-Novel-5p-star;seq=TGAAAAGATGAAGAGTAGAGA
Chr19	miR166p-Known	miRNA_primary_transcript	5167094	5167423	.	-	.	ID=miR166p-Known;name=miR166p-Known;seq=AGGGGTGTTTGGAATGAAGTTTGATCCAAGATCCTTGTCTCTCCCGTTAACTTAGTCTCTGTTACTGTTAGGTTTTCATTACTGAGTGTATTTGCAGCCCCCTTGTCTGATTTTAGCATCATGAGAGTAGGAAGTGCTGGTGATCATAGGGTTTGGTTCAAGATCCATTTGACTCTTCTCTTTATATCTCTCCTGTGTCCTAGCTGGTAATCTGTAGTAGTCTTAATTATCCCTTACTTCTTGTTAATTTTTAGGTTTGATCTTGCAAGTAATTATATTTGGAAAATATCATAAAATGATCTCGGACCAGGCTTCATTCCTTACACCTTG
Chr19	miR166p-Known	miRNA	5167104	5167124	.	-	.	Derives_from=miR166p-Known;ID=miR166p-Known-3p-mature;seq=TCTCGGACCAGGCTTCATTCC
Chr19	miR166p-Known	miRNA	5167391	5167411	.	-	.	Derives_from=miR166p-Known;ID=miR166p-Known-5p-star;seq=AATGAAGTTTGATCCAAGATC
Chr19	miR319i-Known	miRNA_primary_transcript	10285700	10285812	.	+	.	ID=miR319i-Known;name=miR319i-Known;seq=GGGTTGAACTAGCTGCCGACTCATTCATTCAAGCACTAGTAGAAAAAAAGGCGAACGGTGTTTCTTTTGCTACTGTGATTGTGTGAATGATGCGGGAGATAATTTTCCATCCT
Chr19	miR319i-Known	miRNA	10285710	10285729	.	+	.	Derives_from=miR319i-Known;ID=miR319i-Known-5p-mature;seq=AGCTGCCGACTCATTCATTC
Chr19	miR319i-Known	miRNA	10285782	10285801	.	+	.	Derives_from=miR319i-Known;ID=miR319i-Known-3p-star;seq=GTGAATGATGCGGGAGATAA
Chr19	miR476-Known	miRNA_primary_transcript	14934640	14934743	.	-	.	ID=miR476-Known;name=miR476-Known;seq=TATGATTAAGCTAGTAATCCTTCTTTGCAAAGTCATTTATTATTTTTCCTTCAATTACTATAATCAATGACTTTGCAAAGATAGATTTACTAGCTAAATCTTAA
Chr19	miR476-Known	miRNA	14934650	14934671	.	-	.	Derives_from=miR476-Known;ID=miR476-Known-3p-mature;seq=TTGCAAAGATAGATTTACTAGC
Chr19	miR476-Known	miRNA	14934712	14934732	.	-	.	Derives_from=miR476-Known;ID=miR476-Known-5p-star;seq=TAGTAATCCTTCTTTGCAAAG
Chr19	miR319j-Probable	miRNA_primary_transcript	15458331	15458525	.	+	.	ID=miR319j-Probable;name=miR319j-Probable;seq=AAATGGTTTAACAGAGCTTCCTTCAGTCCACTCATGGACGGGCGAAGGGTTTGGATTAGCTGCCGACTCATTCATTCAAACACAGTAGACAAGGAGTGGCAGCGGCTGCTATTGTGAATGTGTGAATGACGCGGGAGATTAATTTCATCCTTTTCTTCTCTGTGCTTGGACTGAAGGGAGCTCCCTTTAATTGTT
Chr19	miR319j-Probable	miRNA	15458496	15458515	.	+	.	Derives_from=miR319j-Probable;ID=miR319j-Probable-3p-mature;seq=TTGGACTGAAGGGAGCTCCC
Chr19	miR319j-Probable	miRNA	15458344	15458363	.	+	.	Derives_from=miR319j-Probable;ID=miR319j-Probable-5p-star;seq=GAGCTTCCTTCAGTCCACTC
