# Supplementary material for: Integrated Degradome and Srna Sequencing Revealed miRNA-mRNA Regulatory Networks between the Phloem and Developing Xylem of Poplar
Source: Int J Mol Sci. 2022 Apr 20;23(9):4537. doi: 10.3390/ijms23094537 (PMC9100975; doi:10.3390/ijms23094537)
Supplement: Supplementary file 1 [file ijms-23-04537-s001.zip › Table S5.xlsx]

## Sheet: Table S5
Table S5 Detailed information of DEmiRNAs
Name	Xylem	Phloem	BaseMean	Log2FC	LfcSE	Stat	PValue	Padj	Threshold
miR477a-mature	424.148	60.9108	242.53	2.79232	0.535898	5.21055	1.88283e-07	1.09695e-06	Up
miR477b-mature	424.148	60.9108	242.53	2.79232	0.535898	5.21055	1.88283e-07	1.09695e-06	Up
miR164a-mature	947.188	189.404	568.296	2.32323	0.472952	4.91218	9.00686e-07	3.65733e-06	Up
miR164b-mature	947.188	189.404	568.296	2.32323	0.472952	4.91218	9.00686e-07	3.65733e-06	Up
miR164c-mature	947.188	189.404	568.296	2.32323	0.472952	4.91218	9.00686e-07	3.65733e-06	Up
miR164d-mature	947.188	189.404	568.296	2.32323	0.472952	4.91218	9.00686e-07	3.65733e-06	Up
miR164e-mature	947.188	189.404	568.296	2.32323	0.472952	4.91218	9.00686e-07	3.65733e-06	Up
miR482c-mature	224.888	76.2042	150.546	1.55617	0.501292	3.10432	0.00190717	0.00464656	Up
miR475a-mature	86.469	24.3504	55.4097	1.80791	0.569598	3.17401	0.00150347	0.00373083	Up
miR476-star	55.1862	9.45363	32.3199	2.52078	0.837207	3.01094	0.00260437	0.00621339	Up
miR171a-mature	1612.45	27.1295	819.789	5.87756	0.692375	8.48898	2.08456e-17	1.55184e-16	Up
miR171d-mature	1612.45	27.1295	819.789	5.87756	0.692375	8.48898	2.08456e-17	1.55184e-16	Up
miR403a-mature	1672.71	579.768	1126.24	1.52808	0.547239	2.79235	0.00523273	0.0109899	Up
miR472a-star	1672.71	579.768	1126.24	1.52808	0.547239	2.79235	0.00523273	0.0109899	Up
miR403b-mature	1672.71	579.768	1126.24	1.52808	0.547239	2.79235	0.00523273	0.0109899	Up
miR319c-mature	91.6653	15.5731	53.6192	2.56162	0.743389	3.44587	0.000569221	0.00152551	Up
miR6478-mature	4807.27	1251.87	3029.57	1.94139	0.600021	3.23553	0.00121415	0.00306974	Up
miR476-mature	70.3987	21.2857	45.8422	1.72128	0.509264	3.37993	0.000725041	0.00190501	Up
miR394-mature	1152.32	30.9804	591.648	5.2032	0.718247	7.24431	4.34649e-13	3.06542e-12	Up
miR171a-star	1161.74	29.8727	595.805	5.28969	0.325246	16.2637	1.78739e-59	1.19755e-57	Up
miR171d-star	1161.74	29.8727	595.805	5.28969	0.325246	16.2637	1.78739e-59	1.19755e-57	Up
miR164c-star	0	19.3422	9.67108	-6.08896	1.39183	-4.37479	1.21551e-05	3.70177e-05	Down
miR398a-mature	38.6888	236.028	137.358	-2.59069	0.572391	-4.52608	6.00867e-06	2.17611e-05	Down
miR398b-mature	38.6888	236.028	137.358	-2.59069	0.572391	-4.52608	6.00867e-06	2.17611e-05	Down
miR399b-star	0	15.9298	7.96489	-5.79918	1.63355	-3.55005	0.000385163	0.0010533	Down
miR6427-star	0	7.85527	3.92764	-4.76331	1.6721	-2.8487	0.00438989	0.0101422	Down
miRN8-star	9.32992	78.6266	43.9782	-3.08368	0.929546	-3.3174	0.0009086	0.00234139	Down
miR166a-star	15.2394	737.147	376.193	-5.62147	1.11476	-5.04275	4.58889e-07	2.19611e-06	Down
miR166c-star	15.2394	737.147	376.193	-5.62147	1.11476	-5.04275	4.58889e-07	2.19611e-06	Down
miR166g-star	15.2394	737.147	376.193	-5.62147	1.11476	-5.04275	4.58889e-07	2.19611e-06	Down
miR166l-star	15.2394	737.147	376.193	-5.62147	1.11476	-5.04275	4.58889e-07	2.19611e-06	Down
miR166m-star	15.2394	737.147	376.193	-5.62147	1.11476	-5.04275	4.58889e-07	2.19611e-06	Down
miR482b-mature	2110.51	7175.68	4643.09	-1.76536	0.360861	-4.89209	9.97722e-07	3.9322e-06	Down
miR396d-mature	1197.51	10932.2	6064.88	-3.18976	0.469418	-6.79514	1.08204e-11	7.24968e-11	Down
miRN8-mature	42.9183	141.337	92.1277	-1.70377	0.714255	-2.38539	0.0170612	0.0322	Down
miR472a-mature	408.323	11160.1	5784.21	-4.77287	0.360196	-13.2508	4.46654e-40	1.19703e-38	Down
miR6434-mature	0	53.2315	26.6158	-7.54643	1.37675	-5.48135	4.221e-08	2.6934e-07	Down
miR395a-mature	550.362	1602.32	1076.34	-1.53976	0.350319	-4.39532	1.1061e-05	3.44692e-05	Down
miR395b-mature	550.362	1602.32	1076.34	-1.53976	0.350319	-4.39532	1.1061e-05	3.44692e-05	Down
miR395c-mature	550.362	1602.32	1076.34	-1.53976	0.350319	-4.39532	1.1061e-05	3.44692e-05	Down
miR395d-mature	550.362	1602.32	1076.34	-1.53976	0.350319	-4.39532	1.1061e-05	3.44692e-05	Down
miR395e-mature	550.362	1602.32	1076.34	-1.53976	0.350319	-4.39532	1.1061e-05	3.44692e-05	Down
miR395f-mature	550.362	1602.32	1076.34	-1.53976	0.350319	-4.39532	1.1061e-05	3.44692e-05	Down
miR166k-mature	125.698	19929	10027.3	-7.31411	0.47201	-15.4957	3.71109e-54	1.24321e-52	Down
miR166p-mature	125.698	19929	10027.3	-7.31411	0.47201	-15.4957	3.71109e-54	1.24321e-52	Down
miR166f-star	0	8.90501	4.4525	-4.94751	1.77245	-2.79135	0.00524892	0.0109899	Down
miR395f-star	0	5.05309	2.52654	-4.14828	1.85866	-2.23186	0.0256243	0.045782	Down
miR166a-mature	117.102	29901.3	15009.2	-7.99998	0.887661	-9.01243	2.01549e-19	1.68797e-18	Down
miR166b-mature	117.102	29901.3	15009.2	-7.99998	0.887661	-9.01243	2.01549e-19	1.68797e-18	Down
miR166c-mature	117.102	29901.3	15009.2	-7.99998	0.887661	-9.01243	2.01549e-19	1.68797e-18	Down
miR166e-mature	117.102	29901.3	15009.2	-7.99998	0.887661	-9.01243	2.01549e-19	1.68797e-18	Down
miR166f-mature	117.102	29901.3	15009.2	-7.99998	0.887661	-9.01243	2.01549e-19	1.68797e-18	Down
miR166g-mature	117.102	29901.3	15009.2	-7.99998	0.887661	-9.01243	2.01549e-19	1.68797e-18	Down
miR166i-mature	117.102	29901.3	15009.2	-7.99998	0.887661	-9.01243	2.01549e-19	1.68797e-18	Down
miR166j-mature	117.102	29901.3	15009.2	-7.99998	0.887661	-9.01243	2.01549e-19	1.68797e-18	Down
miR166l-mature	117.102	29901.3	15009.2	-7.99998	0.887661	-9.01243	2.01549e-19	1.68797e-18	Down
miR166m-mature	117.102	29901.3	15009.2	-7.99998	0.887661	-9.01243	2.01549e-19	1.68797e-18	Down
miR166n-mature	117.102	29901.3	15009.2	-7.99998	0.887661	-9.01243	2.01549e-19	1.68797e-18	Down
miR482c-star	12.8007	8.06236	10.4315	0.701177	0.832027	0.842733	0.399378	0.519579	NoSignifi
miR167b-mature	24.9523	16.1532	20.5528	0.598694	0.620506	0.964848	0.334621	0.452922	NoSignifi
miR167d-mature	24.9523	16.1532	20.5528	0.598694	0.620506	0.964848	0.334621	0.452922	NoSignifi
miR167e-mature	24.9523	16.1532	20.5528	0.598694	0.620506	0.964848	0.334621	0.452922	NoSignifi
miR6427-mature	62.9383	23.3121	43.1252	1.41116	0.624574	2.2594	0.0238587	0.0437954	NoSignifi
miR319g-mature	676.682	796.189	736.435	-0.233614	0.404922	-0.576936	0.563983	0.662927	NoSignifi
miR6459-mature	725.812	817.444	771.628	-0.171234	0.448307	-0.381958	0.702493	0.797746	NoSignifi
miR162a-mature	3799.15	6336.01	5067.58	-0.73792	0.629434	-1.17236	0.241054	0.347326	NoSignifi
miR162b-mature	3799.15	6336.01	5067.58	-0.73792	0.629434	-1.17236	0.241054	0.347326	NoSignifi
miR482a-mature	7586.35	6973.77	7280.06	0.121472	0.395244	0.307335	0.758588	0.84709	NoSignifi
miR482b-star	3029.49	3973.07	3501.28	-0.391116	0.471153	-0.830124	0.406468	0.523719	NoSignifi
miR2111a-mature	45.7366	44.8104	45.2735	0.0296014	0.900309	0.0328792	0.973771	0.973771	NoSignifi
miR2111b-mature	45.7366	44.8104	45.2735	0.0296014	0.900309	0.0328792	0.973771	0.973771	NoSignifi
miR396c-star	15.0064	5.25249	10.1295	1.53644	1.14401	1.34303	0.179262	0.272967	NoSignifi
miR396b-mature	97620	44545.1	71082.6	1.13192	0.305928	3.69995	0.000215641	0.000601997	NoSignifi
miR396f-mature	97620	44545.1	71082.6	1.13192	0.305928	3.69995	0.000215641	0.000601997	NoSignifi
miR167c-mature	2359.26	840.478	1599.87	1.48876	0.323135	4.60724	4.08046e-06	1.56223e-05	NoSignifi
miR319d-star	11.0229	2.83315	6.92802	1.93329	1.2803	1.51003	0.131036	0.204172	NoSignifi
miR169a-mature	21.3803	31.8792	26.6297	-0.581311	0.728259	-0.798221	0.424743	0.526995	NoSignifi
miR7817-mature	116.287	289.848	203.067	-1.32284	0.505829	-2.61519	0.00891774	0.0170711	NoSignifi
miR530-star	23.1745	35.3609	29.2677	-0.610174	0.789199	-0.773156	0.43943	0.535306	NoSignifi
miR319a-mature	8510.31	8814.91	8662.61	-0.050651	0.458336	-0.110511	0.912004	0.925823	NoSignifi
miR319b-mature	8510.31	8814.91	8662.61	-0.050651	0.458336	-0.110511	0.912004	0.925823	NoSignifi
miR319j-mature	8510.31	8814.91	8662.61	-0.050651	0.458336	-0.110511	0.912004	0.925823	NoSignifi
miR172c-mature	28.5728	17.5899	23.0813	0.694995	0.816058	0.851648	0.394409	0.518146	NoSignifi
miR472b-mature	2955	2826.73	2890.87	0.0639985	0.336415	0.190237	0.849124	0.925597	NoSignifi
miR168a-mature	245.317	195.189	220.253	0.335162	0.41893	0.800043	0.423686	0.526995	NoSignifi
miR168b-mature	245.317	195.189	220.253	0.335162	0.41893	0.800043	0.423686	0.526995	NoSignifi
miR6445a-star	53.9247	75.7078	64.8162	-0.488294	0.477802	-1.02196	0.3068	0.428241	NoSignifi
miR6445b-star	53.9247	75.7078	64.8162	-0.488294	0.477802	-1.02196	0.3068	0.428241	NoSignifi
miR482a-star	3.55211	4.95679	4.25445	-0.592255	1.60039	-0.370071	0.71133	0.800993	NoSignifi
miR164a-star	1.77779	10.8794	6.32859	-2.49607	1.19101	-2.09576	0.0361037	0.0636565	NoSignifi
miR477a-star	17.8846	12.0632	14.9739	0.538701	0.628208	0.857521	0.391157	0.518146	NoSignifi
miR319e-mature	97.4919	175.74	136.616	-0.84951	0.666263	-1.27504	0.202296	0.297886	NoSignifi
miR319f-mature	97.4919	175.74	136.616	-0.84951	0.666263	-1.27504	0.202296	0.297886	NoSignifi
miR319i-mature	97.4919	175.74	136.616	-0.84951	0.666263	-1.27504	0.202296	0.297886	NoSignifi
miR319d-mature	51015.3	118513	84764.3	-1.21602	0.445403	-2.73017	0.00633024	0.0128523	NoSignifi
miR319h-mature	51015.3	118513	84764.3	-1.21602	0.445403	-2.73017	0.00633024	0.0128523	NoSignifi
miR319h-star	11.0229	2.83315	6.92802	1.93329	1.2803	1.51003	0.131036	0.204172	NoSignifi
miR164e-star	11.4708	4.80074	8.13577	1.26316	1.53864	0.820959	0.411669	0.525369	NoSignifi
miR166i-star	5.30994	7.07186	6.1909	-0.488521	1.0665	-0.458058	0.646911	0.747293	NoSignifi
miR1446b-mature	646.312	1622.02	1134.17	-1.32742	0.307743	-4.31341	1.60757e-05	4.68291e-05	NoSignifi
miR1446c-mature	646.312	1622.02	1134.17	-1.32742	0.307743	-4.31341	1.60757e-05	4.68291e-05	NoSignifi
miR396e-mature	3200.8	7481.96	5341.38	-1.2247	0.515379	-2.37632	0.0174863	0.032544	NoSignifi
miR477c-mature	821.828	1006.04	913.935	-0.292045	0.491826	-0.593798	0.552647	0.655352	NoSignifi
miR160a-mature	519.975	263.457	391.716	0.980352	0.594179	1.64993	0.0989579	0.161712	NoSignifi
miR160c-mature	519.975	263.457	391.716	0.980352	0.594179	1.64993	0.0989579	0.161712	NoSignifi
miR160d-mature	519.975	263.457	391.716	0.980352	0.594179	1.64993	0.0989579	0.161712	NoSignifi
miR160e-mature	519.975	263.457	391.716	0.980352	0.594179	1.64993	0.0989579	0.161712	NoSignifi
miR396b-star	271.923	297.519	284.721	-0.127207	0.739538	-0.172009	0.86343	0.925597	NoSignifi
miR396f-star	271.923	297.519	284.721	-0.127207	0.739538	-0.172009	0.86343	0.925597	NoSignifi
miR167a-mature	45.3052	38.7445	42.0248	0.211521	0.459921	0.459907	0.645583	0.747293	NoSignifi
miR530-mature	127.06	53.5138	90.287	1.24114	0.55298	2.24446	0.0248025	0.0449127	NoSignifi
miR171b-star	3.51566	8.53615	6.0259	-1.22074	1.36536	-0.894077	0.371281	0.497516	NoSignifi
miR167g-mature	28.9558	12.8948	20.9253	1.15004	0.790384	1.45504	0.145659	0.224349	NoSignifi
miR6421-mature	53.0089	44.0689	48.5389	0.256943	0.606666	0.423532	0.671907	0.769535	NoSignifi
miR396g-star	171.406	175.673	173.54	-0.0416793	0.364089	-0.114475	0.908861	0.925823	NoSignifi
miR403b-star	15.0229	14.2275	14.6252	0.0933844	0.620039	0.150611	0.880283	0.925823	NoSignifi
miR168a-star	101.354	47.2603	74.3073	1.11362	0.645163	1.7261	0.0843297	0.144874	NoSignifi
miR168b-star	101.354	47.2603	74.3073	1.11362	0.645163	1.7261	0.0843297	0.144874	NoSignifi
miR6445a-mature	2780.83	2352.8	2566.81	0.240956	0.387576	0.6217	0.534139	0.639059	NoSignifi
miR6445b-mature	2780.83	2352.8	2566.81	0.240956	0.387576	0.6217	0.534139	0.639059	NoSignifi
miR171b-mature	34.2009	38.0969	36.1489	-0.158385	0.844342	-0.187584	0.851202	0.925597	NoSignifi
miR171c-star	34.2009	38.0969	36.1489	-0.158385	0.844342	-0.187584	0.851202	0.925597	NoSignifi
miR399a-mature	68.2014	33.1322	50.6668	1.03015	0.664582	1.55007	0.121124	0.193222	NoSignifi
miR399b-mature	68.2014	33.1322	50.6668	1.03015	0.664582	1.55007	0.121124	0.193222	NoSignifi
miR6434-star	1.75783	4.21169	2.98476	-1.17571	1.51517	-0.77596	0.437773	0.535306	NoSignifi
miR477c-star	853.438	325.946	589.692	1.38747	0.461494	3.00647	0.00264301	0.00621339	NoSignifi
miR396a-mature	70661.5	31522.1	51091.8	1.16458	0.438489	2.6559	0.00790975	0.015361	NoSignifi
miR396c-mature	70661.5	31522.1	51091.8	1.16458	0.438489	2.6559	0.00790975	0.015361	NoSignifi
miR396g-mature	70661.5	31522.1	51091.8	1.16458	0.438489	2.6559	0.00790975	0.015361	NoSignifi
miR169b-mature	19.2394	33.7004	26.4699	-0.840663	0.80928	-1.03878	0.298908	0.426102	NoSignifi
miR160b-mature	25.4851	27.3432	26.4141	-0.100062	0.846465	-0.118212	0.9059	0.925823	NoSignifi
miR160f-mature	25.4851	27.3432	26.4141	-0.100062	0.846465	-0.118212	0.9059	0.925823	NoSignifi
miR6457a-mature	259.875	123.375	191.625	1.0769	0.383805	2.80586	0.00501832	0.0109899	NoSignifi
miR6457b-mature	259.875	123.375	191.625	1.0769	0.383805	2.80586	0.00501832	0.0109899	NoSignifi
