# Supplementary material for: Integrated Degradome and Srna Sequencing Revealed miRNA-mRNA Regulatory Networks between the Phloem and Developing Xylem of Poplar
Source: Int J Mol Sci. 2022 Apr 20;23(9):4537. doi: 10.3390/ijms23094537 (PMC9100975; doi:10.3390/ijms23094537)
Supplement: Supplementary file 1 [file ijms-23-04537-s001.zip › Table S6.xlsx]

## Sheet: Table S6
							Table S6 Target genes of miRNAs identified in P. deltoides by degradome sequencing
Query	Transcript	Annotation	TStart	TStop	TSlice	TrueTSlice	SliceType	MFEperfect	MFEsite	MFEratio	AllenScore	Paired	Unpaired	Structure	Sequence	DegradomeCategory	DegradomePval
miR171a-mature	Potri.001G122800.6	GRAS family transcription factor	1664	1685	1676	1676	10	-40.3	-36.6	0.908189	1	1-18,1685-1668;20-22,1666-1664	19-19,1667-1667[SIL]	(((.((((((((((((((((((&)))))))))))))))))).)))	AAGGGAUAUUGGCGCGGCUCAA&UUGAGCCGCGCCAAUAUCACUU	0	0.000271151
miR160f-mature	Potri.002G089900.1	auxin response factor 17	1544	1564	1555	1555	10	-45.2	-42.2	0.933628	1	1-14,1564-1551;16-21,1549-1544	15-15,1550-1550[SIL]	((((((.((((((((((((((&)))))))))))))).))))))	UGGCAUGCAGGGAGCCAGGCA&UGCCUGGCUCCCUGAAUGCCA	0	0.000271151
miR162a-mature	Potri.002G181400.2	dicer-like 1	1778	1799	1789	1789	10	-37.5	-35.4	0.944	2	1-7,1799-1793;8-21,1791-1778	x-x,1792-1792[BULt]	((((((((((((((.(((((((&)))))))-))))))))))))))	CUGGAUGCAGAGGUCUUAUCGA&UCGAUAA-ACCUCUGCAUCCAG	0	0.000271151
miR162b-mature	Potri.002G181400.2	dicer-like 1	1778	1799	1789	1789	10	-37.5	-35.4	0.944	2	1-7,1799-1793;8-21,1791-1778	x-x,1792-1792[BULt]	((((((((((((((.(((((((&)))))))-))))))))))))))	CUGGAUGCAGAGGUCUUAUCGA&UCGAUAA-ACCUCUGCAUCCAG	0	0.000271151
miR167d-mature	Potri.004G078200.3	auxin response factor 8	2815	2835	2826	2826	10	-38.9	-31.8	0.817481	4	3-13,2833-2823;15-21,2821-2815	1-2,2835-2834[UP5];14-14,2822-2822[SIL]	(((((((.(((((((((((..&..))))))))))).)))))))	UAGAUCAGGCUGGCAGCUUGU&UGAAGCUGCCAGCAUGAUCUA	0	0.000271151
miR167b-mature	Potri.004G078200.7	auxin response factor 8	2329	2349	2340	2340	10	-38.9	-31.8	0.817481	4	3-13,2347-2337;15-21,2335-2329	1-2,2349-2348[UP5];14-14,2336-2336[SIL]	(((((((.(((((((((((..&..))))))))))).)))))))	UAGAUCAGGCUGGCAGCUUGU&UGAAGCUGCCAGCAUGAUCUA	0	0.000271151
miR167e-mature	Potri.004G078200.7	auxin response factor 8	2329	2349	2340	2340	10	-38.9	-31.8	0.817481	4	3-13,2347-2337;15-21,2335-2329	1-2,2349-2348[UP5];14-14,2336-2336[SIL]	(((((((.(((((((((((..&..))))))))))).)))))))	UAGAUCAGGCUGGCAGCUUGU&UGAAGCUGCCAGCAUGAUCUA	0	0.000271151
miR166b-mature	Potri.004G211300.5	Homeobox-leucine zipper family protein / lipid-binding START domain-containing protein	1315	1335	1326	1326	10	-44.1	-37.9	0.85941	3	2-19,1334-1317	1-1,1335-1335[UP5];20-21,1316-1315[UP3]	..((((((((((((((((((.&.))))))))))))))))))..	CUGGAAUGAAGCCUGGUCCGG&UCGGACCAGGCUUCAUUCCCC	0	0.000271151
miR166f-mature	Potri.004G211300.5	Homeobox-leucine zipper family protein / lipid-binding START domain-containing protein	1315	1335	1326	1326	10	-44.1	-37.9	0.85941	3	2-19,1334-1317	1-1,1335-1335[UP5];20-21,1316-1315[UP3]	..((((((((((((((((((.&.))))))))))))))))))..	CUGGAAUGAAGCCUGGUCCGG&UCGGACCAGGCUUCAUUCCCC	0	0.000271151
miR166i-mature	Potri.004G211300.5	Homeobox-leucine zipper family protein / lipid-binding START domain-containing protein	1315	1335	1326	1326	10	-44.1	-37.9	0.85941	3	2-19,1334-1317	1-1,1335-1335[UP5];20-21,1316-1315[UP3]	..((((((((((((((((((.&.))))))))))))))))))..	CUGGAAUGAAGCCUGGUCCGG&UCGGACCAGGCUUCAUUCCCC	0	0.000271151
miR160e-mature	Potri.004G211700.3	auxin response factor 10	1874	1894	1885	1885	10	-45.4	-45.9	1	1	1-20,1894-1875	21-21,1874-1874[UP3]	.((((((((((((((((((((&)))))))))))))))))))).	AGGCAUACAGGGAGCCAGGCA&UGCCUGGCUCCCUGUAUGCCA	0	0.000271151
miR160b-mature	Potri.005G171300.5	auxin response factor 17	1487	1507	1498	1498	10	-45.2	-42.2	0.933628	1	1-14,1507-1494;16-21,1492-1487	15-15,1493-1493[SIL]	((((((.((((((((((((((&)))))))))))))).))))))	UGGCAUGCAGGGAGCCAGGCA&UGCCUGGCUCCCUGAAUGCCA	0	0.000271151
miR160d-mature	Potri.005G171300.5	auxin response factor 17	1487	1507	1498	1498	10	-45.4	-46.9	1	0.5	1-21,1507-1487	NA	(((((((((((((((((((((&)))))))))))))))))))))	UGGCAUGCAGGGAGCCAGGCA&UGCCUGGCUCCCUGUAUGCCA	0	0.000271151
miR396b-mature	Potri.006G115200.2	growth-regulating factor 4	593	614	604	604	10	-35.1	-29.2	0.831909	4	1-8,614-607;9-19,605-595	x-x,606-606[BULt];20-21,594-593[UP3]	..(((((((((((.((((((((&))))))))-)))))))))))..	CCGUUCAAGAAAGCCUGUGGAA&UUCCACAG-CUUUCUUGAACUG	0	0.000271151
miR396d-mature	Potri.006G115200.2	growth-regulating factor 4	594	615	605	604	11	-34.9	-31.6	0.905444	3	1-7,615-609;8-20,607-595	x-x,608-608[BULt];21-21,594-594[UP3]	.(((((((((((((.(((((((&)))))))-))))))))))))).	CGUUCAAGAAAGCCUGUGGAAA&UUUCCAC-GGCUUUCUUGAACU	0	0.000271151
miR530-mature	Potri.008G162500.11	zinc knuckle (CCHC-type) family protein	54	74	65	65	10	-38	-37.2	0.978947	2	1-19,74-56	20-21,55-54[UP3]	..(((((((((((((((((((&)))))))))))))))))))..	UCAGGUGCAGGUGCAAAUGCA&UGCAUUUGCACCUGCACCUUA	0	0.000271151
miR160c-mature	Potri.009G014800.3	auxin response factor 10	1883	1903	1894	1894	10	-45.4	-45.9	1	1	1-20,1903-1884	21-21,1883-1883[UP3]	.((((((((((((((((((((&)))))))))))))))))))).	AGGCAUACAGGGAGCCAGGCA&UGCCUGGCUCCCUGUAUGCCA	0	0.000271151
miR167g-mature	Potri.011G091900.6	auxin response factor 6	3424	3445	3436	3436	10	-39.8	-32.9	0.826633	4.5	3-13,3443-3433;15-22,3431-3424	1-2,3445-3444[UP5];14-14,3432-3432[SIL]	((((((((.(((((((((((..&..))))))))))).))))))))	UGAGAUCAGGCUGGCAGCUUGU&UGAAGCUGCCAGCAUGAUCUUA	0	0.000271151
miR472a-star	Potri.012G118700.3	ARGONAUTE 3	3427	3447	3438	3438	10	-34	-33.7	0.991176	1	1-20,3447-3428	21-21,3427-3427[UP3]	.((((((((((((((((((((&)))))))))))))))))))).	GGAGUUUGUGCGUGAAUCUAA&UUAGAUUCACGCACAAACUCG	0	0.000271151
miR403a-mature	Potri.012G118700.4	ARGONAUTE 3	3257	3277	3268	3268	10	-34	-33.7	0.991176	1	1-20,3277-3258	21-21,3257-3257[UP3]	.((((((((((((((((((((&)))))))))))))))))))).	GGAGUUUGUGCGUGAAUCUAA&UUAGAUUCACGCACAAACUCG	0	0.000271151
miR396e-mature	Potri.014G007200.1	growth-regulating factor 2	1059	1080	1070	1070	10	-34.9	-30.7	0.879656	4	1-6,1080-1075;7-19,1073-1061	x-x,1074-1074[BULt];20-21,1060-1059[UP3]	..(((((((((((((.((((((&))))))-)))))))))))))..	UCGUUCAAGAAAGCCUGUGGAA&UUCCAC-GGCUUUCUUGAACUU	0	0.000271151
miR396f-mature	Potri.014G007200.2	growth-regulating factor 2	1474	1495	1485	1485	10	-35.1	-29.2	0.831909	4	1-8,1495-1488;9-19,1486-1476	x-x,1487-1487[BULt];20-21,1475-1474[UP3]	..(((((((((((.((((((((&))))))))-)))))))))))..	UCGUUCAAGAAAGCCUGUGGAA&UUCCACAG-CUUUCUUGAACUG	0	0.000271151
miR160a-mature	Potri.016G090300.5		2202	2222	2213	2213	10	-45.4	-46.7	1	0.5	1-21,2222-2202	NA	(((((((((((((((((((((&)))))))))))))))))))))	UGGCAUGCAGGGAGCCAGGCA&UGCCUGGCUCCCUGUAUGCCA	0	0.000271151
miR2111a-mature	Potri.017G069500.1	Galactose oxidase/kelch repeat superfamily protein	300	320	311	311	10	-35.7	-34.6	0.969188	1.5	1-20,320-301	21-21,300-300[UP3]	.((((((((((((((((((((&)))))))))))))))))))).	AGAACCUCAGGAUGCAGAUUA&UAAUCUGCAUCCUGAGGUUUG	0	0.000271151
miR2111b-mature	Potri.017G069500.1	Galactose oxidase/kelch repeat superfamily protein	300	320	311	311	10	-35.7	-34.6	0.969188	1.5	1-20,320-301	21-21,300-300[UP3]	.((((((((((((((((((((&)))))))))))))))))))).	AGAACCUCAGGAUGCAGAUUA&UAAUCUGCAUCCUGAGGUUUG	0	0.000271151
miR319a-mature	Potri.001G036000.1	myb domain protein 65	1381	1400	1391	1392	9	-41.6	-33.4	0.802885	3	1-5,1400-1396;7-19,1394-1382	6-6,1395-1395[SIL];20-20,1381-1381[UP3]	.(((((((((((((.(((((&))))).))))))))))))).	UGGAGCUCCCUUCACUCCAA&UUGGACUGAAGGGAGCUCCC	0	0.000542229
miR319g-mature	Potri.001G036000.1	myb domain protein 65	1382	1401	1392	1392	10	-38.5	-33.6	0.872727	3	2-6,1400-1396;8-20,1394-1382	1-1,1401-1401[UP5];7-7,1395-1395[SIL]	(((((((((((((.(((((.&.))))).)))))))))))))	GGAGCUCCCUUCACUCCAAU&CUUGGAUUGAAGGGAGCUCC	0	0.000542229
miR319j-mature	Potri.001G036000.1	myb domain protein 65	1381	1400	1391	1392	9	-41.6	-33.4	0.802885	3	1-5,1400-1396;7-19,1394-1382	6-6,1395-1395[SIL];20-20,1381-1381[UP3]	.(((((((((((((.(((((&))))).))))))))))))).	UGGAGCUCCCUUCACUCCAA&UUGGACUGAAGGGAGCUCCC	0	0.000542229
miR319b-mature	Potri.001G036000.3	myb domain protein 65	1369	1388	1379	1380	9	-41.6	-33.4	0.802885	3	1-5,1388-1384;7-19,1382-1370	6-6,1383-1383[SIL];20-20,1369-1369[UP3]	.(((((((((((((.(((((&))))).))))))))))))).	UGGAGCUCCCUUCACUCCAA&UUGGACUGAAGGGAGCUCCC	0	0.000542229
miR396g-mature	Potri.001G114000.1		657	678	668	668	10	-33.4	-29.2	0.874251	4	1-7,678-672;8-19,670-659	x-x,671-671[BULt];20-21,658-657[UP3]	..((((((((((((.(((((((&)))))))-))))))))))))..	GCGUUCAAGAAAGCUUGUGGAA&UUCCACA-GCUUUCUUGAACUU	0	0.000542229
miR319d-mature	Potri.001G224500.2	myb domain protein 65	2214	2233	2224	2224	10	-35.2	-31.6	0.897727	3	2-6,2232-2228;8-20,2226-2214	1-1,2233-2233[UP5];7-7,2227-2227[SIL]	(((((((((((((.(((((.&.))))).)))))))))))))	AGAGCUCCCUUCACUCCAAU&UUUGGAUUGAAGGGAGCUCU	0	0.000542229
miR319h-mature	Potri.001G224500.2	myb domain protein 65	2214	2233	2224	2224	10	-35.2	-31.6	0.897727	3	2-6,2232-2228;8-20,2226-2214	1-1,2233-2233[UP5];7-7,2227-2227[SIL]	(((((((((((((.(((((.&.))))).)))))))))))))	AGAGCUCCCUUCACUCCAAU&UUUGGAUUGAAGGGAGCUCU	0	0.000542229
miR160b-mature	Potri.002G089900.1	auxin response factor 17	1544	1564	1555	1555	10	-45.2	-42.2	0.933628	1	1-14,1564-1551;16-21,1549-1544	15-15,1550-1550[SIL]	((((((.((((((((((((((&)))))))))))))).))))))	UGGCAUGCAGGGAGCCAGGCA&UGCCUGGCUCCCUGAAUGCCA	0	0.000542229
miR160e-mature	Potri.002G089900.1	auxin response factor 17	1544	1564	1555	1555	10	-45.4	-46.9	1	0.5	1-21,1564-1544	NA	(((((((((((((((((((((&)))))))))))))))))))))	UGGCAUGCAGGGAGCCAGGCA&UGCCUGGCUCCCUGUAUGCCA	0	0.000542229
miR171d-mature	Potri.002G144200.4	GRAS family transcription factor	1749	1770	1761	1761	10	-40.3	-36.6	0.908189	1	1-18,1770-1753;20-22,1751-1749	19-19,1752-1752[SIL]	(((.((((((((((((((((((&)))))))))))))))))).)))	AAGGGAUAUUGGCGCGGCUCAA&UUGAGCCGCGCCAAUAUCACUU	0	0.000542229
miR162a-mature	Potri.002G181400.1	dicer-like 1	3883	3904	3894	3894	10	-37.5	-35.4	0.944	2	1-7,3904-3898;8-21,3896-3883	x-x,3897-3897[BULt]	((((((((((((((.(((((((&)))))))-))))))))))))))	CUGGAUGCAGAGGUCUUAUCGA&UCGAUAA-ACCUCUGCAUCCAG	0	0.000542229
miR162b-mature	Potri.002G181400.1	dicer-like 1	3883	3904	3894	3894	10	-37.5	-35.4	0.944	2	1-7,3904-3898;8-21,3896-3883	x-x,3897-3897[BULt]	((((((((((((((.(((((((&)))))))-))))))))))))))	CUGGAUGCAGAGGUCUUAUCGA&UCGAUAA-ACCUCUGCAUCCAG	0	0.000542229
miR167d-mature	Potri.004G078200.7	auxin response factor 8	2329	2349	2340	2340	10	-38.9	-31.8	0.817481	4	3-13,2347-2337;15-21,2335-2329	1-2,2349-2348[UP5];14-14,2336-2336[SIL]	(((((((.(((((((((((..&..))))))))))).)))))))	UAGAUCAGGCUGGCAGCUUGU&UGAAGCUGCCAGCAUGAUCUA	0	0.000542229
miR166e-mature	Potri.004G211300.6	Homeobox-leucine zipper family protein / lipid-binding START domain-containing protein	1292	1312	1303	1303	10	-44.1	-37.9	0.85941	3	2-19,1311-1294	1-1,1312-1312[UP5];20-21,1293-1292[UP3]	..((((((((((((((((((.&.))))))))))))))))))..	CUGGAAUGAAGCCUGGUCCGG&UCGGACCAGGCUUCAUUCCCC	0	0.000542229
miR160d-mature	Potri.004G211700.2	auxin response factor 10	1783	1803	1794	1794	10	-45.4	-45.9	1	1	1-20,1803-1784	21-21,1783-1783[UP3]	.((((((((((((((((((((&)))))))))))))))))))).	AGGCAUACAGGGAGCCAGGCA&UGCCUGGCUCCCUGUAUGCCA	0	0.000542229
miR160c-mature	Potri.005G171300.4	auxin response factor 17	1532	1552	1543	1543	10	-45.4	-46.9	1	0.5	1-21,1552-1532	NA	(((((((((((((((((((((&)))))))))))))))))))))	UGGCAUGCAGGGAGCCAGGCA&UGCCUGGCUCCCUGUAUGCCA	0	0.000542229
miR160f-mature	Potri.005G171300.5	auxin response factor 17	1487	1507	1498	1498	10	-45.2	-42.2	0.933628	1	1-14,1507-1494;16-21,1492-1487	15-15,1493-1493[SIL]	((((((.((((((((((((((&)))))))))))))).))))))	UGGCAUGCAGGGAGCCAGGCA&UGCCUGGCUCCCUGAAUGCCA	0	0.000542229
miR396b-mature	Potri.006G143200.3	growth-regulating factor 5	620	641	631	631	10	-35.1	-29.2	0.831909	4	1-8,641-634;9-19,632-622	x-x,633-633[BULt];20-21,621-620[UP3]	..(((((((((((.((((((((&))))))))-)))))))))))..	CCGUUCAAGAAAGCCUGUGGAA&UUCCACAG-CUUUCUUGAACUG	0	0.000542229
miR396a-mature	Potri.007G007100.1	growth-regulating factor 2	1135	1156	1146	1146	10	-33.4	-29.2	0.874251	4	1-8,1156-1149;9-19,1147-1137	x-x,1148-1148[BULt];20-21,1136-1135[UP3]	..(((((((((((.((((((((&))))))))-)))))))))))..	UCGUUCAAGAAAGCCUGUGGAA&UUCCACAG-CUUUCUUGAACUU	0	0.000542229
miR396d-mature	Potri.007G007100.1	growth-regulating factor 2	1136	1157	1147	1146	11	-34.9	-31.1	0.891117	3.5	1-7,1157-1151;8-20,1149-1137	x-x,1150-1150[BULt];21-21,1136-1136[UP3]	.(((((((((((((.(((((((&)))))))-))))))))))))).	CGUUCAAGAAAGCCUGUGGAAG&UUUCCAC-GGCUUUCUUGAACU	0	0.000542229
miR396c-mature	Potri.007G007100.2	growth-regulating factor 2	1628	1649	1639	1639	10	-33.4	-29.2	0.874251	4	1-8,1649-1642;9-19,1640-1630	x-x,1641-1641[BULt];20-21,1629-1628[UP3]	..(((((((((((.((((((((&))))))))-)))))))))))..	UCGUUCAAGAAAGCCUGUGGAA&UUCCACAG-CUUUCUUGAACUU	0	0.000542229
miR396e-mature	Potri.007G007100.2	growth-regulating factor 2	1628	1649	1639	1639	10	-34.9	-30.7	0.879656	4	1-6,1649-1644;7-19,1642-1630	x-x,1643-1643[BULt];20-21,1629-1628[UP3]	..(((((((((((((.((((((&))))))-)))))))))))))..	UCGUUCAAGAAAGCCUGUGGAA&UUCCAC-GGCUUUCUUGAACUU	0	0.000542229
miR530-mature	Potri.010G076700.6	zinc knuckle (CCHC-type) family protein	428	448	439	439	10	-38	-37.2	0.978947	2	1-19,448-430	20-21,429-428[UP3]	..(((((((((((((((((((&)))))))))))))))))))..	UCAGGUGCAGGUGCAAAUGCA&UGCAUUUGCACCUGCACCUUA	0	0.000542229
miR395a-mature	Potri.010G081200.1	Pseudouridine synthase/archaeosine transglycosylase-like family protein	570	590	581	581	10	-39.1	-35.4	0.905371	1.5	2-21,589-570	1-1,590-590[UP5]	((((((((((((((((((((.&.))))))))))))))))))))	GAGUUCCUCCAAACACUUCAU&CUGAAGUGUUUGGGGGAACUC	0	0.000542229
miR395b-mature	Potri.010G081200.1	Pseudouridine synthase/archaeosine transglycosylase-like family protein	570	590	581	581	10	-39.1	-35.4	0.905371	1.5	2-21,589-570	1-1,590-590[UP5]	((((((((((((((((((((.&.))))))))))))))))))))	GAGUUCCUCCAAACACUUCAU&CUGAAGUGUUUGGGGGAACUC	0	0.000542229
miR395c-mature	Potri.010G081200.1	Pseudouridine synthase/archaeosine transglycosylase-like family protein	570	590	581	581	10	-39.1	-35.4	0.905371	1.5	2-21,589-570	1-1,590-590[UP5]	((((((((((((((((((((.&.))))))))))))))))))))	GAGUUCCUCCAAACACUUCAU&CUGAAGUGUUUGGGGGAACUC	0	0.000542229
miR395d-mature	Potri.010G081200.1	Pseudouridine synthase/archaeosine transglycosylase-like family protein	570	590	581	581	10	-39.1	-35.4	0.905371	1.5	2-21,589-570	1-1,590-590[UP5]	((((((((((((((((((((.&.))))))))))))))))))))	GAGUUCCUCCAAACACUUCAU&CUGAAGUGUUUGGGGGAACUC	0	0.000542229
miR395e-mature	Potri.010G081200.1	Pseudouridine synthase/archaeosine transglycosylase-like family protein	570	590	581	581	10	-39.1	-35.4	0.905371	1.5	2-21,589-570	1-1,590-590[UP5]	((((((((((((((((((((.&.))))))))))))))))))))	GAGUUCCUCCAAACACUUCAU&CUGAAGUGUUUGGGGGAACUC	0	0.000542229
miR395f-mature	Potri.010G081200.1	Pseudouridine synthase/archaeosine transglycosylase-like family protein	570	590	581	581	10	-39.1	-35.4	0.905371	1.5	2-21,589-570	1-1,590-590[UP5]	((((((((((((((((((((.&.))))))))))))))))))))	GAGUUCCUCCAAACACUUCAU&CUGAAGUGUUUGGGGGAACUC	0	0.000542229
miR167g-mature	Potri.011G091900.4	auxin response factor 6	3335	3356	3347	3347	10	-39.8	-32.9	0.826633	4.5	3-13,3354-3344;15-22,3342-3335	1-2,3356-3355[UP5];14-14,3343-3343[SIL]	((((((((.(((((((((((..&..))))))))))).))))))))	UGAGAUCAGGCUGGCAGCUUGU&UGAAGCUGCCAGCAUGAUCUUA	0	0.000542229
miR164d-mature	Potri.012G001400.1	NAC domain containing protein 80	1042	1064	1055	1055	10	-44.3	-39.5	0.891648	3	1-18,1064-1047;19-20,1044-1043	x-x,1046-1045[BULt];21-21,1042-1042[UP3]	.((..((((((((((((((((((&))))))))))))))))))--)).	GGCCUACGUGCCCUGCUUCUCCA&UGGAGAAGCAGGGCACGU--GCA	0	0.000542229
miR164e-mature	Potri.012G001400.1	NAC domain containing protein 80	1042	1064	1055	1055	10	-44.3	-39.5	0.891648	3	1-18,1064-1047;19-20,1044-1043	x-x,1046-1045[BULt];21-21,1042-1042[UP3]	.((..((((((((((((((((((&))))))))))))))))))--)).	GGCCUACGUGCCCUGCUUCUCCA&UGGAGAAGCAGGGCACGU--GCA	0	0.000542229
miR403b-mature	Potri.012G118700.4	ARGONAUTE 3	3257	3277	3268	3268	10	-34	-33.7	0.991176	1	1-20,3277-3258	21-21,3257-3257[UP3]	.((((((((((((((((((((&)))))))))))))))))))).	GGAGUUUGUGCGUGAAUCUAA&UUAGAUUCACGCACAAACUCG	0	0.000542229
miR164a-mature	Potri.015G020000.1	NAC domain containing protein 80	1044	1066	1057	1057	10	-44.3	-39.5	0.891648	3	1-18,1066-1049;19-20,1046-1045	x-x,1048-1047[BULt];21-21,1044-1044[UP3]	.((..((((((((((((((((((&))))))))))))))))))--)).	GGCCUACGUGCCCUGCUUCUCCA&UGGAGAAGCAGGGCACGU--GCA	0	0.000542229
miR164b-mature	Potri.015G020000.1	NAC domain containing protein 80	1044	1066	1057	1057	10	-44.3	-39.5	0.891648	3	1-18,1066-1049;19-20,1046-1045	x-x,1048-1047[BULt];21-21,1044-1044[UP3]	.((..((((((((((((((((((&))))))))))))))))))--)).	GGCCUACGUGCCCUGCUUCUCCA&UGGAGAAGCAGGGCACGU--GCA	0	0.000542229
miR164c-mature	Potri.015G020000.1	NAC domain containing protein 80	1044	1066	1057	1057	10	-44.3	-39.5	0.891648	3	1-18,1066-1049;19-20,1046-1045	x-x,1048-1047[BULt];21-21,1044-1044[UP3]	.((..((((((((((((((((((&))))))))))))))))))--)).	GGCCUACGUGCCCUGCUUCUCCA&UGGAGAAGCAGGGCACGU--GCA	0	0.000542229
miR160a-mature	Potri.016G090300.6		2144	2164	2155	2155	10	-45.4	-46.7	1	0.5	1-21,2164-2144	NA	(((((((((((((((((((((&)))))))))))))))))))))	UGGCAUGCAGGGAGCCAGGCA&UGCCUGGCUCCCUGUAUGCCA	0	0.000542229
miR2111a-mature	Potri.017G069500.2	Galactose oxidase/kelch repeat superfamily protein	1059	1079	1070	1070	10	-35.7	-34.6	0.969188	1.5	1-20,1079-1060	21-21,1059-1059[UP3]	.((((((((((((((((((((&)))))))))))))))))))).	AGAACCUCAGGAUGCAGAUUA&UAAUCUGCAUCCUGAGGUUUG	0	0.000542229
miR2111b-mature	Potri.017G069500.2	Galactose oxidase/kelch repeat superfamily protein	1059	1079	1070	1070	10	-35.7	-34.6	0.969188	1.5	1-20,1079-1060	21-21,1059-1059[UP3]	.((((((((((((((((((((&)))))))))))))))))))).	AGAACCUCAGGAUGCAGAUUA&UAAUCUGCAUCCUGAGGUUUG	0	0.000542229
miR396f-mature	Potri.018G065400.1	growth-regulating factor 5	1100	1121	1111	1111	10	-35.1	-29.2	0.831909	4	1-8,1121-1114;9-19,1112-1102	x-x,1113-1113[BULt];20-21,1101-1100[UP3]	..(((((((((((.((((((((&))))))))-)))))))))))..	CCGUUCAAGAAAGCCUGUGGAA&UUCCACAG-CUUUCUUGAACUG	0	0.000542229
miR472b-mature	Potri.T012900.2		756	777	768	768	10	-43.3	-39.8	0.919169	2	1-13,777-765;15-22,763-756	14-14,764-764[SIL]	((((((((.(((((((((((((&))))))))))))).))))))))	GGGAUGGGAGGAGUUGGGAAGA&UUUUCCCAACUCCACCCAUCCC	0	0.000542229
miR319b-mature	Potri.001G036000.1	myb domain protein 65	1381	1400	1391	1392	9	-41.6	-33.4	0.802885	3	1-5,1400-1396;7-19,1394-1382	6-6,1395-1395[SIL];20-20,1381-1381[UP3]	.(((((((((((((.(((((&))))).))))))))))))).	UGGAGCUCCCUUCACUCCAA&UUGGACUGAAGGGAGCUCCC	0	0.000813233
miR319a-mature	Potri.001G036000.3	myb domain protein 65	1369	1388	1379	1380	9	-41.6	-33.4	0.802885	3	1-5,1388-1384;7-19,1382-1370	6-6,1383-1383[SIL];20-20,1369-1369[UP3]	.(((((((((((((.(((((&))))).))))))))))))).	UGGAGCUCCCUUCACUCCAA&UUGGACUGAAGGGAGCUCCC	0	0.000813233
miR319d-mature	Potri.001G036000.3	myb domain protein 65	1370	1389	1380	1380	10	-35.2	-31.6	0.897727	3.5	2-6,1388-1384;8-20,1382-1370	1-1,1389-1389[UP5];7-7,1383-1383[SIL]	(((((((((((((.(((((.&.))))).)))))))))))))	GGAGCUCCCUUCACUCCAAU&UUUGGAUUGAAGGGAGCUCU	0	0.000813233
miR319g-mature	Potri.001G036000.3	myb domain protein 65	1370	1389	1380	1380	10	-38.5	-33.6	0.872727	3	2-6,1388-1384;8-20,1382-1370	1-1,1389-1389[UP5];7-7,1383-1383[SIL]	(((((((((((((.(((((.&.))))).)))))))))))))	GGAGCUCCCUUCACUCCAAU&CUUGGAUUGAAGGGAGCUCC	0	0.000813233
miR319h-mature	Potri.001G036000.3	myb domain protein 65	1370	1389	1380	1380	10	-35.2	-31.6	0.897727	3.5	2-6,1388-1384;8-20,1382-1370	1-1,1389-1389[UP5];7-7,1383-1383[SIL]	(((((((((((((.(((((.&.))))).)))))))))))))	GGAGCUCCCUUCACUCCAAU&UUUGGAUUGAAGGGAGCUCU	0	0.000813233
miR319j-mature	Potri.001G036000.3	myb domain protein 65	1369	1388	1379	1380	9	-41.6	-33.4	0.802885	3	1-5,1388-1384;7-19,1382-1370	6-6,1383-1383[SIL];20-20,1369-1369[UP3]	.(((((((((((((.(((((&))))).))))))))))))).	UGGAGCUCCCUUCACUCCAA&UUGGACUGAAGGGAGCUCCC	0	0.000813233
miR396f-mature	Potri.001G114000.2		777	798	788	788	10	-35.1	-29.2	0.831909	4	1-7,798-792;8-19,790-779	x-x,791-791[BULt];20-21,778-777[UP3]	..((((((((((((.(((((((&)))))))-))))))))))))..	GCGUUCAAGAAAGCUUGUGGAA&UUCCACA-GCUUUCUUGAACUG	0	0.000813233
miR171d-mature	Potri.001G122800.2	GRAS family transcription factor	1525	1546	1537	1537	10	-40.3	-36.6	0.908189	1	1-18,1546-1529;20-22,1527-1525	19-19,1528-1528[SIL]	(((.((((((((((((((((((&)))))))))))))))))).)))	AAGGGAUAUUGGCGCGGCUCAA&UUGAGCCGCGCCAAUAUCACUU	0	0.000813233
miR167g-mature	Potri.001G358500.2	auxin response factor 6	3308	3329	3320	3320	10	-39.8	-32.9	0.826633	4.5	3-13,3327-3317;15-22,3315-3308	1-2,3329-3328[UP5];14-14,3316-3316[SIL]	((((((((.(((((((((((..&..))))))))))).))))))))	UGAGAUCAGGCUGGCAGCUUGU&UGAAGCUGCCAGCAUGAUCUUA	0	0.000813233
miR160b-mature	Potri.002G089900.3	auxin response factor 17	1523	1543	1534	1534	10	-45.2	-42.2	0.933628	1	1-14,1543-1530;16-21,1528-1523	15-15,1529-1529[SIL]	((((((.((((((((((((((&)))))))))))))).))))))	UGGCAUGCAGGGAGCCAGGCA&UGCCUGGCUCCCUGAAUGCCA	0	0.000813233
miR167c-mature	Potri.004G078200.7	auxin response factor 8	2329	2349	2340	2340	10	-40.2	-31.2	0.776119	4.5	3-13,2347-2337;15-21,2335-2329	1-2,2349-2348[UP5];14-14,2336-2336[SIL]	(((((((.(((((((((((..&..))))))))))).)))))))	UAGAUCAGGCUGGCAGCUUGU&UGAAGCUGCCAGCAUGAUCUG	0	0.000813233
miR166c-mature	Potri.004G211300.5	Homeobox-leucine zipper family protein / lipid-binding START domain-containing protein	1315	1335	1326	1326	10	-44.1	-37.9	0.85941	3	2-19,1334-1317	1-1,1335-1335[UP5];20-21,1316-1315[UP3]	..((((((((((((((((((.&.))))))))))))))))))..	CUGGAAUGAAGCCUGGUCCGG&UCGGACCAGGCUUCAUUCCCC	0	0.000813233
miR166j-mature	Potri.004G211300.5	Homeobox-leucine zipper family protein / lipid-binding START domain-containing protein	1315	1335	1326	1326	10	-44.1	-37.9	0.85941	3	2-19,1334-1317	1-1,1335-1335[UP5];20-21,1316-1315[UP3]	..((((((((((((((((((.&.))))))))))))))))))..	CUGGAAUGAAGCCUGGUCCGG&UCGGACCAGGCUUCAUUCCCC	0	0.000813233
miR166m-mature	Potri.004G211300.5	Homeobox-leucine zipper family protein / lipid-binding START domain-containing protein	1315	1335	1326	1326	10	-44.1	-37.9	0.85941	3	2-19,1334-1317	1-1,1335-1335[UP5];20-21,1316-1315[UP3]	..((((((((((((((((((.&.))))))))))))))))))..	CUGGAAUGAAGCCUGGUCCGG&UCGGACCAGGCUUCAUUCCCC	0	0.000813233
miR166n-mature	Potri.004G211300.5	Homeobox-leucine zipper family protein / lipid-binding START domain-containing protein	1315	1335	1326	1326	10	-44.1	-37.9	0.85941	3	2-19,1334-1317	1-1,1335-1335[UP5];20-21,1316-1315[UP3]	..((((((((((((((((((.&.))))))))))))))))))..	CUGGAAUGAAGCCUGGUCCGG&UCGGACCAGGCUUCAUUCCCC	0	0.000813233
miR166b-mature	Potri.004G211300.6	Homeobox-leucine zipper family protein / lipid-binding START domain-containing protein	1292	1312	1303	1303	10	-44.1	-37.9	0.85941	3	2-19,1311-1294	1-1,1312-1312[UP5];20-21,1293-1292[UP3]	..((((((((((((((((((.&.))))))))))))))))))..	CUGGAAUGAAGCCUGGUCCGG&UCGGACCAGGCUUCAUUCCCC	0	0.000813233
miR166f-mature	Potri.004G211300.6	Homeobox-leucine zipper family protein / lipid-binding START domain-containing protein	1292	1312	1303	1303	10	-44.1	-37.9	0.85941	3	2-19,1311-1294	1-1,1312-1312[UP5];20-21,1293-1292[UP3]	..((((((((((((((((((.&.))))))))))))))))))..	CUGGAAUGAAGCCUGGUCCGG&UCGGACCAGGCUUCAUUCCCC	0	0.000813233
miR166l-mature	Potri.004G211300.6	Homeobox-leucine zipper family protein / lipid-binding START domain-containing protein	1292	1312	1303	1303	10	-44.1	-37.9	0.85941	3	2-19,1311-1294	1-1,1312-1312[UP5];20-21,1293-1292[UP3]	..((((((((((((((((((.&.))))))))))))))))))..	CUGGAAUGAAGCCUGGUCCGG&UCGGACCAGGCUUCAUUCCCC	0	0.000813233
miR160e-mature	Potri.004G211700.2	auxin response factor 10	1783	1803	1794	1794	10	-45.4	-45.9	1	1	1-20,1803-1784	21-21,1783-1783[UP3]	.((((((((((((((((((((&)))))))))))))))))))).	AGGCAUACAGGGAGCCAGGCA&UGCCUGGCUCCCUGUAUGCCA	0	0.000813233
miR160d-mature	Potri.005G171300.3	auxin response factor 17	1578	1598	1589	1589	10	-45.4	-46.9	1	0.5	1-21,1598-1578	NA	(((((((((((((((((((((&)))))))))))))))))))))	UGGCAUGCAGGGAGCCAGGCA&UGCCUGGCUCCCUGUAUGCCA	0	0.000813233
miR160f-mature	Potri.005G171300.3	auxin response factor 17	1578	1598	1589	1589	10	-45.2	-42.2	0.933628	1	1-14,1598-1585;16-21,1583-1578	15-15,1584-1584[SIL]	((((((.((((((((((((((&)))))))))))))).))))))	UGGCAUGCAGGGAGCCAGGCA&UGCCUGGCUCCCUGAAUGCCA	0	0.000813233
miR396b-mature	Potri.006G143200.1	growth-regulating factor 5	506	527	517	517	10	-35.1	-29.2	0.831909	4	1-8,527-520;9-19,518-508	x-x,519-519[BULt];20-21,507-506[UP3]	..(((((((((((.((((((((&))))))))-)))))))))))..	CCGUUCAAGAAAGCCUGUGGAA&UUCCACAG-CUUUCUUGAACUG	0	0.000813233
miR396c-mature	Potri.007G007100.1	growth-regulating factor 2	1135	1156	1146	1146	10	-33.4	-29.2	0.874251	4	1-8,1156-1149;9-19,1147-1137	x-x,1148-1148[BULt];20-21,1136-1135[UP3]	..(((((((((((.((((((((&))))))))-)))))))))))..	UCGUUCAAGAAAGCCUGUGGAA&UUCCACAG-CUUUCUUGAACUU	0	0.000813233
miR396e-mature	Potri.007G007100.1	growth-regulating factor 2	1135	1156	1146	1146	10	-34.9	-30.7	0.879656	4	1-6,1156-1151;7-19,1149-1137	x-x,1150-1150[BULt];20-21,1136-1135[UP3]	..(((((((((((((.((((((&))))))-)))))))))))))..	UCGUUCAAGAAAGCCUGUGGAA&UUCCAC-GGCUUUCUUGAACUU	0	0.000813233
miR172c-mature	Potri.008G045300.3	related to AP2.7	1900	1920	1911	1911	10	-34.3	-34.2	0.997085	2	1-20,1920-1901	21-21,1900-1900[UP3]	.((((((((((((((((((((&)))))))))))))))))))).	UUGCAGCAUCAUCAGGAUUCU&AGAAUCUUGAUGAUGCUGCAU	0	0.000813233
miR530-mature	Potri.008G162500.10	zinc knuckle (CCHC-type) family protein	651	671	662	662	10	-38	-37.2	0.978947	2	1-19,671-653	20-21,652-651[UP3]	..(((((((((((((((((((&)))))))))))))))))))..	UCAGGUGCAGGUGCAAAUGCA&UGCAUUUGCACCUGCACCUUA	0	0.000813233
miR160c-mature	Potri.009G014800.2	auxin response factor 10	1791	1811	1802	1802	10	-45.4	-45.9	1	1	1-20,1811-1792	21-21,1791-1791[UP3]	.((((((((((((((((((((&)))))))))))))))))))).	AGGCAUACAGGGAGCCAGGCA&UGCCUGGCUCCCUGUAUGCCA	0	0.000813233
miR482b-star	Potri.010G231200.2		512	533	524	524	10	-43.9	-38.1	0.867882	2	1-14,533-520;16-22,518-512	15-15,519-519[SIL]	(((((((.((((((((((((((&)))))))))))))).)))))))	GGAAUGGAAGGAGUGGGCAAGA&UCUUGCCUACUCCUCCCAUUCC	0	0.000813233
miR164a-mature	Potri.012G001400.1	NAC domain containing protein 80	1042	1064	1055	1055	10	-44.3	-39.5	0.891648	3	1-18,1064-1047;19-20,1044-1043	x-x,1046-1045[BULt];21-21,1042-1042[UP3]	.((..((((((((((((((((((&))))))))))))))))))--)).	GGCCUACGUGCCCUGCUUCUCCA&UGGAGAAGCAGGGCACGU--GCA	0	0.000813233
miR164b-mature	Potri.012G001400.1	NAC domain containing protein 80	1042	1064	1055	1055	10	-44.3	-39.5	0.891648	3	1-18,1064-1047;19-20,1044-1043	x-x,1046-1045[BULt];21-21,1042-1042[UP3]	.((..((((((((((((((((((&))))))))))))))))))--)).	GGCCUACGUGCCCUGCUUCUCCA&UGGAGAAGCAGGGCACGU--GCA	0	0.000813233
miR164c-mature	Potri.012G001400.1	NAC domain containing protein 80	1042	1064	1055	1055	10	-44.3	-39.5	0.891648	3	1-18,1064-1047;19-20,1044-1043	x-x,1046-1045[BULt];21-21,1042-1042[UP3]	.((..((((((((((((((((((&))))))))))))))))))--)).	GGCCUACGUGCCCUGCUUCUCCA&UGGAGAAGCAGGGCACGU--GCA	0	0.000813233
miR403a-mature	Potri.012G118700.3	ARGONAUTE 3	3427	3447	3438	3438	10	-34	-33.7	0.991176	1	1-20,3447-3428	21-21,3427-3427[UP3]	.((((((((((((((((((((&)))))))))))))))))))).	GGAGUUUGUGCGUGAAUCUAA&UUAGAUUCACGCACAAACUCG	0	0.000813233
miR472a-star	Potri.012G118700.4	ARGONAUTE 3	3257	3277	3268	3268	10	-34	-33.7	0.991176	1	1-20,3277-3258	21-21,3257-3257[UP3]	.((((((((((((((((((((&)))))))))))))))))))).	GGAGUUUGUGCGUGAAUCUAA&UUAGAUUCACGCACAAACUCG	0	0.000813233
miR396g-mature	Potri.014G007200.1	growth-regulating factor 2	1059	1080	1070	1070	10	-33.4	-29.2	0.874251	4	1-8,1080-1073;9-19,1071-1061	x-x,1072-1072[BULt];20-21,1060-1059[UP3]	..(((((((((((.((((((((&))))))))-)))))))))))..	UCGUUCAAGAAAGCCUGUGGAA&UUCCACAG-CUUUCUUGAACUU	0	0.000813233
miR396d-mature	Potri.014G012800.1	growth-regulating factor 2	1023	1044	1034	1033	11	-34.9	-31.1	0.891117	3.5	1-7,1044-1038;8-20,1036-1024	x-x,1037-1037[BULt];21-21,1023-1023[UP3]	.(((((((((((((.(((((((&)))))))-))))))))))))).	CGUUCAAGAAAGCCUGUGGAAG&UUUCCAC-GGCUUUCUUGAACU	0	0.000813233
miR164d-mature	Potri.015G020000.1	NAC domain containing protein 80	1044	1066	1057	1057	10	-44.3	-39.5	0.891648	3	1-18,1066-1049;19-20,1046-1045	x-x,1048-1047[BULt];21-21,1044-1044[UP3]	.((..((((((((((((((((((&))))))))))))))))))--)).	GGCCUACGUGCCCUGCUUCUCCA&UGGAGAAGCAGGGCACGU--GCA	0	0.000813233
miR164e-mature	Potri.015G020000.1	NAC domain containing protein 80	1044	1066	1057	1057	10	-44.3	-39.5	0.891648	3	1-18,1066-1049;19-20,1046-1045	x-x,1048-1047[BULt];21-21,1044-1044[UP3]	.((..((((((((((((((((((&))))))))))))))))))--)).	GGCCUACGUGCCCUGCUUCUCCA&UGGAGAAGCAGGGCACGU--GCA	0	0.000813233
miR168a-mature	Potri.015G029000.5	Stabilizer of iron transporter SufD / Polynucleotidyl transferase	491	511	502	502	10	-43.7	-34.9	0.798627	6	3-13,509-499;15-19,497-493	1-2,511-510[UP5];14-14,498-498[SIL];20-21,492-491[UP3]	..(((((.(((((((((((..&..))))))))))).)))))..	CACCCGAGCUGCACCAAGCUA&UCGCUUGGUGCAGGUCGGGAA	0	0.000813233
miR168b-mature	Potri.015G029000.5	Stabilizer of iron transporter SufD / Polynucleotidyl transferase	491	511	502	502	10	-43.7	-34.9	0.798627	6	3-13,509-499;15-19,497-493	1-2,511-510[UP5];14-14,498-498[SIL];20-21,492-491[UP3]	..(((((.(((((((((((..&..))))))))))).)))))..	CACCCGAGCUGCACCAAGCUA&UCGCUUGGUGCAGGUCGGGAA	0	0.000813233
miR160a-mature	Potri.016G090300.1		2439	2459	2450	2450	10	-45.4	-46.7	1	0.5	1-21,2459-2439	NA	(((((((((((((((((((((&)))))))))))))))))))))	UGGCAUGCAGGGAGCCAGGCA&UGCCUGGCUCCCUGUAUGCCA	0	0.000813233
miR167a-mature	Potri.017G141000.5	auxin response factor 8	2649	2671	2662	2662	10	-42.5	-32	0.752941	6	3-13,2669-2659;15-21,2657-2651	1-2,2671-2670[UP5];14-14,2658-2658[SIL];22-23,2650-2649[UP3]	..(((((((.(((((((((((..&..))))))))))).)))))))..	CAUAGAUCAGGCUGGCAGCUUGU&UGAAGCUGCCAGCAUGAUCUAAC	0	0.000813233
miR167b-mature	Potri.017G141000.5	auxin response factor 8	2651	2671	2662	2662	10	-38.9	-31.8	0.817481	4	3-13,2669-2659;15-21,2657-2651	1-2,2671-2670[UP5];14-14,2658-2658[SIL]	(((((((.(((((((((((..&..))))))))))).)))))))	UAGAUCAGGCUGGCAGCUUGU&UGAAGCUGCCAGCAUGAUCUA	0	0.000813233
miR167d-mature	Potri.017G141000.5	auxin response factor 8	2651	2671	2662	2662	10	-38.9	-31.8	0.817481	4	3-13,2669-2659;15-21,2657-2651	1-2,2671-2670[UP5];14-14,2658-2658[SIL]	(((((((.(((((((((((..&..))))))))))).)))))))	UAGAUCAGGCUGGCAGCUUGU&UGAAGCUGCCAGCAUGAUCUA	0	0.000813233
miR167e-mature	Potri.017G141000.5	auxin response factor 8	2651	2671	2662	2662	10	-38.9	-31.8	0.817481	4	3-13,2669-2659;15-21,2657-2651	1-2,2671-2670[UP5];14-14,2658-2658[SIL]	(((((((.(((((((((((..&..))))))))))).)))))))	UAGAUCAGGCUGGCAGCUUGU&UGAAGCUGCCAGCAUGAUCUA	0	0.000813233
miR396a-mature	Potri.018G065400.1	growth-regulating factor 5	1100	1121	1111	1111	10	-33.4	-29.2	0.874251	4	1-8,1121-1114;9-19,1112-1102	x-x,1113-1113[BULt];20-21,1101-1100[UP3]	..(((((((((((.((((((((&))))))))-)))))))))))..	CCGUUCAAGAAAGCCUGUGGAA&UUCCACAG-CUUUCUUGAACUU	0	0.000813233
miR6459-mature	Potri.001G029400.3		444	464	455	455	10	-34.6	-30.1	0.869942	2	1-14,464-451;16-21,449-444	15-15,450-450[SIL]	((((((.((((((((((((((&)))))))))))))).))))))	CAAUCUAAAGCCCAAGUUCGA&UCGAAUUUGGGCUUGAGAUUG	0	0.00108416
miR396b-mature	Potri.001G114000.1		657	678	668	668	10	-35.1	-29.2	0.831909	4	1-7,678-672;8-19,670-659	x-x,671-671[BULt];20-21,658-657[UP3]	..((((((((((((.(((((((&)))))))-))))))))))))..	GCGUUCAAGAAAGCUUGUGGAA&UUCCACA-GCUUUCUUGAACUG	0	0.00108416
miR319d-mature	Potri.001G224500.3	myb domain protein 65	1781	1800	1791	1791	10	-35.2	-31.6	0.897727	3	2-6,1799-1795;8-20,1793-1781	1-1,1800-1800[UP5];7-7,1794-1794[SIL]	(((((((((((((.(((((.&.))))).)))))))))))))	AGAGCUCCCUUCACUCCAAU&UUUGGAUUGAAGGGAGCUCU	0	0.00108416
miR167g-mature	Potri.001G358500.1	auxin response factor 6	3245	3266	3257	3257	10	-39.8	-32.9	0.826633	4.5	3-13,3264-3254;15-22,3252-3245	1-2,3266-3265[UP5];14-14,3253-3253[SIL]	((((((((.(((((((((((..&..))))))))))).))))))))	UGAGAUCAGGCUGGCAGCUUGU&UGAAGCUGCCAGCAUGAUCUUA	0	0.00108416
miR160d-mature	Potri.002G089900.1	auxin response factor 17	1544	1564	1555	1555	10	-45.4	-46.9	1	0.5	1-21,1564-1544	NA	(((((((((((((((((((((&)))))))))))))))))))))	UGGCAUGCAGGGAGCCAGGCA&UGCCUGGCUCCCUGUAUGCCA	0	0.00108416
miR160a-mature	Potri.002G089900.3	auxin response factor 17	1523	1543	1534	1534	10	-45.4	-46.9	1	0.5	1-21,1543-1523	NA	(((((((((((((((((((((&)))))))))))))))))))))	UGGCAUGCAGGGAGCCAGGCA&UGCCUGGCUCCCUGUAUGCCA	0	0.00108416
miR171a-mature	Potri.002G144700.1	GRAS family transcription factor	1690	1711	1702	1702	10	-40.3	-36.6	0.908189	1	1-18,1711-1694;20-22,1692-1690	19-19,1693-1693[SIL]	(((.((((((((((((((((((&)))))))))))))))))).)))	AAGGGAUAUUGGCGCGGCUCAA&UUGAGCCGCGCCAAUAUCACUU	0	0.00108416
miR394-mature	Potri.003G171300.1	Galactose oxidase/kelch repeat superfamily protein	1383	1402	1393	1393	10	-39.2	-34.3	0.875	1	1-13,1402-1390;15-20,1388-1383	14-14,1389-1389[SIL]	((((((.(((((((((((((&))))))))))))).))))))	GGAGGUUGACAGAAUGCCAA&UUGGCAUUCUGUCCACCUCC	0	0.00108416
miR167c-mature	Potri.004G078200.3	auxin response factor 8	2815	2835	2826	2826	10	-40.2	-31.2	0.776119	4.5	3-13,2833-2823;15-21,2821-2815	1-2,2835-2834[UP5];14-14,2822-2822[SIL]	(((((((.(((((((((((..&..))))))))))).)))))))	UAGAUCAGGCUGGCAGCUUGU&UGAAGCUGCCAGCAUGAUCUG	0	0.00108416
miR166e-mature	Potri.004G211300.5	Homeobox-leucine zipper family protein / lipid-binding START domain-containing protein	1315	1335	1326	1326	10	-44.1	-37.9	0.85941	3	2-19,1334-1317	1-1,1335-1335[UP5];20-21,1316-1315[UP3]	..((((((((((((((((((.&.))))))))))))))))))..	CUGGAAUGAAGCCUGGUCCGG&UCGGACCAGGCUUCAUUCCCC	0	0.00108416
miR166a-mature	Potri.004G211300.6	Homeobox-leucine zipper family protein / lipid-binding START domain-containing protein	1292	1312	1303	1303	10	-44.1	-37.9	0.85941	3	2-19,1311-1294	1-1,1312-1312[UP5];20-21,1293-1292[UP3]	..((((((((((((((((((.&.))))))))))))))))))..	CUGGAAUGAAGCCUGGUCCGG&UCGGACCAGGCUUCAUUCCCC	0	0.00108416
miR166c-mature	Potri.004G211300.6	Homeobox-leucine zipper family protein / lipid-binding START domain-containing protein	1292	1312	1303	1303	10	-44.1	-37.9	0.85941	3	2-19,1311-1294	1-1,1312-1312[UP5];20-21,1293-1292[UP3]	..((((((((((((((((((.&.))))))))))))))))))..	CUGGAAUGAAGCCUGGUCCGG&UCGGACCAGGCUUCAUUCCCC	0	0.00108416
miR166g-mature	Potri.004G211300.6	Homeobox-leucine zipper family protein / lipid-binding START domain-containing protein	1292	1312	1303	1303	10	-44.1	-37.9	0.85941	3	2-19,1311-1294	1-1,1312-1312[UP5];20-21,1293-1292[UP3]	..((((((((((((((((((.&.))))))))))))))))))..	CUGGAAUGAAGCCUGGUCCGG&UCGGACCAGGCUUCAUUCCCC	0	0.00108416
miR166i-mature	Potri.004G211300.6	Homeobox-leucine zipper family protein / lipid-binding START domain-containing protein	1292	1312	1303	1303	10	-44.1	-37.9	0.85941	3	2-19,1311-1294	1-1,1312-1312[UP5];20-21,1293-1292[UP3]	..((((((((((((((((((.&.))))))))))))))))))..	CUGGAAUGAAGCCUGGUCCGG&UCGGACCAGGCUUCAUUCCCC	0	0.00108416
miR160b-mature	Potri.005G171300.3	auxin response factor 17	1578	1598	1589	1589	10	-45.2	-42.2	0.933628	1	1-14,1598-1585;16-21,1583-1578	15-15,1584-1584[SIL]	((((((.((((((((((((((&)))))))))))))).))))))	UGGCAUGCAGGGAGCCAGGCA&UGCCUGGCUCCCUGAAUGCCA	0	0.00108416
miR160e-mature	Potri.005G171300.3	auxin response factor 17	1578	1598	1589	1589	10	-45.4	-46.9	1	0.5	1-21,1598-1578	NA	(((((((((((((((((((((&)))))))))))))))))))))	UGGCAUGCAGGGAGCCAGGCA&UGCCUGGCUCCCUGUAUGCCA	0	0.00108416
miR160f-mature	Potri.005G171300.4	auxin response factor 17	1532	1552	1543	1543	10	-45.2	-42.2	0.933628	1	1-14,1552-1539;16-21,1537-1532	15-15,1538-1538[SIL]	((((((.((((((((((((((&)))))))))))))).))))))	UGGCAUGCAGGGAGCCAGGCA&UGCCUGGCUCCCUGAAUGCCA	0	0.00108416
miR160c-mature	Potri.008G039000.2	auxin response factor 16	1773	1793	1784	1784	10	-45.4	-45.9	1	1	1-20,1793-1774	21-21,1773-1773[UP3]	.((((((((((((((((((((&)))))))))))))))))))).	AGGCAUACAGGGAGCCAGGCA&UGCCUGGCUCCCUGUAUGCCA	0	0.00108416
miR530-mature	Potri.010G076700.7	zinc knuckle (CCHC-type) family protein	317	337	328	328	10	-38	-37.2	0.978947	2	1-19,337-319	20-21,318-317[UP3]	..(((((((((((((((((((&)))))))))))))))))))..	UCAGGUGCAGGUGCAAAUGCA&UGCAUUUGCACCUGCACCUUA	0	0.00108416
miR172c-mature	Potri.010G216200.3		1755	1775	1766	1766	10	-34.3	-34.2	0.997085	2	1-20,1775-1756	21-21,1755-1755[UP3]	.((((((((((((((((((((&)))))))))))))))))))).	UUGCAGCAUCAUCAGGAUUCU&AGAAUCUUGAUGAUGCUGCAU	0	0.00108416
miR482b-star	Potri.010G231250.1		148	169	160	160	10	-43.9	-38.1	0.867882	2	1-14,169-156;16-22,154-148	15-15,155-155[SIL]	(((((((.((((((((((((((&)))))))))))))).)))))))	GGAAUGGAAGGAGUGGGCAAGA&UCUUGCCUACUCCUCCCAUUCC	0	0.00108416
miR399b-mature	Potri.011G052600.1	phosphate 2	1052	1072	1063	1063	10	-39.6	-35.3	0.891414	1.5	1-12,1072-1061;14-21,1059-1052	13-13,1060-1060[SIL]	((((((((.((((((((((((&)))))))))))).))))))))	UAGGGCAAAUCUCCUUUGGCA&UGCCAAAGGAGAAUUGCCCUG	0	0.00108416
miR399a-mature	Potri.011G052600.3	phosphate 2	734	754	745	745	10	-39.6	-35.3	0.891414	1.5	1-12,754-743;14-21,741-734	13-13,742-742[SIL]	((((((((.((((((((((((&)))))))))))).))))))))	UAGGGCAAAUCUCCUUUGGCA&UGCCAAAGGAGAAUUGCCCUG	0	0.00108416
miR168b-mature	Potri.012G037100.1	Stabilizer of iron transporter SufD / Polynucleotidyl transferase	543	563	554	554	10	-43.7	-34.9	0.798627	6	3-13,561-551;15-19,549-545	1-2,563-562[UP5];14-14,550-550[SIL];20-21,544-543[UP3]	..(((((.(((((((((((..&..))))))))))).)))))..	CACCCGAGCUGCACCAAGCUA&UCGCUUGGUGCAGGUCGGGAA	0	0.00108416
miR403b-mature	Potri.012G118700.3	ARGONAUTE 3	3427	3447	3438	3438	10	-34	-33.7	0.991176	1	1-20,3447-3428	21-21,3427-3427[UP3]	.((((((((((((((((((((&)))))))))))))))))))).	GGAGUUUGUGCGUGAAUCUAA&UUAGAUUCACGCACAAACUCG	0	0.00108416
miR396a-mature	Potri.014G007200.2	growth-regulating factor 2	1474	1495	1485	1485	10	-33.4	-29.2	0.874251	4	1-8,1495-1488;9-19,1486-1476	x-x,1487-1487[BULt];20-21,1475-1474[UP3]	..(((((((((((.((((((((&))))))))-)))))))))))..	UCGUUCAAGAAAGCCUGUGGAA&UUCCACAG-CUUUCUUGAACUU	0	0.00108416
miR396f-mature	Potri.014G071800.1	growth-regulating factor 9	556	577	567	567	10	-35.1	-29.2	0.831909	4	1-7,577-571;8-19,569-558	x-x,570-570[BULt];20-21,557-556[UP3]	..((((((((((((.(((((((&)))))))-))))))))))))..	ACGUUCAAGAAAGCUUGUGGAA&UUCCACA-GCUUUCUUGAACUG	0	0.00108416
miR396g-mature	Potri.014G071800.1	growth-regulating factor 9	556	577	567	567	10	-33.4	-29.2	0.874251	4	1-7,577-571;8-19,569-558	x-x,570-570[BULt];20-21,557-556[UP3]	..((((((((((((.(((((((&)))))))-))))))))))))..	ACGUUCAAGAAAGCUUGUGGAA&UUCCACA-GCUUUCUUGAACUU	0	0.00108416
miR168a-mature	Potri.015G029000.3	Stabilizer of iron transporter SufD / Polynucleotidyl transferase	505	525	516	516	10	-43.7	-34.9	0.798627	6	3-13,523-513;15-19,511-507	1-2,525-524[UP5];14-14,512-512[SIL];20-21,506-505[UP3]	..(((((.(((((((((((..&..))))))))))).)))))..	CACCCGAGCUGCACCAAGCUA&UCGCUUGGUGCAGGUCGGGAA	0	0.00108416
miR169b-mature	Potri.016G068200.2	nuclear factor Y, subunit A10	1377	1397	1388	1388	10	-40.6	-32	0.788177	4.5	2-15,1396-1383;17-20,1381-1378	1-1,1397-1397[UP5];16-16,1382-1382[SIL];21-21,1377-1377[UP3]	.((((.((((((((((((((.&.)))))))))))))).)))).	AGGGCAAGUCGUUCUUGGCUC&UAGCCAAGGACGACUAGCCUA	0	0.00108416
miR167a-mature	Potri.017G141000.1	auxin response factor 8	2856	2878	2869	2869	10	-42.5	-32	0.752941	6	3-13,2876-2866;15-21,2864-2858	1-2,2878-2877[UP5];14-14,2865-2865[SIL];22-23,2857-2856[UP3]	..(((((((.(((((((((((..&..))))))))))).)))))))..	CAUAGAUCAGGCUGGCAGCUUGU&UGAAGCUGCCAGCAUGAUCUAAC	0	0.00108416
miR167b-mature	Potri.017G141000.1	auxin response factor 8	2858	2878	2869	2869	10	-38.9	-31.8	0.817481	4	3-13,2876-2866;15-21,2864-2858	1-2,2878-2877[UP5];14-14,2865-2865[SIL]	(((((((.(((((((((((..&..))))))))))).)))))))	UAGAUCAGGCUGGCAGCUUGU&UGAAGCUGCCAGCAUGAUCUA	0	0.00108416
miR167e-mature	Potri.017G141000.1	auxin response factor 8	2858	2878	2869	2869	10	-38.9	-31.8	0.817481	4	3-13,2876-2866;15-21,2864-2858	1-2,2878-2877[UP5];14-14,2865-2865[SIL]	(((((((.(((((((((((..&..))))))))))).)))))))	UAGAUCAGGCUGGCAGCUUGU&UGAAGCUGCCAGCAUGAUCUA	0	0.00108416
miR396c-mature	Potri.018G065400.1	growth-regulating factor 5	1100	1121	1111	1111	10	-33.4	-29.2	0.874251	4	1-8,1121-1114;9-19,1112-1102	x-x,1113-1113[BULt];20-21,1101-1100[UP3]	..(((((((((((.((((((((&))))))))-)))))))))))..	CCGUUCAAGAAAGCCUGUGGAA&UUCCACAG-CUUUCUUGAACUU	0	0.00108416
miR396e-mature	Potri.018G065400.1	growth-regulating factor 5	1100	1121	1111	1111	10	-34.9	-30.7	0.879656	4	1-6,1121-1116;7-19,1114-1102	x-x,1115-1115[BULt];20-21,1101-1100[UP3]	..(((((((((((((.((((((&))))))-)))))))))))))..	CCGUUCAAGAAAGCCUGUGGAA&UUCCAC-GGCUUUCUUGAACUU	0	0.00108416
miR164a-mature	Potri.007G065400.2	NAC domain containing protein 1	713	733	724	724	10	-44.3	-39	0.880361	2	1-16,733-718;18-20,716-714	17-17,717-717[SIL];21-21,713-713[UP3]	.(((.((((((((((((((((&)))))))))))))))).))).	AGCAAGUGCCCUGCUUCUCCA&UGGAGAAGCAGGGCACGUGCA	1	0.0011105
miR164b-mature	Potri.007G065400.2	NAC domain containing protein 1	713	733	724	724	10	-44.3	-39	0.880361	2	1-16,733-718;18-20,716-714	17-17,717-717[SIL];21-21,713-713[UP3]	.(((.((((((((((((((((&)))))))))))))))).))).	AGCAAGUGCCCUGCUUCUCCA&UGGAGAAGCAGGGCACGUGCA	1	0.0011105
miR164c-mature	Potri.007G065400.2	NAC domain containing protein 1	713	733	724	724	10	-44.3	-39	0.880361	2	1-16,733-718;18-20,716-714	17-17,717-717[SIL];21-21,713-713[UP3]	.(((.((((((((((((((((&)))))))))))))))).))).	AGCAAGUGCCCUGCUUCUCCA&UGGAGAAGCAGGGCACGUGCA	1	0.0011105
miR164d-mature	Potri.007G065400.2	NAC domain containing protein 1	713	733	724	724	10	-44.3	-39	0.880361	2	1-16,733-718;18-20,716-714	17-17,717-717[SIL];21-21,713-713[UP3]	.(((.((((((((((((((((&)))))))))))))))).))).	AGCAAGUGCCCUGCUUCUCCA&UGGAGAAGCAGGGCACGUGCA	1	0.0011105
miR164e-mature	Potri.007G065400.2	NAC domain containing protein 1	713	733	724	724	10	-44.3	-39	0.880361	2	1-16,733-718;18-20,716-714	17-17,717-717[SIL];21-21,713-713[UP3]	.(((.((((((((((((((((&)))))))))))))))).))).	AGCAAGUGCCCUGCUUCUCCA&UGGAGAAGCAGGGCACGUGCA	1	0.0011105
miR319h-mature	Potri.001G036000.1	myb domain protein 65	1382	1401	1392	1392	10	-35.2	-31.6	0.897727	3.5	2-6,1400-1396;8-20,1394-1382	1-1,1401-1401[UP5];7-7,1395-1395[SIL]	(((((((((((((.(((((.&.))))).)))))))))))))	GGAGCUCCCUUCACUCCAAU&UUUGGAUUGAAGGGAGCUCU	0	0.00135502
miR394-mature	Potri.001G057100.2	Galactose oxidase/kelch repeat superfamily protein	1230	1249	1240	1240	10	-39.2	-34.3	0.875	1	1-13,1249-1237;15-20,1235-1230	14-14,1236-1236[SIL]	((((((.(((((((((((((&))))))))))))).))))))	GGAGGUUGACAGAAUGCCAA&UUGGCAUUCUGUCCACCUCC	0	0.00135502
miR396a-mature	Potri.001G114000.2		777	798	788	788	10	-33.4	-29.2	0.874251	4	1-7,798-792;8-19,790-779	x-x,791-791[BULt];20-21,778-777[UP3]	..((((((((((((.(((((((&)))))))-))))))))))))..	GCGUUCAAGAAAGCUUGUGGAA&UUCCACA-GCUUUCUUGAACUU	0	0.00135502
miR171a-mature	Potri.001G122800.7	GRAS family transcription factor	1548	1569	1560	1560	10	-40.3	-36.6	0.908189	1	1-18,1569-1552;20-22,1550-1548	19-19,1551-1551[SIL]	(((.((((((((((((((((((&)))))))))))))))))).)))	AAGGGAUAUUGGCGCGGCUCAA&UUGAGCCGCGCCAAUAUCACUU	0	0.00135502
miR167g-mature	Potri.002G055000.6		2424	2445	2436	2436	10	-39.8	-32.2	0.809045	5.5	3-13,2443-2433;15-21,2431-2425	1-2,2445-2444[UP5];14-14,2432-2432[SIL];22-22,2424-2424[UP3]	.(((((((.(((((((((((..&..))))))))))).))))))).	AGAGAUCAGGCUGGCAGCUUGU&UGAAGCUGCCAGCAUGAUCUUA	0	0.00135502
miR160f-mature	Potri.002G089900.3	auxin response factor 17	1523	1543	1534	1534	10	-45.2	-42.2	0.933628	1	1-14,1543-1530;16-21,1528-1523	15-15,1529-1529[SIL]	((((((.((((((((((((((&)))))))))))))).))))))	UGGCAUGCAGGGAGCCAGGCA&UGCCUGGCUCCCUGAAUGCCA	0	0.00135502
miR167b-mature	Potri.004G078200.3	auxin response factor 8	2815	2835	2826	2826	10	-38.9	-31.8	0.817481	4	3-13,2833-2823;15-21,2821-2815	1-2,2835-2834[UP5];14-14,2822-2822[SIL]	(((((((.(((((((((((..&..))))))))))).)))))))	UAGAUCAGGCUGGCAGCUUGU&UGAAGCUGCCAGCAUGAUCUA	0	0.00135502
miR167e-mature	Potri.004G078200.3	auxin response factor 8	2815	2835	2826	2826	10	-38.9	-31.8	0.817481	4	3-13,2833-2823;15-21,2821-2815	1-2,2835-2834[UP5];14-14,2822-2822[SIL]	(((((((.(((((((((((..&..))))))))))).)))))))	UAGAUCAGGCUGGCAGCUUGU&UGAAGCUGCCAGCAUGAUCUA	0	0.00135502
miR167a-mature	Potri.004G078200.7	auxin response factor 8	2327	2349	2340	2340	10	-42.5	-32	0.752941	6	3-13,2347-2337;15-21,2335-2329	1-2,2349-2348[UP5];14-14,2336-2336[SIL];22-23,2328-2327[UP3]	..(((((((.(((((((((((..&..))))))))))).)))))))..	CAUAGAUCAGGCUGGCAGCUUGU&UGAAGCUGCCAGCAUGAUCUAAC	0	0.00135502
miR166j-mature	Potri.004G211300.6	Homeobox-leucine zipper family protein / lipid-binding START domain-containing protein	1292	1312	1303	1303	10	-44.1	-37.9	0.85941	3	2-19,1311-1294	1-1,1312-1312[UP5];20-21,1293-1292[UP3]	..((((((((((((((((((.&.))))))))))))))))))..	CUGGAAUGAAGCCUGGUCCGG&UCGGACCAGGCUUCAUUCCCC	0	0.00135502
miR160c-mature	Potri.004G211700.1	auxin response factor 10	1737	1757	1748	1748	10	-45.4	-45.9	1	1	1-20,1757-1738	21-21,1737-1737[UP3]	.((((((((((((((((((((&)))))))))))))))))))).	AGGCAUACAGGGAGCCAGGCA&UGCCUGGCUCCCUGUAUGCCA	0	0.00135502
miR160d-mature	Potri.004G211700.3	auxin response factor 10	1874	1894	1885	1885	10	-45.4	-45.9	1	1	1-20,1894-1875	21-21,1874-1874[UP3]	.((((((((((((((((((((&)))))))))))))))))))).	AGGCAUACAGGGAGCCAGGCA&UGCCUGGCUCCCUGUAUGCCA	0	0.00135502
miR160b-mature	Potri.005G171300.4	auxin response factor 17	1532	1552	1543	1543	10	-45.2	-42.2	0.933628	1	1-14,1552-1539;16-21,1537-1532	15-15,1538-1538[SIL]	((((((.((((((((((((((&)))))))))))))).))))))	UGGCAUGCAGGGAGCCAGGCA&UGCCUGGCUCCCUGAAUGCCA	0	0.00135502
miR160e-mature	Potri.005G171300.5	auxin response factor 17	1487	1507	1498	1498	10	-45.4	-46.9	1	0.5	1-21,1507-1487	NA	(((((((((((((((((((((&)))))))))))))))))))))	UGGCAUGCAGGGAGCCAGGCA&UGCCUGGCUCCCUGUAUGCCA	0	0.00135502
miR396g-mature	Potri.006G115200.2	growth-regulating factor 4	593	614	604	604	10	-33.4	-29.2	0.874251	4	1-8,614-607;9-19,605-595	x-x,606-606[BULt];20-21,594-593[UP3]	..(((((((((((.((((((((&))))))))-)))))))))))..	CCGUUCAAGAAAGCCUGUGGAA&UUCCACAG-CUUUCUUGAACUU	0	0.00135502
miR396d-mature	Potri.006G143200.3	growth-regulating factor 5	621	642	632	631	11	-34.9	-31.1	0.891117	3.5	1-7,642-636;8-20,634-622	x-x,635-635[BULt];21-21,621-621[UP3]	.(((((((((((((.(((((((&)))))))-))))))))))))).	CGUUCAAGAAAGCCUGUGGAAG&UUUCCAC-GGCUUUCUUGAACU	0	0.00135502
miR396f-mature	Potri.007G007100.1	growth-regulating factor 2	1135	1156	1146	1146	10	-35.1	-29.2	0.831909	4	1-8,1156-1149;9-19,1147-1137	x-x,1148-1148[BULt];20-21,1136-1135[UP3]	..(((((((((((.((((((((&))))))))-)))))))))))..	UCGUUCAAGAAAGCCUGUGGAA&UUCCACAG-CUUUCUUGAACUG	0	0.00135502
miR172c-mature	Potri.008G045300.1	related to AP2.7	1973	1993	1984	1984	10	-34.3	-34.2	0.997085	2	1-20,1993-1974	21-21,1973-1973[UP3]	.((((((((((((((((((((&)))))))))))))))))))).	UUGCAGCAUCAUCAGGAUUCU&AGAAUCUUGAUGAUGCUGCAU	0	0.00135502
miR399a-mature	Potri.011G052600.1	phosphate 2	1052	1072	1063	1063	10	-39.6	-35.3	0.891414	1.5	1-12,1072-1061;14-21,1059-1052	13-13,1060-1060[SIL]	((((((((.((((((((((((&)))))))))))).))))))))	UAGGGCAAAUCUCCUUUGGCA&UGCCAAAGGAGAAUUGCCCUG	0	0.00135502
miR399b-mature	Potri.011G052600.3	phosphate 2	734	754	745	745	10	-39.6	-35.3	0.891414	1.5	1-12,754-743;14-21,741-734	13-13,742-742[SIL]	((((((((.((((((((((((&)))))))))))).))))))))	UAGGGCAAAUCUCCUUUGGCA&UGCCAAAGGAGAAUUGCCCUG	0	0.00135502
miR396c-mature	Potri.014G007200.2	growth-regulating factor 2	1474	1495	1485	1485	10	-33.4	-29.2	0.874251	4	1-8,1495-1488;9-19,1486-1476	x-x,1487-1487[BULt];20-21,1475-1474[UP3]	..(((((((((((.((((((((&))))))))-)))))))))))..	UCGUUCAAGAAAGCCUGUGGAA&UUCCACAG-CUUUCUUGAACUU	0	0.00135502
miR396e-mature	Potri.014G007200.2	growth-regulating factor 2	1474	1495	1485	1485	10	-34.9	-30.7	0.879656	4	1-6,1495-1490;7-19,1488-1476	x-x,1489-1489[BULt];20-21,1475-1474[UP3]	..(((((((((((((.((((((&))))))-)))))))))))))..	UCGUUCAAGAAAGCCUGUGGAA&UUCCAC-GGCUUUCUUGAACUU	0	0.00135502
miR171d-mature	Potri.014G060200.2	GRAS family transcription factor	1851	1872	1863	1863	10	-40.3	-36.6	0.908189	1	1-18,1872-1855;20-22,1853-1851	19-19,1854-1854[SIL]	(((.((((((((((((((((((&)))))))))))))))))).)))	AAGGGAUAUUGGCGCGGCUCAA&UUGAGCCGCGCCAAUAUCACUU	0	0.00135502
miR396b-mature	Potri.014G071800.3	growth-regulating factor 9	790	811	801	801	10	-35.1	-29.2	0.831909	4	1-7,811-805;8-19,803-792	x-x,804-804[BULt];20-21,791-790[UP3]	..((((((((((((.(((((((&)))))))-))))))))))))..	ACGUUCAAGAAAGCUUGUGGAA&UUCCACA-GCUUUCUUGAACUG	0	0.00135502
miR168a-mature	Potri.015G029000.4	Stabilizer of iron transporter SufD / Polynucleotidyl transferase	373	393	384	384	10	-43.7	-34.9	0.798627	6	3-13,391-381;15-19,379-375	1-2,393-392[UP5];14-14,380-380[SIL];20-21,374-373[UP3]	..(((((.(((((((((((..&..))))))))))).)))))..	CACCCGAGCUGCACCAAGCUA&UCGCUUGGUGCAGGUCGGGAA	0	0.00135502
miR168b-mature	Potri.015G029000.4	Stabilizer of iron transporter SufD / Polynucleotidyl transferase	373	393	384	384	10	-43.7	-34.9	0.798627	6	3-13,391-381;15-19,379-375	1-2,393-392[UP5];14-14,380-380[SIL];20-21,374-373[UP3]	..(((((.(((((((((((..&..))))))))))).)))))..	CACCCGAGCUGCACCAAGCUA&UCGCUUGGUGCAGGUCGGGAA	0	0.00135502
miR160a-mature	Potri.016G090300.4		2325	2345	2336	2336	10	-45.4	-46.7	1	0.5	1-21,2345-2325	NA	(((((((((((((((((((((&)))))))))))))))))))))	UGGCAUGCAGGGAGCCAGGCA&UGCCUGGCUCCCUGUAUGCCA	0	0.00135502
miR167d-mature	Potri.017G141000.1	auxin response factor 8	2858	2878	2869	2869	10	-38.9	-31.8	0.817481	4	3-13,2876-2866;15-21,2864-2858	1-2,2878-2877[UP5];14-14,2865-2865[SIL]	(((((((.(((((((((((..&..))))))))))).)))))))	UAGAUCAGGCUGGCAGCUUGU&UGAAGCUGCCAGCAUGAUCUA	0	0.00135502
miR167c-mature	Potri.017G141000.5	auxin response factor 8	2651	2671	2662	2662	10	-40.2	-31.2	0.776119	4.5	3-13,2669-2659;15-21,2657-2651	1-2,2671-2670[UP5];14-14,2658-2658[SIL]	(((((((.(((((((((((..&..))))))))))).)))))))	UAGAUCAGGCUGGCAGCUUGU&UGAAGCUGCCAGCAUGAUCUG	0	0.00135502
miR319d-mature	Potri.001G036000.1	myb domain protein 65	1382	1401	1392	1392	10	-35.2	-31.6	0.897727	3.5	2-6,1400-1396;8-20,1394-1382	1-1,1401-1401[UP5];7-7,1395-1395[SIL]	(((((((((((((.(((((.&.))))).)))))))))))))	GGAGCUCCCUUCACUCCAAU&UUUGGAUUGAAGGGAGCUCU	0	0.0016258
miR396c-mature	Potri.001G114000.2		777	798	788	788	10	-33.4	-29.2	0.874251	4	1-7,798-792;8-19,790-779	x-x,791-791[BULt];20-21,778-777[UP3]	..((((((((((((.(((((((&)))))))-))))))))))))..	GCGUUCAAGAAAGCUUGUGGAA&UUCCACA-GCUUUCUUGAACUU	0	0.0016258
miR319h-mature	Potri.001G224500.3	myb domain protein 65	1781	1800	1791	1791	10	-35.2	-31.6	0.897727	3	2-6,1799-1795;8-20,1793-1781	1-1,1800-1800[UP5];7-7,1794-1794[SIL]	(((((((((((((.(((((.&.))))).)))))))))))))	AGAGCUCCCUUCACUCCAAU&UUUGGAUUGAAGGGAGCUCU	0	0.0016258
miR171a-mature	Potri.002G144200.2	GRAS family transcription factor	1668	1689	1680	1680	10	-40.3	-36.6	0.908189	1	1-18,1689-1672;20-22,1670-1668	19-19,1671-1671[SIL]	(((.((((((((((((((((((&)))))))))))))))))).)))	AAGGGAUAUUGGCGCGGCUCAA&UUGAGCCGCGCCAAUAUCACUU	0	0.0016258
miR394-mature	Potri.003G171300.2	Galactose oxidase/kelch repeat superfamily protein	1321	1340	1331	1331	10	-39.2	-34.3	0.875	1	1-13,1340-1328;15-20,1326-1321	14-14,1327-1327[SIL]	((((((.(((((((((((((&))))))))))))).))))))	GGAGGUUGACAGAAUGCCAA&UUGGCAUUCUGUCCACCUCC	0	0.0016258
miR6459-mature	Potri.003G190700.1		312	332	323	323	10	-34.6	-29.9	0.864162	1.5	1-14,332-319;16-21,317-312	15-15,318-318[SIL]	((((((.((((((((((((((&)))))))))))))).))))))	CAAUUUGAAGCCCAAAUUCGA&UCGAAUUUGGGCUUGAGAUUG	0	0.0016258
miR167a-mature	Potri.004G078200.3	auxin response factor 8	2813	2835	2826	2826	10	-42.5	-32	0.752941	6	3-13,2833-2823;15-21,2821-2815	1-2,2835-2834[UP5];14-14,2822-2822[SIL];22-23,2814-2813[UP3]	..(((((((.(((((((((((..&..))))))))))).)))))))..	CAUAGAUCAGGCUGGCAGCUUGU&UGAAGCUGCCAGCAUGAUCUAAC	0	0.0016258
miR166a-mature	Potri.004G211300.5	Homeobox-leucine zipper family protein / lipid-binding START domain-containing protein	1315	1335	1326	1326	10	-44.1	-37.9	0.85941	3	2-19,1334-1317	1-1,1335-1335[UP5];20-21,1316-1315[UP3]	..((((((((((((((((((.&.))))))))))))))))))..	CUGGAAUGAAGCCUGGUCCGG&UCGGACCAGGCUUCAUUCCCC	0	0.0016258
miR166g-mature	Potri.004G211300.5	Homeobox-leucine zipper family protein / lipid-binding START domain-containing protein	1315	1335	1326	1326	10	-44.1	-37.9	0.85941	3	2-19,1334-1317	1-1,1335-1335[UP5];20-21,1316-1315[UP3]	..((((((((((((((((((.&.))))))))))))))))))..	CUGGAAUGAAGCCUGGUCCGG&UCGGACCAGGCUUCAUUCCCC	0	0.0016258
miR166l-mature	Potri.004G211300.5	Homeobox-leucine zipper family protein / lipid-binding START domain-containing protein	1315	1335	1326	1326	10	-44.1	-37.9	0.85941	3	2-19,1334-1317	1-1,1335-1335[UP5];20-21,1316-1315[UP3]	..((((((((((((((((((.&.))))))))))))))))))..	CUGGAAUGAAGCCUGGUCCGG&UCGGACCAGGCUUCAUUCCCC	0	0.0016258
miR166m-mature	Potri.004G211300.6	Homeobox-leucine zipper family protein / lipid-binding START domain-containing protein	1292	1312	1303	1303	10	-44.1	-37.9	0.85941	3	2-19,1311-1294	1-1,1312-1312[UP5];20-21,1293-1292[UP3]	..((((((((((((((((((.&.))))))))))))))))))..	CUGGAAUGAAGCCUGGUCCGG&UCGGACCAGGCUUCAUUCCCC	0	0.0016258
miR166n-mature	Potri.004G211300.6	Homeobox-leucine zipper family protein / lipid-binding START domain-containing protein	1292	1312	1303	1303	10	-44.1	-37.9	0.85941	3	2-19,1311-1294	1-1,1312-1312[UP5];20-21,1293-1292[UP3]	..((((((((((((((((((.&.))))))))))))))))))..	CUGGAAUGAAGCCUGGUCCGG&UCGGACCAGGCUUCAUUCCCC	0	0.0016258
miR160d-mature	Potri.004G211700.1	auxin response factor 10	1737	1757	1748	1748	10	-45.4	-45.9	1	1	1-20,1757-1738	21-21,1737-1737[UP3]	.((((((((((((((((((((&)))))))))))))))))))).	AGGCAUACAGGGAGCCAGGCA&UGCCUGGCUCCCUGUAUGCCA	0	0.0016258
miR167g-mature	Potri.005G207700.4		3057	3078	3069	3069	10	-39.8	-32.2	0.809045	5.5	3-13,3076-3066;15-21,3064-3058	1-2,3078-3077[UP5];14-14,3065-3065[SIL];22-22,3057-3057[UP3]	.(((((((.(((((((((((..&..))))))))))).))))))).	AGAGAUCAGGCUGGCAGCUUGU&UGAAGCUGCCAGCAUGAUCUUA	0	0.0016258
miR160a-mature	Potri.006G127500.1	auxin response factor 16	2266	2286	2277	2277	10	-45.4	-46.7	1	0.5	1-21,2286-2266	NA	(((((((((((((((((((((&)))))))))))))))))))))	UGGCAUGCAGGGAGCCAGGCA&UGCCUGGCUCCCUGUAUGCCA	0	0.0016258
miR172c-mature	Potri.006G132400.2	related to AP2.7	1555	1575	1566	1566	10	-34.3	-33.5	0.976676	3	2-20,1574-1556	1-1,1575-1575[UP5];21-21,1555-1555[UP3]	.(((((((((((((((((((.&.))))))))))))))))))).	CUGCAGCAUCAUCAGGAUUCG&AGAAUCUUGAUGAUGCUGCAU	0	0.0016258
miR396e-mature	Potri.006G143200.3	growth-regulating factor 5	620	641	631	631	10	-34.9	-30.7	0.879656	4	1-6,641-636;7-19,634-622	x-x,635-635[BULt];20-21,621-620[UP3]	..(((((((((((((.((((((&))))))-)))))))))))))..	CCGUUCAAGAAAGCCUGUGGAA&UUCCAC-GGCUUUCUUGAACUU	0	0.0016258
miR396g-mature	Potri.006G143200.3	growth-regulating factor 5	620	641	631	631	10	-33.4	-29.2	0.874251	4	1-8,641-634;9-19,632-622	x-x,633-633[BULt];20-21,621-620[UP3]	..(((((((((((.((((((((&))))))))-)))))))))))..	CCGUUCAAGAAAGCCUGUGGAA&UUCCACAG-CUUUCUUGAACUU	0	0.0016258
miR396a-mature	Potri.007G007100.2	growth-regulating factor 2	1628	1649	1639	1639	10	-33.4	-29.2	0.874251	4	1-8,1649-1642;9-19,1640-1630	x-x,1641-1641[BULt];20-21,1629-1628[UP3]	..(((((((((((.((((((((&))))))))-)))))))))))..	UCGUUCAAGAAAGCCUGUGGAA&UUCCACAG-CUUUCUUGAACUU	0	0.0016258
miR395a-mature	Potri.008G159000.3	Pseudouridine synthase/archaeosine transglycosylase-like family protein	489	509	500	500	10	-39.1	-31.2	0.797954	3.5	2-6,508-504;8-21,502-489	1-1,509-509[UP5];7-7,503-503[SIL]	((((((((((((((.(((((.&.))))).))))))))))))))	GAGUUCCUCCAAACUCUUCAU&CUGAAGUGUUUGGGGGAACUC	0	0.0016258
miR395b-mature	Potri.008G159000.3	Pseudouridine synthase/archaeosine transglycosylase-like family protein	489	509	500	500	10	-39.1	-31.2	0.797954	3.5	2-6,508-504;8-21,502-489	1-1,509-509[UP5];7-7,503-503[SIL]	((((((((((((((.(((((.&.))))).))))))))))))))	GAGUUCCUCCAAACUCUUCAU&CUGAAGUGUUUGGGGGAACUC	0	0.0016258
miR395c-mature	Potri.008G159000.3	Pseudouridine synthase/archaeosine transglycosylase-like family protein	489	509	500	500	10	-39.1	-31.2	0.797954	3.5	2-6,508-504;8-21,502-489	1-1,509-509[UP5];7-7,503-503[SIL]	((((((((((((((.(((((.&.))))).))))))))))))))	GAGUUCCUCCAAACUCUUCAU&CUGAAGUGUUUGGGGGAACUC	0	0.0016258
miR395d-mature	Potri.008G159000.3	Pseudouridine synthase/archaeosine transglycosylase-like family protein	489	509	500	500	10	-39.1	-31.2	0.797954	3.5	2-6,508-504;8-21,502-489	1-1,509-509[UP5];7-7,503-503[SIL]	((((((((((((((.(((((.&.))))).))))))))))))))	GAGUUCCUCCAAACUCUUCAU&CUGAAGUGUUUGGGGGAACUC	0	0.0016258
miR395e-mature	Potri.008G159000.3	Pseudouridine synthase/archaeosine transglycosylase-like family protein	489	509	500	500	10	-39.1	-31.2	0.797954	3.5	2-6,508-504;8-21,502-489	1-1,509-509[UP5];7-7,503-503[SIL]	((((((((((((((.(((((.&.))))).))))))))))))))	GAGUUCCUCCAAACUCUUCAU&CUGAAGUGUUUGGGGGAACUC	0	0.0016258
miR395f-mature	Potri.008G159000.3	Pseudouridine synthase/archaeosine transglycosylase-like family protein	489	509	500	500	10	-39.1	-31.2	0.797954	3.5	2-6,508-504;8-21,502-489	1-1,509-509[UP5];7-7,503-503[SIL]	((((((((((((((.(((((.&.))))).))))))))))))))	GAGUUCCUCCAAACUCUUCAU&CUGAAGUGUUUGGGGGAACUC	0	0.0016258
miR160c-mature	Potri.009G014800.1	auxin response factor 10	1715	1735	1726	1726	10	-45.4	-45.9	1	1	1-20,1735-1716	21-21,1715-1715[UP3]	.((((((((((((((((((((&)))))))))))))))))))).	AGGCAUACAGGGAGCCAGGCA&UGCCUGGCUCCCUGUAUGCCA	0	0.0016258
miR160e-mature	Potri.009G014800.2	auxin response factor 10	1791	1811	1802	1802	10	-45.4	-45.9	1	1	1-20,1811-1792	21-21,1791-1791[UP3]	.((((((((((((((((((((&)))))))))))))))))))).	AGGCAUACAGGGAGCCAGGCA&UGCCUGGCUCCCUGUAUGCCA	0	0.0016258
miR168a-mature	Potri.012G037100.1	Stabilizer of iron transporter SufD / Polynucleotidyl transferase	543	563	554	554	10	-43.7	-34.9	0.798627	6	3-13,561-551;15-19,549-545	1-2,563-562[UP5];14-14,550-550[SIL];20-21,544-543[UP3]	..(((((.(((((((((((..&..))))))))))).)))))..	CACCCGAGCUGCACCAAGCUA&UCGCUUGGUGCAGGUCGGGAA	0	0.0016258
miR396b-mature	Potri.014G007200.1	growth-regulating factor 2	1059	1080	1070	1070	10	-35.1	-29.2	0.831909	4	1-8,1080-1073;9-19,1071-1061	x-x,1072-1072[BULt];20-21,1060-1059[UP3]	..(((((((((((.((((((((&))))))))-)))))))))))..	UCGUUCAAGAAAGCCUGUGGAA&UUCCACAG-CUUUCUUGAACUG	0	0.0016258
miR171d-mature	Potri.014G060500.4	GRAS family transcription factor	1515	1536	1527	1527	10	-40.3	-36.6	0.908189	1	1-18,1536-1519;20-22,1517-1515	19-19,1518-1518[SIL]	(((.((((((((((((((((((&)))))))))))))))))).)))	AAGGGAUAUUGGCGCGGCUCAA&UUGAGCCGCGCCAAUAUCACUU	0	0.0016258
miR168b-mature	Potri.015G029000.3	Stabilizer of iron transporter SufD / Polynucleotidyl transferase	505	525	516	516	10	-43.7	-34.9	0.798627	6	3-13,523-513;15-19,511-507	1-2,525-524[UP5];14-14,512-512[SIL];20-21,506-505[UP3]	..(((((.(((((((((((..&..))))))))))).)))))..	CACCCGAGCUGCACCAAGCUA&UCGCUUGGUGCAGGUCGGGAA	0	0.0016258
miR160b-mature	Potri.016G090300.6		2144	2164	2155	2155	10	-45.2	-42	0.929204	1	1-14,2164-2151;16-21,2149-2144	15-15,2150-2150[SIL]	((((((.((((((((((((((&)))))))))))))).))))))	UGGCAUGCAGGGAGCCAGGCA&UGCCUGGCUCCCUGAAUGCCA	0	0.0016258
miR160f-mature	Potri.016G090300.6		2144	2164	2155	2155	10	-45.2	-42	0.929204	1	1-14,2164-2151;16-21,2149-2144	15-15,2150-2150[SIL]	((((((.((((((((((((((&)))))))))))))).))))))	UGGCAUGCAGGGAGCCAGGCA&UGCCUGGCUCCCUGAAUGCCA	0	0.0016258
miR167c-mature	Potri.017G141000.1	auxin response factor 8	2858	2878	2869	2869	10	-40.2	-31.2	0.776119	4.5	3-13,2876-2866;15-21,2864-2858	1-2,2878-2877[UP5];14-14,2865-2865[SIL]	(((((((.(((((((((((..&..))))))))))).)))))))	UAGAUCAGGCUGGCAGCUUGU&UGAAGCUGCCAGCAUGAUCUG	0	0.0016258
miR399a-mature	Potri.011G052600.4	phosphate 2	732	752	743	743	10	-39.6	-35.3	0.891414	1.5	1-12,752-741;14-21,739-732	13-13,740-740[SIL]	((((((((.((((((((((((&)))))))))))).))))))))	UAGGGCAAAUCUCCUUUGGCA&UGCCAAAGGAGAAUUGCCCUG	1	0.00166528
miR399b-mature	Potri.011G052600.4	phosphate 2	732	752	743	743	10	-39.6	-35.3	0.891414	1.5	1-12,752-741;14-21,739-732	13-13,740-740[SIL]	((((((((.((((((((((((&)))))))))))).))))))))	UAGGGCAAAUCUCCUUUGGCA&UGCCAAAGGAGAAUUGCCCUG	1	0.00166528
miR394-mature	Potri.001G057100.4	Galactose oxidase/kelch repeat superfamily protein	2240	2259	2250	2250	10	-39.2	-34.3	0.875	1	1-13,2259-2247;15-20,2245-2240	14-14,2246-2246[SIL]	((((((.(((((((((((((&))))))))))))).))))))	GGAGGUUGACAGAAUGCCAA&UUGGCAUUCUGUCCACCUCC	0	0.00189651
miR319d-mature	Potri.003G189700.7	myb domain protein 65	1560	1579	1570	1570	10	-35.2	-30.7	0.872159	4	2-6,1578-1574;8-19,1572-1561	1-1,1579-1579[UP5];7-7,1573-1573[SIL];20-20,1560-1560[UP3]	.((((((((((((.(((((.&.))))).)))))))))))).	UGAGCUCCCUUCACUCCAAU&UUUGGAUUGAAGGGAGCUCU	0	0.00189651
miR319h-mature	Potri.003G189700.7	myb domain protein 65	1560	1579	1570	1570	10	-35.2	-30.7	0.872159	4	2-6,1578-1574;8-19,1572-1561	1-1,1579-1579[UP5];7-7,1573-1573[SIL];20-20,1560-1560[UP3]	.((((((((((((.(((((.&.))))).)))))))))))).	UGAGCUCCCUUCACUCCAAU&UUUGGAUUGAAGGGAGCUCU	0	0.00189651
miR6459-mature	Potri.003G190700.2		358	378	369	369	10	-34.6	-29.9	0.864162	1.5	1-14,378-365;16-21,363-358	15-15,364-364[SIL]	((((((.((((((((((((((&)))))))))))))).))))))	CAAUUUGAAGCCCAAAUUCGA&UCGAAUUUGGGCUUGAGAUUG	0	0.00189651
miR160e-mature	Potri.005G171300.4	auxin response factor 17	1532	1552	1543	1543	10	-45.4	-46.9	1	0.5	1-21,1552-1532	NA	(((((((((((((((((((((&)))))))))))))))))))))	UGGCAUGCAGGGAGCCAGGCA&UGCCUGGCUCCCUGUAUGCCA	0	0.00189651
miR167c-mature	Potri.005G207700.5		2903	2923	2914	2914	10	-40.2	-31.1	0.773632	5	3-13,2921-2911;15-20,2909-2904	1-2,2923-2922[UP5];14-14,2910-2910[SIL];21-21,2903-2903[UP3]	.((((((.(((((((((((..&..))))))))))).)))))).	GAGAUCAGGCUGGCAGCUUGU&UGAAGCUGCCAGCAUGAUCUG	0	0.00189651
miR167g-mature	Potri.005G207700.6		2716	2737	2728	2728	10	-39.8	-32.2	0.809045	5.5	3-13,2735-2725;15-21,2723-2717	1-2,2737-2736[UP5];14-14,2724-2724[SIL];22-22,2716-2716[UP3]	.(((((((.(((((((((((..&..))))))))))).))))))).	AGAGAUCAGGCUGGCAGCUUGU&UGAAGCUGCCAGCAUGAUCUUA	0	0.00189651
miR396a-mature	Potri.006G115200.2	growth-regulating factor 4	593	614	604	604	10	-33.4	-29.2	0.874251	4	1-8,614-607;9-19,605-595	x-x,606-606[BULt];20-21,594-593[UP3]	..(((((((((((.((((((((&))))))))-)))))))))))..	CCGUUCAAGAAAGCCUGUGGAA&UUCCACAG-CUUUCUUGAACUU	0	0.00189651
miR160b-mature	Potri.006G127500.1	auxin response factor 16	2266	2286	2277	2277	10	-45.2	-42	0.929204	1	1-14,2286-2273;16-21,2271-2266	15-15,2272-2272[SIL]	((((((.((((((((((((((&)))))))))))))).))))))	UGGCAUGCAGGGAGCCAGGCA&UGCCUGGCUCCCUGAAUGCCA	0	0.00189651
miR160f-mature	Potri.006G127500.1	auxin response factor 16	2266	2286	2277	2277	10	-45.2	-42	0.929204	1	1-14,2286-2273;16-21,2271-2266	15-15,2272-2272[SIL]	((((((.((((((((((((((&)))))))))))))).))))))	UGGCAUGCAGGGAGCCAGGCA&UGCCUGGCUCCCUGAAUGCCA	0	0.00189651
miR396d-mature	Potri.006G143200.1	growth-regulating factor 5	507	528	518	517	11	-34.9	-31.1	0.891117	3.5	1-7,528-522;8-20,520-508	x-x,521-521[BULt];21-21,507-507[UP3]	.(((((((((((((.(((((((&)))))))-))))))))))))).	CGUUCAAGAAAGCCUGUGGAAG&UUUCCAC-GGCUUUCUUGAACU	0	0.00189651
miR396g-mature	Potri.006G143200.1	growth-regulating factor 5	506	527	517	517	10	-33.4	-29.2	0.874251	4	1-8,527-520;9-19,518-508	x-x,519-519[BULt];20-21,507-506[UP3]	..(((((((((((.((((((((&))))))))-)))))))))))..	CCGUUCAAGAAAGCCUGUGGAA&UUCCACAG-CUUUCUUGAACUU	0	0.00189651
miR396c-mature	Potri.006G143200.3	growth-regulating factor 5	620	641	631	631	10	-33.4	-29.2	0.874251	4	1-8,641-634;9-19,632-622	x-x,633-633[BULt];20-21,621-620[UP3]	..(((((((((((.((((((((&))))))))-)))))))))))..	CCGUUCAAGAAAGCCUGUGGAA&UUCCACAG-CUUUCUUGAACUU	0	0.00189651
miR166b-mature	Potri.006G237500.3	homeobox gene 8	1280	1300	1291	1291	10	-44.1	-37.4	0.848073	3.5	2-19,1299-1282	1-1,1300-1300[UP5];20-21,1281-1280[UP3]	..((((((((((((((((((.&.))))))))))))))))))..	CUGGGAUGAAGCCUGGUCCGG&UCGGACCAGGCUUCAUUCCCC	0	0.00189651
miR166c-mature	Potri.006G237500.6	homeobox gene 8	950	970	961	961	10	-44.1	-37.4	0.848073	3.5	2-19,969-952	1-1,970-970[UP5];20-21,951-950[UP3]	..((((((((((((((((((.&.))))))))))))))))))..	CUGGGAUGAAGCCUGGUCCGG&UCGGACCAGGCUUCAUUCCCC	0	0.00189651
miR396f-mature	Potri.007G007100.2	growth-regulating factor 2	1628	1649	1639	1639	10	-35.1	-29.2	0.831909	4	1-8,1649-1642;9-19,1640-1630	x-x,1641-1641[BULt];20-21,1629-1628[UP3]	..(((((((((((.((((((((&))))))))-)))))))))))..	UCGUUCAAGAAAGCCUGUGGAA&UUCCACAG-CUUUCUUGAACUG	0	0.00189651
miR160a-mature	Potri.008G039000.1	auxin response factor 16	1824	1844	1835	1835	10	-45.4	-45.9	1	1	1-20,1844-1825	21-21,1824-1824[UP3]	.((((((((((((((((((((&)))))))))))))))))))).	AGGCAUACAGGGAGCCAGGCA&UGCCUGGCUCCCUGUAUGCCA	0	0.00189651
miR166e-mature	Potri.009G014500.5	Homeobox-leucine zipper family protein / lipid-binding START domain-containing protein	1401	1421	1412	1412	10	-44.1	-37.4	0.848073	3.5	2-19,1420-1403	1-1,1421-1421[UP5];20-21,1402-1401[UP3]	..((((((((((((((((((.&.))))))))))))))))))..	CUGGGAUGAAGCCUGGUCCGG&UCGGACCAGGCUUCAUUCCCC	0	0.00189651
miR160c-mature	Potri.010G223200.1	auxin response factor 16	1821	1841	1832	1832	10	-45.4	-45.9	1	1	1-20,1841-1822	21-21,1821-1821[UP3]	.((((((((((((((((((((&)))))))))))))))))))).	AGGCAUACAGGGAGCCAGGCA&UGCCUGGCUCCCUGUAUGCCA	0	0.00189651
miR160d-mature	Potri.010G223200.1	auxin response factor 16	1821	1841	1832	1832	10	-45.4	-45.9	1	1	1-20,1841-1822	21-21,1821-1821[UP3]	.((((((((((((((((((((&)))))))))))))))))))).	AGGCAUACAGGGAGCCAGGCA&UGCCUGGCUCCCUGUAUGCCA	0	0.00189651
miR396b-mature	Potri.014G012800.1	growth-regulating factor 2	1022	1043	1033	1033	10	-35.1	-29.2	0.831909	4	1-8,1043-1036;9-19,1034-1024	x-x,1035-1035[BULt];20-21,1023-1022[UP3]	..(((((((((((.((((((((&))))))))-)))))))))))..	UCGUUCAAGAAAGCCUGUGGAA&UUCCACAG-CUUUCUUGAACUG	0	0.00189651
miR396e-mature	Potri.014G012800.1	growth-regulating factor 2	1022	1043	1033	1033	10	-34.9	-30.7	0.879656	4	1-6,1043-1038;7-19,1036-1024	x-x,1037-1037[BULt];20-21,1023-1022[UP3]	..(((((((((((((.((((((&))))))-)))))))))))))..	UCGUUCAAGAAAGCCUGUGGAA&UUCCAC-GGCUUUCUUGAACUU	0	0.00189651
miR172c-mature	Potri.016G084500.1	related to AP2.7	1575	1595	1586	1586	10	-34.3	-33.5	0.976676	3	2-20,1594-1576	1-1,1595-1595[UP5];21-21,1575-1575[UP3]	.(((((((((((((((((((.&.))))))))))))))))))).	CUGCAGCAUCAUCAGGAUUCG&AGAAUCUUGAUGAUGCUGCAU	0	0.00189651
miR166f-mature	Potri.018G045100.1	homeobox gene 8	1177	1197	1188	1188	10	-44.1	-37.4	0.848073	3.5	2-19,1196-1179	1-1,1197-1197[UP5];20-21,1178-1177[UP3]	..((((((((((((((((((.&.))))))))))))))))))..	CUGGGAUGAAGCCUGGUCCGG&UCGGACCAGGCUUCAUUCCCC	0	0.00189651
miR166i-mature	Potri.018G045100.1	homeobox gene 8	1177	1197	1188	1188	10	-44.1	-37.4	0.848073	3.5	2-19,1196-1179	1-1,1197-1197[UP5];20-21,1178-1177[UP3]	..((((((((((((((((((.&.))))))))))))))))))..	CUGGGAUGAAGCCUGGUCCGG&UCGGACCAGGCUUCAUUCCCC	0	0.00189651
miR166a-mature	Potri.018G045100.2	homeobox gene 8	1205	1225	1216	1216	10	-44.1	-37.4	0.848073	3.5	2-19,1224-1207	1-1,1225-1225[UP5];20-21,1206-1205[UP3]	..((((((((((((((((((.&.))))))))))))))))))..	CUGGGAUGAAGCCUGGUCCGG&UCGGACCAGGCUUCAUUCCCC	0	0.00189651
miR166g-mature	Potri.018G045100.2	homeobox gene 8	1205	1225	1216	1216	10	-44.1	-37.4	0.848073	3.5	2-19,1224-1207	1-1,1225-1225[UP5];20-21,1206-1205[UP3]	..((((((((((((((((((.&.))))))))))))))))))..	CUGGGAUGAAGCCUGGUCCGG&UCGGACCAGGCUUCAUUCCCC	0	0.00189651
miR166l-mature	Potri.018G045100.2	homeobox gene 8	1205	1225	1216	1216	10	-44.1	-37.4	0.848073	3.5	2-19,1224-1207	1-1,1225-1225[UP5];20-21,1206-1205[UP3]	..((((((((((((((((((.&.))))))))))))))))))..	CUGGGAUGAAGCCUGGUCCGG&UCGGACCAGGCUUCAUUCCCC	0	0.00189651
miR166m-mature	Potri.018G045100.2	homeobox gene 8	1205	1225	1216	1216	10	-44.1	-37.4	0.848073	3.5	2-19,1224-1207	1-1,1225-1225[UP5];20-21,1206-1205[UP3]	..((((((((((((((((((.&.))))))))))))))))))..	CUGGGAUGAAGCCUGGUCCGG&UCGGACCAGGCUUCAUUCCCC	0	0.00189651
miR166n-mature	Potri.018G045100.2	homeobox gene 8	1205	1225	1216	1216	10	-44.1	-37.4	0.848073	3.5	2-19,1224-1207	1-1,1225-1225[UP5];20-21,1206-1205[UP3]	..((((((((((((((((((.&.))))))))))))))))))..	CUGGGAUGAAGCCUGGUCCGG&UCGGACCAGGCUUCAUUCCCC	0	0.00189651
miR399b-star	Potri.006G227200.12		3059	3077	3068	3069	9	-37.6	-30.6	0.81383	5	1-13,3077-3065;16-21,3064-3059	14-15,x-x[BULq]	((((((--(((((((((((((&)))))))))))))..))))))	UCUGCC--AGGGGGGUUGCAC&GUGCAAUUCUCCUUUGGCAGA	1	0.00194256
miR171a-mature	Potri.014G060500.5	GRAS family transcription factor	1618	1639	1630	1630	10	-40.3	-36.6	0.908189	1	1-18,1639-1622;20-22,1620-1618	19-19,1621-1621[SIL]	(((.((((((((((((((((((&)))))))))))))))))).)))	AAGGGAUAUUGGCGCGGCUCAA&UUGAGCCGCGCCAAUAUCACUU	1	0.00194256
miR394-mature	Potri.001G057100.3	Galactose oxidase/kelch repeat superfamily protein	1236	1255	1246	1246	10	-39.2	-34.3	0.875	1	1-13,1255-1243;15-20,1241-1236	14-14,1242-1242[SIL]	((((((.(((((((((((((&))))))))))))).))))))	GGAGGUUGACAGAAUGCCAA&UUGGCAUUCUGUCCACCUCC	0	0.00216715
miR396b-mature	Potri.001G114000.2		777	798	788	788	10	-35.1	-29.2	0.831909	4	1-7,798-792;8-19,790-779	x-x,791-791[BULt];20-21,778-777[UP3]	..((((((((((((.(((((((&)))))))-))))))))))))..	GCGUUCAAGAAAGCUUGUGGAA&UUCCACA-GCUUUCUUGAACUG	0	0.00216715
miR167g-mature	Potri.002G055000.3		2539	2560	2551	2551	10	-39.8	-32.2	0.809045	5.5	3-13,2558-2548;15-21,2546-2540	1-2,2560-2559[UP5];14-14,2547-2547[SIL];22-22,2539-2539[UP3]	.(((((((.(((((((((((..&..))))))))))).))))))).	AGAGAUCAGGCUGGCAGCUUGU&UGAAGCUGCCAGCAUGAUCUUA	0	0.00216715
miR167c-mature	Potri.002G055000.5		2358	2378	2369	2369	10	-40.2	-31.1	0.773632	5	3-13,2376-2366;15-20,2364-2359	1-2,2378-2377[UP5];14-14,2365-2365[SIL];21-21,2358-2358[UP3]	.((((((.(((((((((((..&..))))))))))).)))))).	GAGAUCAGGCUGGCAGCUUGU&UGAAGCUGCCAGCAUGAUCUG	0	0.00216715
miR160c-mature	Potri.002G089900.1	auxin response factor 17	1544	1564	1555	1555	10	-45.4	-46.9	1	0.5	1-21,1564-1544	NA	(((((((((((((((((((((&)))))))))))))))))))))	UGGCAUGCAGGGAGCCAGGCA&UGCCUGGCUCCCUGUAUGCCA	0	0.00216715
miR171d-mature	Potri.002G144700.2	GRAS family transcription factor	1802	1823	1814	1814	10	-40.3	-36.6	0.908189	1	1-18,1823-1806;20-22,1804-1802	19-19,1805-1805[SIL]	(((.((((((((((((((((((&)))))))))))))))))).)))	AAGGGAUAUUGGCGCGGCUCAA&UUGAGCCGCGCCAAUAUCACUU	0	0.00216715
miR160a-mature	Potri.005G171300.5	auxin response factor 17	1487	1507	1498	1498	10	-45.4	-46.9	1	0.5	1-21,1507-1487	NA	(((((((((((((((((((((&)))))))))))))))))))))	UGGCAUGCAGGGAGCCAGGCA&UGCCUGGCUCCCUGUAUGCCA	0	0.00216715
miR396f-mature	Potri.006G115200.2	growth-regulating factor 4	593	614	604	604	10	-35.1	-29.2	0.831909	4	1-8,614-607;9-19,605-595	x-x,606-606[BULt];20-21,594-593[UP3]	..(((((((((((.((((((((&))))))))-)))))))))))..	CCGUUCAAGAAAGCCUGUGGAA&UUCCACAG-CUUUCUUGAACUG	0	0.00216715
miR396e-mature	Potri.006G143200.1	growth-regulating factor 5	506	527	517	517	10	-34.9	-30.7	0.879656	4	1-6,527-522;7-19,520-508	x-x,521-521[BULt];20-21,507-506[UP3]	..(((((((((((((.((((((&))))))-)))))))))))))..	CCGUUCAAGAAAGCCUGUGGAA&UUCCAC-GGCUUUCUUGAACUU	0	0.00216715
miR396a-mature	Potri.006G143200.3	growth-regulating factor 5	620	641	631	631	10	-33.4	-29.2	0.874251	4	1-8,641-634;9-19,632-622	x-x,633-633[BULt];20-21,621-620[UP3]	..(((((((((((.((((((((&))))))))-)))))))))))..	CCGUUCAAGAAAGCCUGUGGAA&UUCCACAG-CUUUCUUGAACUU	0	0.00216715
miR166e-mature	Potri.006G237500.3	homeobox gene 8	1280	1300	1291	1291	10	-44.1	-37.4	0.848073	3.5	2-19,1299-1282	1-1,1300-1300[UP5];20-21,1281-1280[UP3]	..((((((((((((((((((.&.))))))))))))))))))..	CUGGGAUGAAGCCUGGUCCGG&UCGGACCAGGCUUCAUUCCCC	0	0.00216715
miR166b-mature	Potri.009G014500.5	Homeobox-leucine zipper family protein / lipid-binding START domain-containing protein	1401	1421	1412	1412	10	-44.1	-37.4	0.848073	3.5	2-19,1420-1403	1-1,1421-1421[UP5];20-21,1402-1401[UP3]	..((((((((((((((((((.&.))))))))))))))))))..	CUGGGAUGAAGCCUGGUCCGG&UCGGACCAGGCUUCAUUCCCC	0	0.00216715
miR160d-mature	Potri.009G014800.1	auxin response factor 10	1715	1735	1726	1726	10	-45.4	-45.9	1	1	1-20,1735-1716	21-21,1715-1715[UP3]	.((((((((((((((((((((&)))))))))))))))))))).	AGGCAUACAGGGAGCCAGGCA&UGCCUGGCUCCCUGUAUGCCA	0	0.00216715
miR160e-mature	Potri.009G014800.3	auxin response factor 10	1883	1903	1894	1894	10	-45.4	-45.9	1	1	1-20,1903-1884	21-21,1883-1883[UP3]	.((((((((((((((((((((&)))))))))))))))))))).	AGGCAUACAGGGAGCCAGGCA&UGCCUGGCUCCCUGUAUGCCA	0	0.00216715
miR396d-mature	Potri.014G007200.2	growth-regulating factor 2	1475	1496	1486	1485	11	-34.9	-31.1	0.891117	3.5	1-7,1496-1490;8-20,1488-1476	x-x,1489-1489[BULt];21-21,1475-1475[UP3]	.(((((((((((((.(((((((&)))))))-))))))))))))).	CGUUCAAGAAAGCCUGUGGAAG&UUUCCAC-GGCUUUCUUGAACU	0	0.00216715
miR396c-mature	Potri.014G012800.1	growth-regulating factor 2	1022	1043	1033	1033	10	-33.4	-29.2	0.874251	4	1-8,1043-1036;9-19,1034-1024	x-x,1035-1035[BULt];20-21,1023-1022[UP3]	..(((((((((((.((((((((&))))))))-)))))))))))..	UCGUUCAAGAAAGCCUGUGGAA&UUCCACAG-CUUUCUUGAACUU	0	0.00216715
miR396g-mature	Potri.014G012800.1	growth-regulating factor 2	1022	1043	1033	1033	10	-33.4	-29.2	0.874251	4	1-8,1043-1036;9-19,1034-1024	x-x,1035-1035[BULt];20-21,1023-1022[UP3]	..(((((((((((.((((((((&))))))))-)))))))))))..	UCGUUCAAGAAAGCCUGUGGAA&UUCCACAG-CUUUCUUGAACUU	0	0.00216715
miR172c-mature	Potri.016G084500.2	related to AP2.7	1668	1688	1679	1679	10	-34.3	-33.5	0.976676	3	2-20,1687-1669	1-1,1688-1688[UP5];21-21,1668-1668[UP3]	.(((((((((((((((((((.&.))))))))))))))))))).	CUGCAGCAUCAUCAGGAUUCG&AGAAUCUUGAUGAUGCUGCAU	0	0.00216715
miR160f-mature	Potri.016G090300.1		2439	2459	2450	2450	10	-45.2	-42	0.929204	1	1-14,2459-2446;16-21,2444-2439	15-15,2445-2445[SIL]	((((((.((((((((((((((&)))))))))))))).))))))	UGGCAUGCAGGGAGCCAGGCA&UGCCUGGCUCCCUGAAUGCCA	0	0.00216715
miR160b-mature	Potri.016G090300.5		2202	2222	2213	2213	10	-45.2	-42	0.929204	1	1-14,2222-2209;16-21,2207-2202	15-15,2208-2208[SIL]	((((((.((((((((((((((&)))))))))))))).))))))	UGGCAUGCAGGGAGCCAGGCA&UGCCUGGCUCCCUGAAUGCCA	0	0.00216715
miR482b-star	Potri.019G009198.2		747	768	759	759	10	-43.9	-38	0.865604	3.5	1-13,768-756;15-22,754-747	14-14,755-755[SIL]	((((((((.(((((((((((((&))))))))))))).))))))))	GGGAUGGGCGGAGUGGGUAAGA&UCUUGCCUACUCCUCCCAUUCC	0	0.00216715
miR6445b-mature	Potri.019G099900.2		632	653	644	644	10	-34.4	-32.5	0.944767	1	1-22,653-632	NA	((((((((((((((((((((((&))))))))))))))))))))))	CUGUUUUAGGAAGAGGAAUGAA&UUCAUUCCUCUUCCUAAAAUGG	0	0.00216715
miR6445a-mature	Potri.019G099900.4		632	653	644	644	10	-34.4	-32.5	0.944767	1	1-22,653-632	NA	((((((((((((((((((((((&))))))))))))))))))))))	CUGUUUUAGGAAGAGGAAUGAA&UUCAUUCCUCUUCCUAAAAUGG	0	0.00216715
miR166f-mature	Potri.018G045100.5	homeobox gene 8	347	367	358	358	10	-44.1	-37.4	0.848073	3.5	2-19,366-349	1-1,367-367[UP5];20-21,348-347[UP3]	..((((((((((((((((((.&.))))))))))))))))))..	CUGGGAUGAAGCCUGGUCCGG&UCGGACCAGGCUUCAUUCCCC	1	0.00221976
miR166i-mature	Potri.018G045100.5	homeobox gene 8	347	367	358	358	10	-44.1	-37.4	0.848073	3.5	2-19,366-349	1-1,367-367[UP5];20-21,348-347[UP3]	..((((((((((((((((((.&.))))))))))))))))))..	CUGGGAUGAAGCCUGGUCCGG&UCGGACCAGGCUUCAUUCCCC	1	0.00221976
miR171d-mature	Potri.001G122800.7	GRAS family transcription factor	1548	1569	1560	1560	10	-40.3	-36.6	0.908189	1	1-18,1569-1552;20-22,1550-1548	19-19,1551-1551[SIL]	(((.((((((((((((((((((&)))))))))))))))))).)))	AAGGGAUAUUGGCGCGGCUCAA&UUGAGCCGCGCCAAUAUCACUU	0	0.00243771
miR167g-mature	Potri.002G055000.1		2584	2605	2596	2596	10	-39.8	-32.2	0.809045	5.5	3-13,2603-2593;15-21,2591-2585	1-2,2605-2604[UP5];14-14,2592-2592[SIL];22-22,2584-2584[UP3]	.(((((((.(((((((((((..&..))))))))))).))))))).	AGAGAUCAGGCUGGCAGCUUGU&UGAAGCUGCCAGCAUGAUCUUA	0	0.00243771
miR160c-mature	Potri.004G211700.3	auxin response factor 10	1874	1894	1885	1885	10	-45.4	-45.9	1	1	1-20,1894-1875	21-21,1874-1874[UP3]	.((((((((((((((((((((&)))))))))))))))))))).	AGGCAUACAGGGAGCCAGGCA&UGCCUGGCUCCCUGUAUGCCA	0	0.00243771
miR160a-mature	Potri.005G171300.3	auxin response factor 17	1578	1598	1589	1589	10	-45.4	-46.9	1	0.5	1-21,1598-1578	NA	(((((((((((((((((((((&)))))))))))))))))))))	UGGCAUGCAGGGAGCCAGGCA&UGCCUGGCUCCCUGUAUGCCA	0	0.00243771
miR396e-mature	Potri.006G115200.2	growth-regulating factor 4	593	614	604	604	10	-34.9	-30.7	0.879656	4	1-6,614-609;7-19,607-595	x-x,608-608[BULt];20-21,594-593[UP3]	..(((((((((((((.((((((&))))))-)))))))))))))..	CCGUUCAAGAAAGCCUGUGGAA&UUCCAC-GGCUUUCUUGAACUU	0	0.00243771
miR172c-mature	Potri.006G132400.3	related to AP2.7	1587	1607	1598	1598	10	-34.3	-33.5	0.976676	3	2-20,1606-1588	1-1,1607-1607[UP5];21-21,1587-1587[UP3]	.(((((((((((((((((((.&.))))))))))))))))))).	CUGCAGCAUCAUCAGGAUUCG&AGAAUCUUGAUGAUGCUGCAU	0	0.00243771
miR396f-mature	Potri.006G143200.3	growth-regulating factor 5	620	641	631	631	10	-35.1	-29.2	0.831909	4	1-8,641-634;9-19,632-622	x-x,633-633[BULt];20-21,621-620[UP3]	..(((((((((((.((((((((&))))))))-)))))))))))..	CCGUUCAAGAAAGCCUGUGGAA&UUCCACAG-CUUUCUUGAACUG	0	0.00243771
miR166f-mature	Potri.006G237500.3	homeobox gene 8	1280	1300	1291	1291	10	-44.1	-37.4	0.848073	3.5	2-19,1299-1282	1-1,1300-1300[UP5];20-21,1281-1280[UP3]	..((((((((((((((((((.&.))))))))))))))))))..	CUGGGAUGAAGCCUGGUCCGG&UCGGACCAGGCUUCAUUCCCC	0	0.00243771
miR166a-mature	Potri.006G237500.6	homeobox gene 8	950	970	961	961	10	-44.1	-37.4	0.848073	3.5	2-19,969-952	1-1,970-970[UP5];20-21,951-950[UP3]	..((((((((((((((((((.&.))))))))))))))))))..	CUGGGAUGAAGCCUGGUCCGG&UCGGACCAGGCUUCAUUCCCC	0	0.00243771
miR166g-mature	Potri.006G237500.6	homeobox gene 8	950	970	961	961	10	-44.1	-37.4	0.848073	3.5	2-19,969-952	1-1,970-970[UP5];20-21,951-950[UP3]	..((((((((((((((((((.&.))))))))))))))))))..	CUGGGAUGAAGCCUGGUCCGG&UCGGACCAGGCUUCAUUCCCC	0	0.00243771
miR166j-mature	Potri.006G237500.6	homeobox gene 8	950	970	961	961	10	-44.1	-37.4	0.848073	3.5	2-19,969-952	1-1,970-970[UP5];20-21,951-950[UP3]	..((((((((((((((((((.&.))))))))))))))))))..	CUGGGAUGAAGCCUGGUCCGG&UCGGACCAGGCUUCAUUCCCC	0	0.00243771
miR166l-mature	Potri.006G237500.6	homeobox gene 8	950	970	961	961	10	-44.1	-37.4	0.848073	3.5	2-19,969-952	1-1,970-970[UP5];20-21,951-950[UP3]	..((((((((((((((((((.&.))))))))))))))))))..	CUGGGAUGAAGCCUGGUCCGG&UCGGACCAGGCUUCAUUCCCC	0	0.00243771
miR396d-mature	Potri.007G007100.2	growth-regulating factor 2	1629	1650	1640	1639	11	-34.9	-31.1	0.891117	3.5	1-7,1650-1644;8-20,1642-1630	x-x,1643-1643[BULt];21-21,1629-1629[UP3]	.(((((((((((((.(((((((&)))))))-))))))))))))).	CGUUCAAGAAAGCCUGUGGAAG&UUUCCAC-GGCUUUCUUGAACU	0	0.00243771
miR160d-mature	Potri.008G039000.2	auxin response factor 16	1773	1793	1784	1784	10	-45.4	-45.9	1	1	1-20,1793-1774	21-21,1773-1773[UP3]	.((((((((((((((((((((&)))))))))))))))))))).	AGGCAUACAGGGAGCCAGGCA&UGCCUGGCUCCCUGUAUGCCA	0	0.00243771
miR160e-mature	Potri.008G039000.2	auxin response factor 16	1773	1793	1784	1784	10	-45.4	-45.9	1	1	1-20,1793-1774	21-21,1773-1773[UP3]	.((((((((((((((((((((&)))))))))))))))))))).	AGGCAUACAGGGAGCCAGGCA&UGCCUGGCUCCCUGUAUGCCA	0	0.00243771
miR166i-mature	Potri.009G014500.5	Homeobox-leucine zipper family protein / lipid-binding START domain-containing protein	1401	1421	1412	1412	10	-44.1	-37.4	0.848073	3.5	2-19,1420-1403	1-1,1421-1421[UP5];20-21,1402-1401[UP3]	..((((((((((((((((((.&.))))))))))))))))))..	CUGGGAUGAAGCCUGGUCCGG&UCGGACCAGGCUUCAUUCCCC	0	0.00243771
miR6445a-mature	Potri.013G079700.1		101	122	113	113	10	-34.4	-32.5	0.944767	1	1-22,122-101	NA	((((((((((((((((((((((&))))))))))))))))))))))	CUGUUUUAGGAAGAGGAAUGAA&UUCAUUCCUCUUCCUAAAAUGG	0	0.00243771
miR6445b-mature	Potri.013G079700.1		101	122	113	113	10	-34.4	-32.5	0.944767	1	1-22,122-101	NA	((((((((((((((((((((((&))))))))))))))))))))))	CUGUUUUAGGAAGAGGAAUGAA&UUCAUUCCUCUUCCUAAAAUGG	0	0.00243771
miR396a-mature	Potri.014G012800.1	growth-regulating factor 2	1022	1043	1033	1033	10	-33.4	-29.2	0.874251	4	1-8,1043-1036;9-19,1034-1024	x-x,1035-1035[BULt];20-21,1023-1022[UP3]	..(((((((((((.((((((((&))))))))-)))))))))))..	UCGUUCAAGAAAGCCUGUGGAA&UUCCACAG-CUUUCUUGAACUU	0	0.00243771
miR396b-mature	Potri.014G071800.1	growth-regulating factor 9	556	577	567	567	10	-35.1	-29.2	0.831909	4	1-7,577-571;8-19,569-558	x-x,570-570[BULt];20-21,557-556[UP3]	..((((((((((((.(((((((&)))))))-))))))))))))..	ACGUUCAAGAAAGCUUGUGGAA&UUCCACA-GCUUUCUUGAACUG	0	0.00243771
miR396c-mature	Potri.014G071800.3	growth-regulating factor 9	790	811	801	801	10	-33.4	-29.2	0.874251	4	1-7,811-805;8-19,803-792	x-x,804-804[BULt];20-21,791-790[UP3]	..((((((((((((.(((((((&)))))))-))))))))))))..	ACGUUCAAGAAAGCUUGUGGAA&UUCCACA-GCUUUCUUGAACUU	0	0.00243771
miR396g-mature	Potri.014G071800.3	growth-regulating factor 9	790	811	801	801	10	-33.4	-29.2	0.874251	4	1-7,811-805;8-19,803-792	x-x,804-804[BULt];20-21,791-790[UP3]	..((((((((((((.(((((((&)))))))-))))))))))))..	ACGUUCAAGAAAGCUUGUGGAA&UUCCACA-GCUUUCUUGAACUU	0	0.00243771
miR160b-mature	Potri.016G090300.1		2439	2459	2450	2450	10	-45.2	-42	0.929204	1	1-14,2459-2446;16-21,2444-2439	15-15,2445-2445[SIL]	((((((.((((((((((((((&)))))))))))))).))))))	UGGCAUGCAGGGAGCCAGGCA&UGCCUGGCUCCCUGAAUGCCA	0	0.00243771
miR160f-mature	Potri.016G090300.5		2202	2222	2213	2213	10	-45.2	-42	0.929204	1	1-14,2222-2209;16-21,2207-2202	15-15,2208-2208[SIL]	((((((.((((((((((((((&)))))))))))))).))))))	UGGCAUGCAGGGAGCCAGGCA&UGCCUGGCUCCCUGAAUGCCA	0	0.00243771
miR166b-mature	Potri.018G045100.1	homeobox gene 8	1177	1197	1188	1188	10	-44.1	-37.4	0.848073	3.5	2-19,1196-1179	1-1,1197-1197[UP5];20-21,1178-1177[UP3]	..((((((((((((((((((.&.))))))))))))))))))..	CUGGGAUGAAGCCUGGUCCGG&UCGGACCAGGCUUCAUUCCCC	0	0.00243771
miR166e-mature	Potri.018G045100.5	homeobox gene 8	347	367	358	358	10	-44.1	-37.4	0.848073	3.5	2-19,366-349	1-1,367-367[UP5];20-21,348-347[UP3]	..((((((((((((((((((.&.))))))))))))))))))..	CUGGGAUGAAGCCUGGUCCGG&UCGGACCAGGCUUCAUUCCCC	1	0.00249689
miR396f-mature	Potri.001G114000.1		657	678	668	668	10	-35.1	-29.2	0.831909	4	1-7,678-672;8-19,670-659	x-x,671-671[BULt];20-21,658-657[UP3]	..((((((((((((.(((((((&)))))))-))))))))))))..	GCGUUCAAGAAAGCUUGUGGAA&UUCCACA-GCUUUCUUGAACUG	0	0.0027082
miR167c-mature	Potri.002G055000.3		2540	2560	2551	2551	10	-40.2	-31.1	0.773632	5	3-13,2558-2548;15-20,2546-2541	1-2,2560-2559[UP5];14-14,2547-2547[SIL];21-21,2540-2540[UP3]	.((((((.(((((((((((..&..))))))))))).)))))).	GAGAUCAGGCUGGCAGCUUGU&UGAAGCUGCCAGCAUGAUCUG	0	0.0027082
miR171d-mature	Potri.002G144200.2	GRAS family transcription factor	1668	1689	1680	1680	10	-40.3	-36.6	0.908189	1	1-18,1689-1672;20-22,1670-1668	19-19,1671-1671[SIL]	(((.((((((((((((((((((&)))))))))))))))))).)))	AAGGGAUAUUGGCGCGGCUCAA&UUGAGCCGCGCCAAUAUCACUU	0	0.0027082
miR160a-mature	Potri.004G211700.2	auxin response factor 10	1783	1803	1794	1794	10	-45.4	-45.9	1	1	1-20,1803-1784	21-21,1783-1783[UP3]	.((((((((((((((((((((&)))))))))))))))))))).	AGGCAUACAGGGAGCCAGGCA&UGCCUGGCUCCCUGUAUGCCA	0	0.0027082
miR160c-mature	Potri.005G171300.5	auxin response factor 17	1487	1507	1498	1498	10	-45.4	-46.9	1	0.5	1-21,1507-1487	NA	(((((((((((((((((((((&)))))))))))))))))))))	UGGCAUGCAGGGAGCCAGGCA&UGCCUGGCUCCCUGUAUGCCA	0	0.0027082
miR167g-mature	Potri.005G207700.1		2287	2308	2299	2299	10	-39.8	-32.2	0.809045	5.5	3-13,2306-2296;15-21,2294-2288	1-2,2308-2307[UP5];14-14,2295-2295[SIL];22-22,2287-2287[UP3]	.(((((((.(((((((((((..&..))))))))))).))))))).	AGAGAUCAGGCUGGCAGCUUGU&UGAAGCUGCCAGCAUGAUCUUA	0	0.0027082
miR172c-mature	Potri.006G132400.1	related to AP2.7	1632	1652	1643	1643	10	-34.3	-33.5	0.976676	3	2-20,1651-1633	1-1,1652-1652[UP5];21-21,1632-1632[UP3]	.(((((((((((((((((((.&.))))))))))))))))))).	CUGCAGCAUCAUCAGGAUUCG&AGAAUCUUGAUGAUGCUGCAU	0	0.0027082
miR396c-mature	Potri.006G143200.1	growth-regulating factor 5	506	527	517	517	10	-33.4	-29.2	0.874251	4	1-8,527-520;9-19,518-508	x-x,519-519[BULt];20-21,507-506[UP3]	..(((((((((((.((((((((&))))))))-)))))))))))..	CCGUUCAAGAAAGCCUGUGGAA&UUCCACAG-CUUUCUUGAACUU	0	0.0027082
miR166i-mature	Potri.006G237500.3	homeobox gene 8	1280	1300	1291	1291	10	-44.1	-37.4	0.848073	3.5	2-19,1299-1282	1-1,1300-1300[UP5];20-21,1281-1280[UP3]	..((((((((((((((((((.&.))))))))))))))))))..	CUGGGAUGAAGCCUGGUCCGG&UCGGACCAGGCUUCAUUCCCC	0	0.0027082
miR166f-mature	Potri.009G014500.5	Homeobox-leucine zipper family protein / lipid-binding START domain-containing protein	1401	1421	1412	1412	10	-44.1	-37.4	0.848073	3.5	2-19,1420-1403	1-1,1421-1421[UP5];20-21,1402-1401[UP3]	..((((((((((((((((((.&.))))))))))))))))))..	CUGGGAUGAAGCCUGGUCCGG&UCGGACCAGGCUUCAUUCCCC	0	0.0027082
miR160d-mature	Potri.009G014800.2	auxin response factor 10	1791	1811	1802	1802	10	-45.4	-45.9	1	1	1-20,1811-1792	21-21,1791-1791[UP3]	.((((((((((((((((((((&)))))))))))))))))))).	AGGCAUACAGGGAGCCAGGCA&UGCCUGGCUCCCUGUAUGCCA	0	0.0027082
miR160e-mature	Potri.010G223200.1	auxin response factor 16	1821	1841	1832	1832	10	-45.4	-45.9	1	1	1-20,1841-1822	21-21,1821-1821[UP3]	.((((((((((((((((((((&)))))))))))))))))))).	AGGCAUACAGGGAGCCAGGCA&UGCCUGGCUCCCUGUAUGCCA	0	0.0027082
miR396a-mature	Potri.014G071800.3	growth-regulating factor 9	790	811	801	801	10	-33.4	-29.2	0.874251	4	1-7,811-805;8-19,803-792	x-x,804-804[BULt];20-21,791-790[UP3]	..((((((((((((.(((((((&)))))))-))))))))))))..	ACGUUCAAGAAAGCUUGUGGAA&UUCCACA-GCUUUCUUGAACUU	0	0.0027082
miR160b-mature	Potri.016G090300.4		2325	2345	2336	2336	10	-45.2	-42	0.929204	1	1-14,2345-2332;16-21,2330-2325	15-15,2331-2331[SIL]	((((((.((((((((((((((&)))))))))))))).))))))	UGGCAUGCAGGGAGCCAGGCA&UGCCUGGCUCCCUGAAUGCCA	0	0.0027082
miR160f-mature	Potri.016G090300.4		2325	2345	2336	2336	10	-45.2	-42	0.929204	1	1-14,2345-2332;16-21,2330-2325	15-15,2331-2331[SIL]	((((((.((((((((((((((&)))))))))))))).))))))	UGGCAUGCAGGGAGCCAGGCA&UGCCUGGCUCCCUGAAUGCCA	0	0.0027082
miR166e-mature	Potri.018G045100.1	homeobox gene 8	1177	1197	1188	1188	10	-44.1	-37.4	0.848073	3.5	2-19,1196-1179	1-1,1197-1197[UP5];20-21,1178-1177[UP3]	..((((((((((((((((((.&.))))))))))))))))))..	CUGGGAUGAAGCCUGGUCCGG&UCGGACCAGGCUUCAUUCCCC	0	0.0027082
miR166j-mature	Potri.018G045100.2	homeobox gene 8	1205	1225	1216	1216	10	-44.1	-37.4	0.848073	3.5	2-19,1224-1207	1-1,1225-1225[UP5];20-21,1206-1205[UP3]	..((((((((((((((((((.&.))))))))))))))))))..	CUGGGAUGAAGCCUGGUCCGG&UCGGACCAGGCUUCAUUCCCC	0	0.0027082
miR396b-mature	Potri.018G065400.1	growth-regulating factor 5	1100	1121	1111	1111	10	-35.1	-29.2	0.831909	4	1-8,1121-1114;9-19,1112-1102	x-x,1113-1113[BULt];20-21,1101-1100[UP3]	..(((((((((((.((((((((&))))))))-)))))))))))..	CCGUUCAAGAAAGCCUGUGGAA&UUCCACAG-CUUUCUUGAACUG	0	0.0027082
miR396g-mature	Potri.018G065400.1	growth-regulating factor 5	1100	1121	1111	1111	10	-33.4	-29.2	0.874251	4	1-8,1121-1114;9-19,1112-1102	x-x,1113-1113[BULt];20-21,1101-1100[UP3]	..(((((((((((.((((((((&))))))))-)))))))))))..	CCGUUCAAGAAAGCCUGUGGAA&UUCCACAG-CUUUCUUGAACUU	0	0.0027082
miR6445a-mature	Potri.019G099900.2		632	653	644	644	10	-34.4	-32.5	0.944767	1	1-22,653-632	NA	((((((((((((((((((((((&))))))))))))))))))))))	CUGUUUUAGGAAGAGGAAUGAA&UUCAUUCCUCUUCCUAAAAUGG	0	0.0027082
miR6445b-mature	Potri.019G099900.4		632	653	644	644	10	-34.4	-32.5	0.944767	1	1-22,653-632	NA	((((((((((((((((((((((&))))))))))))))))))))))	CUGUUUUAGGAAGAGGAAUGAA&UUCAUUCCUCUUCCUAAAAUGG	0	0.0027082
miR482a-mature	Potri.T012900.2		756	777	768	768	10	-43.7	-35.6	0.814645	4	1-7,777-771;9-13,769-765;15-22,763-756	8-8,770-770[SIL];14-14,764-764[SIL]	((((((((.(((((.(((((((&))))))).))))).))))))))	GGGAUGGGAGGAGUUGGGAAGA&UUUUCCCUACUCCACCCAUCCC	0	0.0027082
miR396e-mature	Potri.013G077500.1		1111	1132	1122	1122	10	-34.9	-30.5	0.873926	4	1-6,1132-1127;7-19,1125-1113	x-x,1126-1126[BULt];20-21,1112-1111[UP3]	..(((((((((((((.((((((&))))))-)))))))))))))..	CCGUUCAAGAAAGCCUGUGGAA&UUCCAC-GGCUUUCUUGAACUU	1	0.00277393
miR166b-mature	Potri.018G045100.5	homeobox gene 8	347	367	358	358	10	-44.1	-37.4	0.848073	3.5	2-19,366-349	1-1,367-367[UP5];20-21,348-347[UP3]	..((((((((((((((((((.&.))))))))))))))))))..	CUGGGAUGAAGCCUGGUCCGG&UCGGACCAGGCUUCAUUCCCC	1	0.00277393
miR167g-mature	Potri.002G055000.4		2424	2445	2436	2436	10	-39.8	-32.2	0.809045	5.5	3-13,2443-2433;15-21,2431-2425	1-2,2445-2444[UP5];14-14,2432-2432[SIL];22-22,2424-2424[UP3]	.(((((((.(((((((((((..&..))))))))))).))))))).	AGAGAUCAGGCUGGCAGCUUGU&UGAAGCUGCCAGCAUGAUCUUA	0	0.00297862
miR160a-mature	Potri.002G089900.1	auxin response factor 17	1544	1564	1555	1555	10	-45.4	-46.9	1	0.5	1-21,1564-1544	NA	(((((((((((((((((((((&)))))))))))))))))))))	UGGCAUGCAGGGAGCCAGGCA&UGCCUGGCUCCCUGUAUGCCA	0	0.00297862
miR396d-mature	Potri.003G100800.2		623	644	634	633	11	-34.9	-30.7	0.879656	4	2-7,643-638;8-20,636-624	1-1,644-644[UP5];x-x,637-637[BULt];21-21,623-623[UP3]	.(((((((((((((.((((((.&.))))))-))))))))))))).	CGUUCAAGAAAGCCUGUGGAAU&UUUCCAC-GGCUUUCUUGAACU	0	0.00297862
miR396e-mature	Potri.003G100800.2		622	643	633	633	10	-34.9	-30.5	0.873926	4	1-6,643-638;7-19,636-624	x-x,637-637[BULt];20-21,623-622[UP3]	..(((((((((((((.((((((&))))))-)))))))))))))..	CCGUUCAAGAAAGCCUGUGGAA&UUCCAC-GGCUUUCUUGAACUU	0	0.00297862
miR160b-mature	Potri.004G211700.2	auxin response factor 10	1783	1803	1794	1794	10	-45.2	-41.2	0.911504	2	1-14,1803-1790;16-20,1788-1784	15-15,1789-1789[SIL];21-21,1783-1783[UP3]	.(((((.((((((((((((((&)))))))))))))).))))).	AGGCAUACAGGGAGCCAGGCA&UGCCUGGCUCCCUGAAUGCCA	0	0.00297862
miR160f-mature	Potri.004G211700.3	auxin response factor 10	1874	1894	1885	1885	10	-45.2	-41.2	0.911504	2	1-14,1894-1881;16-20,1879-1875	15-15,1880-1880[SIL];21-21,1874-1874[UP3]	.(((((.((((((((((((((&)))))))))))))).))))).	AGGCAUACAGGGAGCCAGGCA&UGCCUGGCUCCCUGAAUGCCA	0	0.00297862
miR160c-mature	Potri.005G171300.3	auxin response factor 17	1578	1598	1589	1589	10	-45.4	-46.9	1	0.5	1-21,1598-1578	NA	(((((((((((((((((((((&)))))))))))))))))))))	UGGCAUGCAGGGAGCCAGGCA&UGCCUGGCUCCCUGUAUGCCA	0	0.00297862
miR160d-mature	Potri.005G171300.4	auxin response factor 17	1532	1552	1543	1543	10	-45.4	-46.9	1	0.5	1-21,1552-1532	NA	(((((((((((((((((((((&)))))))))))))))))))))	UGGCAUGCAGGGAGCCAGGCA&UGCCUGGCUCCCUGUAUGCCA	0	0.00297862
miR396c-mature	Potri.006G115200.2	growth-regulating factor 4	593	614	604	604	10	-33.4	-29.2	0.874251	4	1-8,614-607;9-19,605-595	x-x,606-606[BULt];20-21,594-593[UP3]	..(((((((((((.((((((((&))))))))-)))))))))))..	CCGUUCAAGAAAGCCUGUGGAA&UUCCACAG-CUUUCUUGAACUU	0	0.00297862
miR396a-mature	Potri.006G143200.1	growth-regulating factor 5	506	527	517	517	10	-33.4	-29.2	0.874251	4	1-8,527-520;9-19,518-508	x-x,519-519[BULt];20-21,507-506[UP3]	..(((((((((((.((((((((&))))))))-)))))))))))..	CCGUUCAAGAAAGCCUGUGGAA&UUCCACAG-CUUUCUUGAACUU	0	0.00297862
miR396f-mature	Potri.006G143200.1	growth-regulating factor 5	506	527	517	517	10	-35.1	-29.2	0.831909	4	1-8,527-520;9-19,518-508	x-x,519-519[BULt];20-21,507-506[UP3]	..(((((((((((.((((((((&))))))))-)))))))))))..	CCGUUCAAGAAAGCCUGUGGAA&UUCCACAG-CUUUCUUGAACUG	0	0.00297862
miR166e-mature	Potri.006G237500.6	homeobox gene 8	950	970	961	961	10	-44.1	-37.4	0.848073	3.5	2-19,969-952	1-1,970-970[UP5];20-21,951-950[UP3]	..((((((((((((((((((.&.))))))))))))))))))..	CUGGGAUGAAGCCUGGUCCGG&UCGGACCAGGCUUCAUUCCCC	0	0.00297862
miR166m-mature	Potri.006G237500.6	homeobox gene 8	950	970	961	961	10	-44.1	-37.4	0.848073	3.5	2-19,969-952	1-1,970-970[UP5];20-21,951-950[UP3]	..((((((((((((((((((.&.))))))))))))))))))..	CUGGGAUGAAGCCUGGUCCGG&UCGGACCAGGCUUCAUUCCCC	0	0.00297862
miR166n-mature	Potri.006G237500.6	homeobox gene 8	950	970	961	961	10	-44.1	-37.4	0.848073	3.5	2-19,969-952	1-1,970-970[UP5];20-21,951-950[UP3]	..((((((((((((((((((.&.))))))))))))))))))..	CUGGGAUGAAGCCUGGUCCGG&UCGGACCAGGCUUCAUUCCCC	0	0.00297862
miR172c-mature	Potri.007G046200.2	Integrase-type DNA-binding superfamily protein	2150	2170	2161	2161	10	-34.3	-33.1	0.965015	3	2-20,2169-2151	1-1,2170-2170[UP5];21-21,2150-2150[UP3]	.(((((((((((((((((((.&.))))))))))))))))))).	CUGCAGCAUCAUCAGGAUUCC&AGAAUCUUGAUGAUGCUGCAU	0	0.00297862
miR160e-mature	Potri.009G014800.1	auxin response factor 10	1715	1735	1726	1726	10	-45.4	-45.9	1	1	1-20,1735-1716	21-21,1715-1715[UP3]	.((((((((((((((((((((&)))))))))))))))))))).	AGGCAUACAGGGAGCCAGGCA&UGCCUGGCUCCCUGUAUGCCA	0	0.00297862
miR167c-mature	Potri.011G091900.4	auxin response factor 6	3336	3356	3347	3347	10	-40.2	-31.1	0.773632	5	3-13,3354-3344;15-20,3342-3337	1-2,3356-3355[UP5];14-14,3343-3343[SIL];21-21,3336-3336[UP3]	.((((((.(((((((((((..&..))))))))))).)))))).	GAGAUCAGGCUGGCAGCUUGU&UGAAGCUGCCAGCAUGAUCUG	0	0.00297862
miR396b-mature	Potri.014G007200.2	growth-regulating factor 2	1474	1495	1485	1485	10	-35.1	-29.2	0.831909	4	1-8,1495-1488;9-19,1486-1476	x-x,1487-1487[BULt];20-21,1475-1474[UP3]	..(((((((((((.((((((((&))))))))-)))))))))))..	UCGUUCAAGAAAGCCUGUGGAA&UUCCACAG-CUUUCUUGAACUG	0	0.00297862
miR396g-mature	Potri.014G007200.2	growth-regulating factor 2	1474	1495	1485	1485	10	-33.4	-29.2	0.874251	4	1-8,1495-1488;9-19,1486-1476	x-x,1487-1487[BULt];20-21,1475-1474[UP3]	..(((((((((((.((((((((&))))))))-)))))))))))..	UCGUUCAAGAAAGCCUGUGGAA&UUCCACAG-CUUUCUUGAACUU	0	0.00297862
miR171a-mature	Potri.014G060200.5	GRAS family transcription factor	1869	1890	1881	1881	10	-40.3	-36.6	0.908189	1	1-18,1890-1873;20-22,1871-1869	19-19,1872-1872[SIL]	(((.((((((((((((((((((&)))))))))))))))))).)))	AAGGGAUAUUGGCGCGGCUCAA&UUGAGCCGCGCCAAUAUCACUU	0	0.00297862
miR166c-mature	Potri.018G045100.2	homeobox gene 8	1205	1225	1216	1216	10	-44.1	-37.4	0.848073	3.5	2-19,1224-1207	1-1,1225-1225[UP5];20-21,1206-1205[UP3]	..((((((((((((((((((.&.))))))))))))))))))..	CUGGGAUGAAGCCUGGUCCGG&UCGGACCAGGCUUCAUUCCCC	0	0.00297862
miR166i-mature	Potri.018G045100.2	homeobox gene 8	1205	1225	1216	1216	10	-44.1	-37.4	0.848073	3.5	2-19,1224-1207	1-1,1225-1225[UP5];20-21,1206-1205[UP3]	..((((((((((((((((((.&.))))))))))))))))))..	CUGGGAUGAAGCCUGGUCCGG&UCGGACCAGGCUUCAUUCCCC	0	0.00297862
miR171d-mature	Potri.014G060500.5	GRAS family transcription factor	1618	1639	1630	1630	10	-40.3	-36.6	0.908189	1	1-18,1639-1622;20-22,1620-1618	19-19,1621-1621[SIL]	(((.((((((((((((((((((&)))))))))))))))))).)))	AAGGGAUAUUGGCGCGGCUCAA&UUGAGCCGCGCCAAUAUCACUU	1	0.0030509
miR396g-mature	Potri.001G114000.2		777	798	788	788	10	-33.4	-29.2	0.874251	4	1-7,798-792;8-19,790-779	x-x,791-791[BULt];20-21,778-777[UP3]	..((((((((((((.(((((((&)))))))-))))))))))))..	GCGUUCAAGAAAGCUUGUGGAA&UUCCACA-GCUUUCUUGAACUU	0	0.00324896
miR396d-mature	Potri.001G132600.1		544	565	555	554	11	-34.9	-30.7	0.879656	4	2-7,564-559;8-20,557-545	1-1,565-565[UP5];x-x,558-558[BULt];21-21,544-544[UP3]	.(((((((((((((.((((((.&.))))))-))))))))))))).	CGUUCAAGAAAGCCUGUGGAAU&UUUCCAC-GGCUUUCUUGAACU	0	0.00324896
miR160e-mature	Potri.004G211700.1	auxin response factor 10	1737	1757	1748	1748	10	-45.4	-45.9	1	1	1-20,1757-1738	21-21,1737-1737[UP3]	.((((((((((((((((((((&)))))))))))))))))))).	AGGCAUACAGGGAGCCAGGCA&UGCCUGGCUCCCUGUAUGCCA	0	0.00324896
miR160c-mature	Potri.004G211700.2	auxin response factor 10	1783	1803	1794	1794	10	-45.4	-45.9	1	1	1-20,1803-1784	21-21,1783-1783[UP3]	.((((((((((((((((((((&)))))))))))))))))))).	AGGCAUACAGGGAGCCAGGCA&UGCCUGGCUCCCUGUAUGCCA	0	0.00324896
miR160f-mature	Potri.004G211700.2	auxin response factor 10	1783	1803	1794	1794	10	-45.2	-41.2	0.911504	2	1-14,1803-1790;16-20,1788-1784	15-15,1789-1789[SIL];21-21,1783-1783[UP3]	.(((((.((((((((((((((&)))))))))))))).))))).	AGGCAUACAGGGAGCCAGGCA&UGCCUGGCUCCCUGAAUGCCA	0	0.00324896
miR160a-mature	Potri.004G211700.3	auxin response factor 10	1874	1894	1885	1885	10	-45.4	-45.9	1	1	1-20,1894-1875	21-21,1874-1874[UP3]	.((((((((((((((((((((&)))))))))))))))))))).	AGGCAUACAGGGAGCCAGGCA&UGCCUGGCUCCCUGUAUGCCA	0	0.00324896
miR160b-mature	Potri.004G211700.3	auxin response factor 10	1874	1894	1885	1885	10	-45.2	-41.2	0.911504	2	1-14,1894-1881;16-20,1879-1875	15-15,1880-1880[SIL];21-21,1874-1874[UP3]	.(((((.((((((((((((((&)))))))))))))).))))).	AGGCAUACAGGGAGCCAGGCA&UGCCUGGCUCCCUGAAUGCCA	0	0.00324896
miR167g-mature	Potri.005G207700.3		2875	2896	2887	2887	10	-39.8	-32.2	0.809045	5.5	3-13,2894-2884;15-21,2882-2876	1-2,2896-2895[UP5];14-14,2883-2883[SIL];22-22,2875-2875[UP3]	.(((((((.(((((((((((..&..))))))))))).))))))).	AGAGAUCAGGCUGGCAGCUUGU&UGAAGCUGCCAGCAUGAUCUUA	0	0.00324896
miR167c-mature	Potri.005G207700.7		2710	2730	2721	2721	10	-40.2	-31.1	0.773632	5	3-13,2728-2718;15-20,2716-2711	1-2,2730-2729[UP5];14-14,2717-2717[SIL];21-21,2710-2710[UP3]	.((((((.(((((((((((..&..))))))))))).)))))).	GAGAUCAGGCUGGCAGCUUGU&UGAAGCUGCCAGCAUGAUCUG	0	0.00324896
miR166c-mature	Potri.006G237500.3	homeobox gene 8	1280	1300	1291	1291	10	-44.1	-37.4	0.848073	3.5	2-19,1299-1282	1-1,1300-1300[UP5];20-21,1281-1280[UP3]	..((((((((((((((((((.&.))))))))))))))))))..	CUGGGAUGAAGCCUGGUCCGG&UCGGACCAGGCUUCAUUCCCC	0	0.00324896
miR166j-mature	Potri.006G237500.3	homeobox gene 8	1280	1300	1291	1291	10	-44.1	-37.4	0.848073	3.5	2-19,1299-1282	1-1,1300-1300[UP5];20-21,1281-1280[UP3]	..((((((((((((((((((.&.))))))))))))))))))..	CUGGGAUGAAGCCUGGUCCGG&UCGGACCAGGCUUCAUUCCCC	0	0.00324896
miR396b-mature	Potri.007G007100.1	growth-regulating factor 2	1135	1156	1146	1146	10	-35.1	-29.2	0.831909	4	1-8,1156-1149;9-19,1147-1137	x-x,1148-1148[BULt];20-21,1136-1135[UP3]	..(((((((((((.((((((((&))))))))-)))))))))))..	UCGUUCAAGAAAGCCUGUGGAA&UUCCACAG-CUUUCUUGAACUG	0	0.00324896
miR172c-mature	Potri.007G046200.4	Integrase-type DNA-binding superfamily protein	2049	2069	2060	2060	10	-34.3	-33.1	0.965015	3	2-20,2068-2050	1-1,2069-2069[UP5];21-21,2049-2049[UP3]	.(((((((((((((((((((.&.))))))))))))))))))).	CUGCAGCAUCAUCAGGAUUCC&AGAAUCUUGAUGAUGCUGCAU	0	0.00324896
miR160d-mature	Potri.009G014800.3	auxin response factor 10	1883	1903	1894	1894	10	-45.4	-45.9	1	1	1-20,1903-1884	21-21,1883-1883[UP3]	.((((((((((((((((((((&)))))))))))))))))))).	AGGCAUACAGGGAGCCAGGCA&UGCCUGGCUCCCUGUAUGCCA	0	0.00324896
miR396f-mature	Potri.014G012800.1	growth-regulating factor 2	1022	1043	1033	1033	10	-35.1	-29.2	0.831909	4	1-8,1043-1036;9-19,1034-1024	x-x,1035-1035[BULt];20-21,1023-1022[UP3]	..(((((((((((.((((((((&))))))))-)))))))))))..	UCGUUCAAGAAAGCCUGUGGAA&UUCCACAG-CUUUCUUGAACUG	0	0.00324896
miR171a-mature	Potri.014G060500.4	GRAS family transcription factor	1515	1536	1527	1527	10	-40.3	-36.6	0.908189	1	1-18,1536-1519;20-22,1517-1515	19-19,1518-1518[SIL]	(((.((((((((((((((((((&)))))))))))))))))).)))	AAGGGAUAUUGGCGCGGCUCAA&UUGAGCCGCGCCAAUAUCACUU	0	0.00324896
miR396a-mature	Potri.014G071800.1	growth-regulating factor 9	556	577	567	567	10	-33.4	-29.2	0.874251	4	1-7,577-571;8-19,569-558	x-x,570-570[BULt];20-21,557-556[UP3]	..((((((((((((.(((((((&)))))))-))))))))))))..	ACGUUCAAGAAAGCUUGUGGAA&UUCCACA-GCUUUCUUGAACUU	0	0.00324896
miR396c-mature	Potri.014G071800.1	growth-regulating factor 9	556	577	567	567	10	-33.4	-29.2	0.874251	4	1-7,577-571;8-19,569-558	x-x,570-570[BULt];20-21,557-556[UP3]	..((((((((((((.(((((((&)))))))-))))))))))))..	ACGUUCAAGAAAGCUUGUGGAA&UUCCACA-GCUUUCUUGAACUU	0	0.00324896
miR166m-mature	Potri.018G045100.1	homeobox gene 8	1177	1197	1188	1188	10	-44.1	-37.4	0.848073	3.5	2-19,1196-1179	1-1,1197-1197[UP5];20-21,1178-1177[UP3]	..((((((((((((((((((.&.))))))))))))))))))..	CUGGGAUGAAGCCUGGUCCGG&UCGGACCAGGCUUCAUUCCCC	0	0.00324896
miR166n-mature	Potri.018G045100.1	homeobox gene 8	1177	1197	1188	1188	10	-44.1	-37.4	0.848073	3.5	2-19,1196-1179	1-1,1197-1197[UP5];20-21,1178-1177[UP3]	..((((((((((((((((((.&.))))))))))))))))))..	CUGGGAUGAAGCCUGGUCCGG&UCGGACCAGGCUUCAUUCCCC	0	0.00324896
miR166f-mature	Potri.018G045100.2	homeobox gene 8	1205	1225	1216	1216	10	-44.1	-37.4	0.848073	3.5	2-19,1224-1207	1-1,1225-1225[UP5];20-21,1206-1205[UP3]	..((((((((((((((((((.&.))))))))))))))))))..	CUGGGAUGAAGCCUGGUCCGG&UCGGACCAGGCUUCAUUCCCC	0	0.00324896
miR166a-mature	Potri.018G045100.5	homeobox gene 8	347	367	358	358	10	-44.1	-37.4	0.848073	3.5	2-19,366-349	1-1,367-367[UP5];20-21,348-347[UP3]	..((((((((((((((((((.&.))))))))))))))))))..	CUGGGAUGAAGCCUGGUCCGG&UCGGACCAGGCUUCAUUCCCC	1	0.00332779
miR166g-mature	Potri.018G045100.5	homeobox gene 8	347	367	358	358	10	-44.1	-37.4	0.848073	3.5	2-19,366-349	1-1,367-367[UP5];20-21,348-347[UP3]	..((((((((((((((((((.&.))))))))))))))))))..	CUGGGAUGAAGCCUGGUCCGG&UCGGACCAGGCUUCAUUCCCC	1	0.00332779
miR166l-mature	Potri.018G045100.5	homeobox gene 8	347	367	358	358	10	-44.1	-37.4	0.848073	3.5	2-19,366-349	1-1,367-367[UP5];20-21,348-347[UP3]	..((((((((((((((((((.&.))))))))))))))))))..	CUGGGAUGAAGCCUGGUCCGG&UCGGACCAGGCUUCAUUCCCC	1	0.00332779
miR319a-mature	Potri.004G065800.12	TEOSINTE BRANCHED 1, cycloidea and PCF transcription factor 2	1715	1733	1724	1724	10	-41.6	-32	0.769231	2.5	1-13,1733-1721;16-20,1719-1715	14-15,1720-1720[AILq]	(((((.-(((((((((((((&)))))))))))))..)))))	GGGGGA-CCCUUCAGUCCAA&UUGGACUGAAGGGAGCUCCC	0	0.00351923
miR319j-mature	Potri.004G065800.12	TEOSINTE BRANCHED 1, cycloidea and PCF transcription factor 2	1715	1733	1724	1724	10	-41.6	-32	0.769231	2.5	1-13,1733-1721;16-20,1719-1715	14-15,1720-1720[AILq]	(((((.-(((((((((((((&)))))))))))))..)))))	GGGGGA-CCCUUCAGUCCAA&UUGGACUGAAGGGAGCUCCC	0	0.00351923
miR160a-mature	Potri.004G211700.1	auxin response factor 10	1737	1757	1748	1748	10	-45.4	-45.9	1	1	1-20,1757-1738	21-21,1737-1737[UP3]	.((((((((((((((((((((&)))))))))))))))))))).	AGGCAUACAGGGAGCCAGGCA&UGCCUGGCUCCCUGUAUGCCA	0	0.00351923
miR167c-mature	Potri.005G207700.1		2288	2308	2299	2299	10	-40.2	-31.1	0.773632	5	3-13,2306-2296;15-20,2294-2289	1-2,2308-2307[UP5];14-14,2295-2295[SIL];21-21,2288-2288[UP3]	.((((((.(((((((((((..&..))))))))))).)))))).	GAGAUCAGGCUGGCAGCUUGU&UGAAGCUGCCAGCAUGAUCUG	0	0.00351923
miR167g-mature	Potri.005G207700.5		2902	2923	2914	2914	10	-39.8	-32.2	0.809045	5.5	3-13,2921-2911;15-21,2909-2903	1-2,2923-2922[UP5];14-14,2910-2910[SIL];22-22,2902-2902[UP3]	.(((((((.(((((((((((..&..))))))))))).))))))).	AGAGAUCAGGCUGGCAGCUUGU&UGAAGCUGCCAGCAUGAUCUUA	0	0.00351923
miR166b-mature	Potri.006G237500.6	homeobox gene 8	950	970	961	961	10	-44.1	-37.4	0.848073	3.5	2-19,969-952	1-1,970-970[UP5];20-21,951-950[UP3]	..((((((((((((((((((.&.))))))))))))))))))..	CUGGGAUGAAGCCUGGUCCGG&UCGGACCAGGCUUCAUUCCCC	0	0.00351923
miR396g-mature	Potri.007G007100.1	growth-regulating factor 2	1135	1156	1146	1146	10	-33.4	-29.2	0.874251	4	1-8,1156-1149;9-19,1147-1137	x-x,1148-1148[BULt];20-21,1136-1135[UP3]	..(((((((((((.((((((((&))))))))-)))))))))))..	UCGUUCAAGAAAGCCUGUGGAA&UUCCACAG-CUUUCUUGAACUU	0	0.00351923
miR172c-mature	Potri.007G046200.5	Integrase-type DNA-binding superfamily protein	2040	2060	2051	2051	10	-34.3	-33.1	0.965015	3	2-20,2059-2041	1-1,2060-2060[UP5];21-21,2040-2040[UP3]	.(((((((((((((((((((.&.))))))))))))))))))).	CUGCAGCAUCAUCAGGAUUCC&AGAAUCUUGAUGAUGCUGCAU	0	0.00351923
miR160c-mature	Potri.008G039000.1	auxin response factor 16	1824	1844	1835	1835	10	-45.4	-45.9	1	1	1-20,1844-1825	21-21,1824-1824[UP3]	.((((((((((((((((((((&)))))))))))))))))))).	AGGCAUACAGGGAGCCAGGCA&UGCCUGGCUCCCUGUAUGCCA	0	0.00351923
miR160f-mature	Potri.008G039000.2	auxin response factor 16	1773	1793	1784	1784	10	-45.2	-41.2	0.911504	2	1-14,1793-1780;16-20,1778-1774	15-15,1779-1779[SIL];21-21,1773-1773[UP3]	.(((((.((((((((((((((&)))))))))))))).))))).	AGGCAUACAGGGAGCCAGGCA&UGCCUGGCUCCCUGAAUGCCA	0	0.00351923
miR166c-mature	Potri.009G014500.5	Homeobox-leucine zipper family protein / lipid-binding START domain-containing protein	1401	1421	1412	1412	10	-44.1	-37.4	0.848073	3.5	2-19,1420-1403	1-1,1421-1421[UP5];20-21,1402-1401[UP3]	..((((((((((((((((((.&.))))))))))))))))))..	CUGGGAUGAAGCCUGGUCCGG&UCGGACCAGGCUUCAUUCCCC	0	0.00351923
miR166j-mature	Potri.009G014500.5	Homeobox-leucine zipper family protein / lipid-binding START domain-containing protein	1401	1421	1412	1412	10	-44.1	-37.4	0.848073	3.5	2-19,1420-1403	1-1,1421-1421[UP5];20-21,1402-1401[UP3]	..((((((((((((((((((.&.))))))))))))))))))..	CUGGGAUGAAGCCUGGUCCGG&UCGGACCAGGCUUCAUUCCCC	0	0.00351923
miR160b-mature	Potri.009G014800.1	auxin response factor 10	1715	1735	1726	1726	10	-45.2	-41.2	0.911504	2	1-14,1735-1722;16-20,1720-1716	15-15,1721-1721[SIL];21-21,1715-1715[UP3]	.(((((.((((((((((((((&)))))))))))))).))))).	AGGCAUACAGGGAGCCAGGCA&UGCCUGGCUCCCUGAAUGCCA	0	0.00351923
miR396e-mature	Potri.013G077500.2		399	420	410	410	10	-34.9	-30.5	0.873926	4	1-6,420-415;7-19,413-401	x-x,414-414[BULt];20-21,400-399[UP3]	..(((((((((((((.((((((&))))))-)))))))))))))..	CCGUUCAAGAAAGCCUGUGGAA&UUCCAC-GGCUUUCUUGAACUU	0	0.00351923
miR396a-mature	Potri.014G007200.1	growth-regulating factor 2	1059	1080	1070	1070	10	-33.4	-29.2	0.874251	4	1-8,1080-1073;9-19,1071-1061	x-x,1072-1072[BULt];20-21,1060-1059[UP3]	..(((((((((((.((((((((&))))))))-)))))))))))..	UCGUUCAAGAAAGCCUGUGGAA&UUCCACAG-CUUUCUUGAACUU	0	0.00351923
miR396c-mature	Potri.014G007200.1	growth-regulating factor 2	1059	1080	1070	1070	10	-33.4	-29.2	0.874251	4	1-8,1080-1073;9-19,1071-1061	x-x,1072-1072[BULt];20-21,1060-1059[UP3]	..(((((((((((.((((((((&))))))))-)))))))))))..	UCGUUCAAGAAAGCCUGUGGAA&UUCCACAG-CUUUCUUGAACUU	0	0.00351923
miR396f-mature	Potri.014G071800.3	growth-regulating factor 9	790	811	801	801	10	-35.1	-29.2	0.831909	4	1-7,811-805;8-19,803-792	x-x,804-804[BULt];20-21,791-790[UP3]	..((((((((((((.(((((((&)))))))-))))))))))))..	ACGUUCAAGAAAGCUUGUGGAA&UUCCACA-GCUUUCUUGAACUG	0	0.00351923
miR160e-mature	Potri.016G090300.1		2439	2459	2450	2450	10	-45.4	-46.7	1	0.5	1-21,2459-2439	NA	(((((((((((((((((((((&)))))))))))))))))))))	UGGCAUGCAGGGAGCCAGGCA&UGCCUGGCUCCCUGUAUGCCA	0	0.00351923
miR160d-mature	Potri.016G090300.5		2202	2222	2213	2213	10	-45.4	-46.7	1	0.5	1-21,2222-2202	NA	(((((((((((((((((((((&)))))))))))))))))))))	UGGCAUGCAGGGAGCCAGGCA&UGCCUGGCUCCCUGUAUGCCA	0	0.00351923
miR166a-mature	Potri.018G045100.1	homeobox gene 8	1177	1197	1188	1188	10	-44.1	-37.4	0.848073	3.5	2-19,1196-1179	1-1,1197-1197[UP5];20-21,1178-1177[UP3]	..((((((((((((((((((.&.))))))))))))))))))..	CUGGGAUGAAGCCUGGUCCGG&UCGGACCAGGCUUCAUUCCCC	0	0.00351923
miR166g-mature	Potri.018G045100.1	homeobox gene 8	1177	1197	1188	1188	10	-44.1	-37.4	0.848073	3.5	2-19,1196-1179	1-1,1197-1197[UP5];20-21,1178-1177[UP3]	..((((((((((((((((((.&.))))))))))))))))))..	CUGGGAUGAAGCCUGGUCCGG&UCGGACCAGGCUUCAUUCCCC	0	0.00351923
miR166l-mature	Potri.018G045100.1	homeobox gene 8	1177	1197	1188	1188	10	-44.1	-37.4	0.848073	3.5	2-19,1196-1179	1-1,1197-1197[UP5];20-21,1178-1177[UP3]	..((((((((((((((((((.&.))))))))))))))))))..	CUGGGAUGAAGCCUGGUCCGG&UCGGACCAGGCUUCAUUCCCC	0	0.00351923
miR482b-star	Potri.T012900.2		756	777	768	768	10	-43.9	-36.4	0.829157	4.5	1-4,777-774;6-7,772-771;9-22,769-756	5-5,773-773[SIL];8-8,770-770[SIL]	((((((((((((((.((.((((&)))).)).))))))))))))))	GGGAUGGGAGGAGUUGGGAAGA&UCUUGCCUACUCCUCCCAUUCC	0	0.00351923
miR399a-mature	Potri.004G043500.3	phosphate 2	1116	1136	1127	1127	10	-39.6	-33.3	0.840909	3	1-12,1136-1125;14-19,1123-1118	13-13,1124-1124[SIL];20-21,1117-1116[UP3]	..((((((.((((((((((((&)))))))))))).))))))..	UUGGGCAAAUCUCCUUUGGCA&UGCCAAAGGAGAAUUGCCCUG	1	0.00360461
miR396d-mature	Potri.013G077500.1		1112	1133	1123	1122	11	-34.9	-30.7	0.879656	4	2-7,1132-1127;8-20,1125-1113	1-1,1133-1133[UP5];x-x,1126-1126[BULt];21-21,1112-1112[UP3]	.(((((((((((((.((((((.&.))))))-))))))))))))).	CGUUCAAGAAAGCCUGUGGAAU&UUUCCAC-GGCUUUCUUGAACU	1	0.00360461
miR166m-mature	Potri.018G045100.5	homeobox gene 8	347	367	358	358	10	-44.1	-37.4	0.848073	3.5	2-19,366-349	1-1,367-367[UP5];20-21,348-347[UP3]	..((((((((((((((((((.&.))))))))))))))))))..	CUGGGAUGAAGCCUGGUCCGG&UCGGACCAGGCUUCAUUCCCC	1	0.00360461
miR166n-mature	Potri.018G045100.5	homeobox gene 8	347	367	358	358	10	-44.1	-37.4	0.848073	3.5	2-19,366-349	1-1,367-367[UP5];20-21,348-347[UP3]	..((((((((((((((((((.&.))))))))))))))))))..	CUGGGAUGAAGCCUGGUCCGG&UCGGACCAGGCUUCAUUCCCC	1	0.00360461
miR396a-mature	Potri.001G114000.1		657	678	668	668	10	-33.4	-29.2	0.874251	4	1-7,678-672;8-19,670-659	x-x,671-671[BULt];20-21,658-657[UP3]	..((((((((((((.(((((((&)))))))-))))))))))))..	GCGUUCAAGAAAGCUUGUGGAA&UUCCACA-GCUUUCUUGAACUU	0	0.00378943
miR396c-mature	Potri.001G114000.1		657	678	668	668	10	-33.4	-29.2	0.874251	4	1-7,678-672;8-19,670-659	x-x,671-671[BULt];20-21,658-657[UP3]	..((((((((((((.(((((((&)))))))-))))))))))))..	GCGUUCAAGAAAGCUUGUGGAA&UUCCACA-GCUUUCUUGAACUU	0	0.00378943
miR396e-mature	Potri.001G132600.2		511	532	522	522	10	-34.9	-30.5	0.873926	4	1-6,532-527;7-19,525-513	x-x,526-526[BULt];20-21,512-511[UP3]	..(((((((((((((.((((((&))))))-)))))))))))))..	CCGUUCAAGAAAGCCUGUGGAA&UUCCAC-GGCUUUCUUGAACUU	0	0.00378943
miR167c-mature	Potri.002G055000.1		2585	2605	2596	2596	10	-40.2	-31.1	0.773632	5	3-13,2603-2593;15-20,2591-2586	1-2,2605-2604[UP5];14-14,2592-2592[SIL];21-21,2585-2585[UP3]	.((((((.(((((((((((..&..))))))))))).)))))).	GAGAUCAGGCUGGCAGCUUGU&UGAAGCUGCCAGCAUGAUCUG	0	0.00378943
miR167g-mature	Potri.002G055000.5		2357	2378	2369	2369	10	-39.8	-32.2	0.809045	5.5	3-13,2376-2366;15-21,2364-2358	1-2,2378-2377[UP5];14-14,2365-2365[SIL];22-22,2357-2357[UP3]	.(((((((.(((((((((((..&..))))))))))).))))))).	AGAGAUCAGGCUGGCAGCUUGU&UGAAGCUGCCAGCAUGAUCUUA	0	0.00378943
miR160e-mature	Potri.002G089900.3	auxin response factor 17	1523	1543	1534	1534	10	-45.4	-46.9	1	0.5	1-21,1543-1523	NA	(((((((((((((((((((((&)))))))))))))))))))))	UGGCAUGCAGGGAGCCAGGCA&UGCCUGGCUCCCUGUAUGCCA	0	0.00378943
miR171a-mature	Potri.002G144700.2	GRAS family transcription factor	1802	1823	1814	1814	10	-40.3	-36.6	0.908189	1	1-18,1823-1806;20-22,1804-1802	19-19,1805-1805[SIL]	(((.((((((((((((((((((&)))))))))))))))))).)))	AAGGGAUAUUGGCGCGGCUCAA&UUGAGCCGCGCCAAUAUCACUU	0	0.00378943
miR160b-mature	Potri.004G211700.1	auxin response factor 10	1737	1757	1748	1748	10	-45.2	-41.2	0.911504	2	1-14,1757-1744;16-20,1742-1738	15-15,1743-1743[SIL];21-21,1737-1737[UP3]	.(((((.((((((((((((((&)))))))))))))).))))).	AGGCAUACAGGGAGCCAGGCA&UGCCUGGCUCCCUGAAUGCCA	0	0.00378943
miR166l-mature	Potri.006G237500.3	homeobox gene 8	1280	1300	1291	1291	10	-44.1	-37.4	0.848073	3.5	2-19,1299-1282	1-1,1300-1300[UP5];20-21,1281-1280[UP3]	..((((((((((((((((((.&.))))))))))))))))))..	CUGGGAUGAAGCCUGGUCCGG&UCGGACCAGGCUUCAUUCCCC	0	0.00378943
miR396b-mature	Potri.007G007100.2	growth-regulating factor 2	1628	1649	1639	1639	10	-35.1	-29.2	0.831909	4	1-8,1649-1642;9-19,1640-1630	x-x,1641-1641[BULt];20-21,1629-1628[UP3]	..(((((((((((.((((((((&))))))))-)))))))))))..	UCGUUCAAGAAAGCCUGUGGAA&UUCCACAG-CUUUCUUGAACUG	0	0.00378943
miR396g-mature	Potri.007G007100.2	growth-regulating factor 2	1628	1649	1639	1639	10	-33.4	-29.2	0.874251	4	1-8,1649-1642;9-19,1640-1630	x-x,1641-1641[BULt];20-21,1629-1628[UP3]	..(((((((((((.((((((((&))))))))-)))))))))))..	UCGUUCAAGAAAGCCUGUGGAA&UUCCACAG-CUUUCUUGAACUU	0	0.00378943
miR172c-mature	Potri.007G046200.1	Integrase-type DNA-binding superfamily protein	2159	2179	2170	2170	10	-34.3	-33.1	0.965015	3	2-20,2178-2160	1-1,2179-2179[UP5];21-21,2159-2159[UP3]	.(((((((((((((((((((.&.))))))))))))))))))).	CUGCAGCAUCAUCAGGAUUCC&AGAAUCUUGAUGAUGCUGCAU	0	0.00378943
miR166a-mature	Potri.009G014500.5	Homeobox-leucine zipper family protein / lipid-binding START domain-containing protein	1401	1421	1412	1412	10	-44.1	-37.4	0.848073	3.5	2-19,1420-1403	1-1,1421-1421[UP5];20-21,1402-1401[UP3]	..((((((((((((((((((.&.))))))))))))))))))..	CUGGGAUGAAGCCUGGUCCGG&UCGGACCAGGCUUCAUUCCCC	0	0.00378943
miR166g-mature	Potri.009G014500.5	Homeobox-leucine zipper family protein / lipid-binding START domain-containing protein	1401	1421	1412	1412	10	-44.1	-37.4	0.848073	3.5	2-19,1420-1403	1-1,1421-1421[UP5];20-21,1402-1401[UP3]	..((((((((((((((((((.&.))))))))))))))))))..	CUGGGAUGAAGCCUGGUCCGG&UCGGACCAGGCUUCAUUCCCC	0	0.00378943
miR166m-mature	Potri.009G014500.5	Homeobox-leucine zipper family protein / lipid-binding START domain-containing protein	1401	1421	1412	1412	10	-44.1	-37.4	0.848073	3.5	2-19,1420-1403	1-1,1421-1421[UP5];20-21,1402-1401[UP3]	..((((((((((((((((((.&.))))))))))))))))))..	CUGGGAUGAAGCCUGGUCCGG&UCGGACCAGGCUUCAUUCCCC	0	0.00378943
miR166n-mature	Potri.009G014500.5	Homeobox-leucine zipper family protein / lipid-binding START domain-containing protein	1401	1421	1412	1412	10	-44.1	-37.4	0.848073	3.5	2-19,1420-1403	1-1,1421-1421[UP5];20-21,1402-1401[UP3]	..((((((((((((((((((.&.))))))))))))))))))..	CUGGGAUGAAGCCUGGUCCGG&UCGGACCAGGCUUCAUUCCCC	0	0.00378943
miR160f-mature	Potri.009G014800.3	auxin response factor 10	1883	1903	1894	1894	10	-45.2	-41.2	0.911504	2	1-14,1903-1890;16-20,1888-1884	15-15,1889-1889[SIL];21-21,1883-1883[UP3]	.(((((.((((((((((((((&)))))))))))))).))))).	AGGCAUACAGGGAGCCAGGCA&UGCCUGGCUCCCUGAAUGCCA	0	0.00378943
miR160a-mature	Potri.010G223200.1	auxin response factor 16	1821	1841	1832	1832	10	-45.4	-45.9	1	1	1-20,1841-1822	21-21,1821-1821[UP3]	.((((((((((((((((((((&)))))))))))))))))))).	AGGCAUACAGGGAGCCAGGCA&UGCCUGGCUCCCUGUAUGCCA	0	0.00378943
miR396f-mature	Potri.014G007200.1	growth-regulating factor 2	1059	1080	1070	1070	10	-35.1	-29.2	0.831909	4	1-8,1080-1073;9-19,1071-1061	x-x,1072-1072[BULt];20-21,1060-1059[UP3]	..(((((((((((.((((((((&))))))))-)))))))))))..	UCGUUCAAGAAAGCCUGUGGAA&UUCCACAG-CUUUCUUGAACUG	0	0.00378943
miR160c-mature	Potri.016G090300.4		2325	2345	2336	2336	10	-45.4	-46.7	1	0.5	1-21,2345-2325	NA	(((((((((((((((((((((&)))))))))))))))))))))	UGGCAUGCAGGGAGCCAGGCA&UGCCUGGCUCCCUGUAUGCCA	0	0.00378943
miR160d-mature	Potri.016G090300.6		2144	2164	2155	2155	10	-45.4	-46.7	1	0.5	1-21,2164-2144	NA	(((((((((((((((((((((&)))))))))))))))))))))	UGGCAUGCAGGGAGCCAGGCA&UGCCUGGCUCCCUGUAUGCCA	0	0.00378943
miR166j-mature	Potri.018G045100.1	homeobox gene 8	1177	1197	1188	1188	10	-44.1	-37.4	0.848073	3.5	2-19,1196-1179	1-1,1197-1197[UP5];20-21,1178-1177[UP3]	..((((((((((((((((((.&.))))))))))))))))))..	CUGGGAUGAAGCCUGGUCCGG&UCGGACCAGGCUUCAUUCCCC	0	0.00378943
miR166b-mature	Potri.018G045100.2	homeobox gene 8	1205	1225	1216	1216	10	-44.1	-37.4	0.848073	3.5	2-19,1224-1207	1-1,1225-1225[UP5];20-21,1206-1205[UP3]	..((((((((((((((((((.&.))))))))))))))))))..	CUGGGAUGAAGCCUGGUCCGG&UCGGACCAGGCUUCAUUCCCC	0	0.00378943
miR482c-mature	Potri.T012900.2		756	777	768	768	10	-43.3	-34.3	0.792148	6	1-9,777-769;11-18,767-760;21-22,757-756	10-10,768-768[SIL];19-20,759-758[SIL]	((..((((((((.(((((((((&))))))))).))))))))..))	GGGAUGGGAGGAGUUGGGAAGA&UCUUUCCGAGUCCUCCCAUACC	0	0.00378943
miR399b-mature	Potri.004G043500.2	phosphate 2	1344	1364	1355	1355	10	-39.6	-33.3	0.840909	3	1-12,1364-1353;14-19,1351-1346	13-13,1352-1352[SIL];20-21,1345-1344[UP3]	..((((((.((((((((((((&)))))))))))).))))))..	UUGGGCAAAUCUCCUUUGGCA&UGCCAAAGGAGAAUUGCCCUG	1	0.00388135
miR166c-mature	Potri.018G045100.5	homeobox gene 8	347	367	358	358	10	-44.1	-37.4	0.848073	3.5	2-19,366-349	1-1,367-367[UP5];20-21,348-347[UP3]	..((((((((((((((((((.&.))))))))))))))))))..	CUGGGAUGAAGCCUGGUCCGG&UCGGACCAGGCUUCAUUCCCC	1	0.00388135
miR396a-mature	Potri.001G132600.2		511	532	522	522	10	-33.4	-29	0.868263	4	1-8,532-525;9-19,523-513	x-x,524-524[BULt];20-21,512-511[UP3]	..(((((((((((.((((((((&))))))))-)))))))))))..	CCGUUCAAGAAAGCCUGUGGAA&UUCCACAG-CUUUCUUGAACUU	0	0.00405956
miR160d-mature	Potri.002G089900.3	auxin response factor 17	1523	1543	1534	1534	10	-45.4	-46.9	1	0.5	1-21,1543-1523	NA	(((((((((((((((((((((&)))))))))))))))))))))	UGGCAUGCAGGGAGCCAGGCA&UGCCUGGCUCCCUGUAUGCCA	0	0.00405956
miR396e-mature	Potri.003G100800.5		224	245	235	235	10	-34.9	-30.5	0.873926	4	1-6,245-240;7-19,238-226	x-x,239-239[BULt];20-21,225-224[UP3]	..(((((((((((((.((((((&))))))-)))))))))))))..	CCGUUCAAGAAAGCCUGUGGAA&UUCCAC-GGCUUUCUUGAACUU	0	0.00405956
miR319b-mature	Potri.004G065800.11	TEOSINTE BRANCHED 1, cycloidea and PCF transcription factor 2	1807	1825	1816	1816	10	-41.6	-32	0.769231	2.5	1-13,1825-1813;16-20,1811-1807	14-15,1812-1812[AILq]	(((((.-(((((((((((((&)))))))))))))..)))))	GGGGGA-CCCUUCAGUCCAA&UUGGACUGAAGGGAGCUCCC	0	0.00405956
miR160f-mature	Potri.004G211700.1	auxin response factor 10	1737	1757	1748	1748	10	-45.2	-41.2	0.911504	2	1-14,1757-1744;16-20,1742-1738	15-15,1743-1743[SIL];21-21,1737-1737[UP3]	.(((((.((((((((((((((&)))))))))))))).))))).	AGGCAUACAGGGAGCCAGGCA&UGCCUGGCUCCCUGAAUGCCA	0	0.00405956
miR167g-mature	Potri.005G207700.7		2709	2730	2721	2721	10	-39.8	-32.2	0.809045	5.5	3-13,2728-2718;15-21,2716-2710	1-2,2730-2729[UP5];14-14,2717-2717[SIL];22-22,2709-2709[UP3]	.(((((((.(((((((((((..&..))))))))))).))))))).	AGAGAUCAGGCUGGCAGCUUGU&UGAAGCUGCCAGCAUGAUCUUA	0	0.00405956
miR160c-mature	Potri.006G127500.1	auxin response factor 16	2266	2286	2277	2277	10	-45.4	-46.7	1	0.5	1-21,2286-2266	NA	(((((((((((((((((((((&)))))))))))))))))))))	UGGCAUGCAGGGAGCCAGGCA&UGCCUGGCUCCCUGUAUGCCA	0	0.00405956
miR166a-mature	Potri.006G237500.3	homeobox gene 8	1280	1300	1291	1291	10	-44.1	-37.4	0.848073	3.5	2-19,1299-1282	1-1,1300-1300[UP5];20-21,1281-1280[UP3]	..((((((((((((((((((.&.))))))))))))))))))..	CUGGGAUGAAGCCUGGUCCGG&UCGGACCAGGCUUCAUUCCCC	0	0.00405956
miR166g-mature	Potri.006G237500.3	homeobox gene 8	1280	1300	1291	1291	10	-44.1	-37.4	0.848073	3.5	2-19,1299-1282	1-1,1300-1300[UP5];20-21,1281-1280[UP3]	..((((((((((((((((((.&.))))))))))))))))))..	CUGGGAUGAAGCCUGGUCCGG&UCGGACCAGGCUUCAUUCCCC	0	0.00405956
miR166m-mature	Potri.006G237500.3	homeobox gene 8	1280	1300	1291	1291	10	-44.1	-37.4	0.848073	3.5	2-19,1299-1282	1-1,1300-1300[UP5];20-21,1281-1280[UP3]	..((((((((((((((((((.&.))))))))))))))))))..	CUGGGAUGAAGCCUGGUCCGG&UCGGACCAGGCUUCAUUCCCC	0	0.00405956
miR166n-mature	Potri.006G237500.3	homeobox gene 8	1280	1300	1291	1291	10	-44.1	-37.4	0.848073	3.5	2-19,1299-1282	1-1,1300-1300[UP5];20-21,1281-1280[UP3]	..((((((((((((((((((.&.))))))))))))))))))..	CUGGGAUGAAGCCUGGUCCGG&UCGGACCAGGCUUCAUUCCCC	0	0.00405956
miR166f-mature	Potri.006G237500.6	homeobox gene 8	950	970	961	961	10	-44.1	-37.4	0.848073	3.5	2-19,969-952	1-1,970-970[UP5];20-21,951-950[UP3]	..((((((((((((((((((.&.))))))))))))))))))..	CUGGGAUGAAGCCUGGUCCGG&UCGGACCAGGCUUCAUUCCCC	0	0.00405956
miR166i-mature	Potri.006G237500.6	homeobox gene 8	950	970	961	961	10	-44.1	-37.4	0.848073	3.5	2-19,969-952	1-1,970-970[UP5];20-21,951-950[UP3]	..((((((((((((((((((.&.))))))))))))))))))..	CUGGGAUGAAGCCUGGUCCGG&UCGGACCAGGCUUCAUUCCCC	0	0.00405956
miR160b-mature	Potri.008G039000.2	auxin response factor 16	1773	1793	1784	1784	10	-45.2	-41.2	0.911504	2	1-14,1793-1780;16-20,1778-1774	15-15,1779-1779[SIL];21-21,1773-1773[UP3]	.(((((.((((((((((((((&)))))))))))))).))))).	AGGCAUACAGGGAGCCAGGCA&UGCCUGGCUCCCUGAAUGCCA	0	0.00405956
miR166l-mature	Potri.009G014500.5	Homeobox-leucine zipper family protein / lipid-binding START domain-containing protein	1401	1421	1412	1412	10	-44.1	-37.4	0.848073	3.5	2-19,1420-1403	1-1,1421-1421[UP5];20-21,1402-1401[UP3]	..((((((((((((((((((.&.))))))))))))))))))..	CUGGGAUGAAGCCUGGUCCGG&UCGGACCAGGCUUCAUUCCCC	0	0.00405956
miR160a-mature	Potri.009G014800.1	auxin response factor 10	1715	1735	1726	1726	10	-45.4	-45.9	1	1	1-20,1735-1716	21-21,1715-1715[UP3]	.((((((((((((((((((((&)))))))))))))))))))).	AGGCAUACAGGGAGCCAGGCA&UGCCUGGCUCCCUGUAUGCCA	0	0.00405956
miR171d-mature	Potri.014G060200.5	GRAS family transcription factor	1869	1890	1881	1881	10	-40.3	-36.6	0.908189	1	1-18,1890-1873;20-22,1871-1869	19-19,1872-1872[SIL]	(((.((((((((((((((((((&)))))))))))))))))).)))	AAGGGAUAUUGGCGCGGCUCAA&UUGAGCCGCGCCAAUAUCACUU	0	0.00405956
miR160e-mature	Potri.016G090300.6		2144	2164	2155	2155	10	-45.4	-46.7	1	0.5	1-21,2164-2144	NA	(((((((((((((((((((((&)))))))))))))))))))))	UGGCAUGCAGGGAGCCAGGCA&UGCCUGGCUCCCUGUAUGCCA	0	0.00405956
miR166c-mature	Potri.018G045100.1	homeobox gene 8	1177	1197	1188	1188	10	-44.1	-37.4	0.848073	3.5	2-19,1196-1179	1-1,1197-1197[UP5];20-21,1178-1177[UP3]	..((((((((((((((((((.&.))))))))))))))))))..	CUGGGAUGAAGCCUGGUCCGG&UCGGACCAGGCUUCAUUCCCC	0	0.00405956
miR166e-mature	Potri.018G045100.2	homeobox gene 8	1205	1225	1216	1216	10	-44.1	-37.4	0.848073	3.5	2-19,1224-1207	1-1,1225-1225[UP5];20-21,1206-1205[UP3]	..((((((((((((((((((.&.))))))))))))))))))..	CUGGGAUGAAGCCUGGUCCGG&UCGGACCAGGCUUCAUUCCCC	0	0.00405956
miR399a-mature	Potri.004G043500.2	phosphate 2	1344	1364	1355	1355	10	-39.6	-33.3	0.840909	3	1-12,1364-1353;14-19,1351-1346	13-13,1352-1352[SIL];20-21,1345-1344[UP3]	..((((((.((((((((((((&)))))))))))).))))))..	UUGGGCAAAUCUCCUUUGGCA&UGCCAAAGGAGAAUUGCCCUG	1	0.00415801
miR396f-mature	Potri.013G077500.1		1111	1132	1122	1122	10	-35.1	-29	0.826211	4	1-8,1132-1125;9-19,1123-1113	x-x,1124-1124[BULt];20-21,1112-1111[UP3]	..(((((((((((.((((((((&))))))))-)))))))))))..	CCGUUCAAGAAAGCCUGUGGAA&UUCCACAG-CUUUCUUGAACUG	1	0.00415801
miR166j-mature	Potri.018G045100.5	homeobox gene 8	347	367	358	358	10	-44.1	-37.4	0.848073	3.5	2-19,366-349	1-1,367-367[UP5];20-21,348-347[UP3]	..((((((((((((((((((.&.))))))))))))))))))..	CUGGGAUGAAGCCUGGUCCGG&UCGGACCAGGCUUCAUUCCCC	1	0.00415801
miR171d-mature	Potri.001G122800.6	GRAS family transcription factor	1664	1685	1676	1676	10	-40.3	-36.6	0.908189	1	1-18,1685-1668;20-22,1666-1664	19-19,1667-1667[SIL]	(((.((((((((((((((((((&)))))))))))))))))).)))	AAGGGAUAUUGGCGCGGCUCAA&UUGAGCCGCGCCAAUAUCACUU	0	0.00432961
miR396b-mature	Potri.001G132600.1		543	564	554	554	10	-35.1	-29	0.826211	4	1-8,564-557;9-19,555-545	x-x,556-556[BULt];20-21,544-543[UP3]	..(((((((((((.((((((((&))))))))-)))))))))))..	CCGUUCAAGAAAGCCUGUGGAA&UUCCACAG-CUUUCUUGAACUG	0	0.00432961
miR396e-mature	Potri.001G132600.1		543	564	554	554	10	-34.9	-30.5	0.873926	4	1-6,564-559;7-19,557-545	x-x,558-558[BULt];20-21,544-543[UP3]	..(((((((((((((.((((((&))))))-)))))))))))))..	CCGUUCAAGAAAGCCUGUGGAA&UUCCAC-GGCUUUCUUGAACUU	0	0.00432961
miR396f-mature	Potri.001G132600.2		511	532	522	522	10	-35.1	-29	0.826211	4	1-8,532-525;9-19,523-513	x-x,524-524[BULt];20-21,512-511[UP3]	..(((((((((((.((((((((&))))))))-)))))))))))..	CCGUUCAAGAAAGCCUGUGGAA&UUCCACAG-CUUUCUUGAACUG	0	0.00432961
miR319g-mature	Potri.001G224500.3	myb domain protein 65	1781	1800	1791	1791	10	-38.5	-30.5	0.792208	4	2-6,1799-1795;8-19,1793-1782	1-1,1800-1800[UP5];7-7,1794-1794[SIL];20-20,1781-1781[UP3]	.((((((((((((.(((((.&.))))).)))))))))))).	AGAGCUCCCUUCACUCCAAU&CUUGGAUUGAAGGGAGCUCC	0	0.00432961
miR167c-mature	Potri.001G358500.2	auxin response factor 6	3309	3329	3320	3320	10	-40.2	-31.1	0.773632	5	3-13,3327-3317;15-20,3315-3310	1-2,3329-3328[UP5];14-14,3316-3316[SIL];21-21,3309-3309[UP3]	.((((((.(((((((((((..&..))))))))))).)))))).	GAGAUCAGGCUGGCAGCUUGU&UGAAGCUGCCAGCAUGAUCUG	0	0.00432961
miR171a-mature	Potri.002G144200.4	GRAS family transcription factor	1749	1770	1761	1761	10	-40.3	-36.6	0.908189	1	1-18,1770-1753;20-22,1751-1749	19-19,1752-1752[SIL]	(((.((((((((((((((((((&)))))))))))))))))).)))	AAGGGAUAUUGGCGCGGCUCAA&UUGAGCCGCGCCAAUAUCACUU	0	0.00432961
miR319a-mature	Potri.004G065800.11	TEOSINTE BRANCHED 1, cycloidea and PCF transcription factor 2	1807	1825	1816	1816	10	-41.6	-32	0.769231	2.5	1-13,1825-1813;16-20,1811-1807	14-15,1812-1812[AILq]	(((((.-(((((((((((((&)))))))))))))..)))))	GGGGGA-CCCUUCAGUCCAA&UUGGACUGAAGGGAGCUCCC	0	0.00432961
miR160a-mature	Potri.005G171300.4	auxin response factor 17	1532	1552	1543	1543	10	-45.4	-46.9	1	0.5	1-21,1552-1532	NA	(((((((((((((((((((((&)))))))))))))))))))))	UGGCAUGCAGGGAGCCAGGCA&UGCCUGGCUCCCUGUAUGCCA	0	0.00432961
miR167b-mature	Potri.005G207700.7		2710	2730	2721	2721	10	-38.9	-31	0.796915	5	3-13,2728-2718;15-20,2716-2711	1-2,2730-2729[UP5];14-14,2717-2717[SIL];21-21,2710-2710[UP3]	.((((((.(((((((((((..&..))))))))))).)))))).	GAGAUCAGGCUGGCAGCUUGU&UGAAGCUGCCAGCAUGAUCUA	0	0.00432961
miR167e-mature	Potri.005G207700.7		2710	2730	2721	2721	10	-38.9	-31	0.796915	5	3-13,2728-2718;15-20,2716-2711	1-2,2730-2729[UP5];14-14,2717-2717[SIL];21-21,2710-2710[UP3]	.((((((.(((((((((((..&..))))))))))).)))))).	GAGAUCAGGCUGGCAGCUUGU&UGAAGCUGCCAGCAUGAUCUA	0	0.00432961
miR160f-mature	Potri.009G014800.1	auxin response factor 10	1715	1735	1726	1726	10	-45.2	-41.2	0.911504	2	1-14,1735-1722;16-20,1720-1716	15-15,1721-1721[SIL];21-21,1715-1715[UP3]	.(((((.((((((((((((((&)))))))))))))).))))).	AGGCAUACAGGGAGCCAGGCA&UGCCUGGCUCCCUGAAUGCCA	0	0.00432961
miR160b-mature	Potri.009G014800.3	auxin response factor 10	1883	1903	1894	1894	10	-45.2	-41.2	0.911504	2	1-14,1903-1890;16-20,1888-1884	15-15,1889-1889[SIL];21-21,1883-1883[UP3]	.(((((.((((((((((((((&)))))))))))))).))))).	AGGCAUACAGGGAGCCAGGCA&UGCCUGGCUCCCUGAAUGCCA	0	0.00432961
miR396g-mature	Potri.012G022600.2	growth-regulating factor 7	987	1008	998	998	10	-33.4	-29	0.868263	4	1-7,1008-1002;8-19,1000-989	x-x,1001-1001[BULt];20-21,988-987[UP3]	..((((((((((((.(((((((&)))))))-))))))))))))..	CCGUUCAAGAAAGCAUGUGGAA&UUCCACA-GCUUUCUUGAACUU	0	0.00432961
miR396c-mature	Potri.013G077500.2		399	420	410	410	10	-33.4	-29	0.868263	4	1-8,420-413;9-19,411-401	x-x,412-412[BULt];20-21,400-399[UP3]	..(((((((((((.((((((((&))))))))-)))))))))))..	CCGUUCAAGAAAGCCUGUGGAA&UUCCACAG-CUUUCUUGAACUU	0	0.00432961
miR396d-mature	Potri.013G077500.2		400	421	411	410	11	-34.9	-30.7	0.879656	4	2-7,420-415;8-20,413-401	1-1,421-421[UP5];x-x,414-414[BULt];21-21,400-400[UP3]	.(((((((((((((.((((((.&.))))))-))))))))))))).	CGUUCAAGAAAGCCUGUGGAAU&UUUCCAC-GGCUUUCUUGAACU	0	0.00432961
miR160c-mature	Potri.016G090300.1		2439	2459	2450	2450	10	-45.4	-46.7	1	0.5	1-21,2459-2439	NA	(((((((((((((((((((((&)))))))))))))))))))))	UGGCAUGCAGGGAGCCAGGCA&UGCCUGGCUCCCUGUAUGCCA	0	0.00432961
miR160d-mature	Potri.016G090300.1		2439	2459	2450	2450	10	-45.4	-46.7	1	0.5	1-21,2459-2439	NA	(((((((((((((((((((((&)))))))))))))))))))))	UGGCAUGCAGGGAGCCAGGCA&UGCCUGGCUCCCUGUAUGCCA	0	0.00432961
miR160e-mature	Potri.016G090300.5		2202	2222	2213	2213	10	-45.4	-46.7	1	0.5	1-21,2222-2202	NA	(((((((((((((((((((((&)))))))))))))))))))))	UGGCAUGCAGGGAGCCAGGCA&UGCCUGGCUCCCUGUAUGCCA	0	0.00432961
miR399b-mature	Potri.004G043500.3	phosphate 2	1116	1136	1127	1127	10	-39.6	-33.3	0.840909	3	1-12,1136-1125;14-19,1123-1118	13-13,1124-1124[SIL];20-21,1117-1116[UP3]	..((((((.((((((((((((&)))))))))))).))))))..	UUGGGCAAAUCUCCUUUGGCA&UGCCAAAGGAGAAUUGCCCUG	1	0.0044346
miR171a-mature	Potri.001G122800.2	GRAS family transcription factor	1525	1546	1537	1537	10	-40.3	-36.6	0.908189	1	1-18,1546-1529;20-22,1527-1525	19-19,1528-1528[SIL]	(((.((((((((((((((((((&)))))))))))))))))).)))	AAGGGAUAUUGGCGCGGCUCAA&UUGAGCCGCGCCAAUAUCACUU	0	0.00459958
miR396c-mature	Potri.001G132600.2		511	532	522	522	10	-33.4	-29	0.868263	4	1-8,532-525;9-19,523-513	x-x,524-524[BULt];20-21,512-511[UP3]	..(((((((((((.((((((((&))))))))-)))))))))))..	CCGUUCAAGAAAGCCUGUGGAA&UUCCACAG-CUUUCUUGAACUU	0	0.00459958
miR319g-mature	Potri.001G224500.2	myb domain protein 65	2214	2233	2224	2224	10	-38.5	-30.5	0.792208	4	2-6,2232-2228;8-19,2226-2215	1-1,2233-2233[UP5];7-7,2227-2227[SIL];20-20,2214-2214[UP3]	.((((((((((((.(((((.&.))))).)))))))))))).	AGAGCUCCCUUCACUCCAAU&CUUGGAUUGAAGGGAGCUCC	0	0.00459958
miR167d-mature	Potri.002G055000.3		2540	2560	2551	2551	10	-38.9	-31	0.796915	5	3-13,2558-2548;15-20,2546-2541	1-2,2560-2559[UP5];14-14,2547-2547[SIL];21-21,2540-2540[UP3]	.((((((.(((((((((((..&..))))))))))).)))))).	GAGAUCAGGCUGGCAGCUUGU&UGAAGCUGCCAGCAUGAUCUA	0	0.00459958
miR167c-mature	Potri.002G055000.6		2425	2445	2436	2436	10	-40.2	-31.1	0.773632	5	3-13,2443-2433;15-20,2431-2426	1-2,2445-2444[UP5];14-14,2432-2432[SIL];21-21,2425-2425[UP3]	.((((((.(((((((((((..&..))))))))))).)))))).	GAGAUCAGGCUGGCAGCUUGU&UGAAGCUGCCAGCAUGAUCUG	0	0.00459958
miR160c-mature	Potri.002G089900.3	auxin response factor 17	1523	1543	1534	1534	10	-45.4	-46.9	1	0.5	1-21,1543-1523	NA	(((((((((((((((((((((&)))))))))))))))))))))	UGGCAUGCAGGGAGCCAGGCA&UGCCUGGCUCCCUGUAUGCCA	0	0.00459958
miR396g-mature	Potri.003G100800.2		622	643	633	633	10	-33.4	-29	0.868263	4	1-8,643-636;9-19,634-624	x-x,635-635[BULt];20-21,623-622[UP3]	..(((((((((((.((((((((&))))))))-)))))))))))..	CCGUUCAAGAAAGCCUGUGGAA&UUCCACAG-CUUUCUUGAACUU	0	0.00459958
miR399a-mature	Potri.004G043500.1	phosphate 2	755	775	766	766	10	-39.6	-33.3	0.840909	3	1-12,775-764;14-19,762-757	13-13,763-763[SIL];20-21,756-755[UP3]	..((((((.((((((((((((&)))))))))))).))))))..	UUGGGCAAAUCUCCUUUGGCA&UGCCAAAGGAGAAUUGCCCUG	0	0.00459958
miR319j-mature	Potri.004G065800.11	TEOSINTE BRANCHED 1, cycloidea and PCF transcription factor 2	1807	1825	1816	1816	10	-41.6	-32	0.769231	2.5	1-13,1825-1813;16-20,1811-1807	14-15,1812-1812[AILq]	(((((.-(((((((((((((&)))))))))))))..)))))	GGGGGA-CCCUUCAGUCCAA&UUGGACUGAAGGGAGCUCCC	0	0.00459958
miR319b-mature	Potri.004G065800.12	TEOSINTE BRANCHED 1, cycloidea and PCF transcription factor 2	1715	1733	1724	1724	10	-41.6	-32	0.769231	2.5	1-13,1733-1721;16-20,1719-1715	14-15,1720-1720[AILq]	(((((.-(((((((((((((&)))))))))))))..)))))	GGGGGA-CCCUUCAGUCCAA&UUGGACUGAAGGGAGCUCCC	0	0.00459958
miR167b-mature	Potri.005G207700.5		2903	2923	2914	2914	10	-38.9	-31	0.796915	5	3-13,2921-2911;15-20,2909-2904	1-2,2923-2922[UP5];14-14,2910-2910[SIL];21-21,2903-2903[UP3]	.((((((.(((((((((((..&..))))))))))).)))))).	GAGAUCAGGCUGGCAGCUUGU&UGAAGCUGCCAGCAUGAUCUA	0	0.00459958
miR167e-mature	Potri.005G207700.5		2903	2923	2914	2914	10	-38.9	-31	0.796915	5	3-13,2921-2911;15-20,2909-2904	1-2,2923-2922[UP5];14-14,2910-2910[SIL];21-21,2903-2903[UP3]	.((((((.(((((((((((..&..))))))))))).)))))).	GAGAUCAGGCUGGCAGCUUGU&UGAAGCUGCCAGCAUGAUCUA	0	0.00459958
miR160d-mature	Potri.006G127500.1	auxin response factor 16	2266	2286	2277	2277	10	-45.4	-46.7	1	0.5	1-21,2286-2266	NA	(((((((((((((((((((((&)))))))))))))))))))))	UGGCAUGCAGGGAGCCAGGCA&UGCCUGGCUCCCUGUAUGCCA	0	0.00459958
miR160b-mature	Potri.008G039000.1	auxin response factor 16	1824	1844	1835	1835	10	-45.2	-41.2	0.911504	2	1-14,1844-1831;16-20,1829-1825	15-15,1830-1830[SIL];21-21,1824-1824[UP3]	.(((((.((((((((((((((&)))))))))))))).))))).	AGGCAUACAGGGAGCCAGGCA&UGCCUGGCUCCCUGAAUGCCA	0	0.00459958
miR160e-mature	Potri.008G039000.1	auxin response factor 16	1824	1844	1835	1835	10	-45.4	-45.9	1	1	1-20,1844-1825	21-21,1824-1824[UP3]	.((((((((((((((((((((&)))))))))))))))))))).	AGGCAUACAGGGAGCCAGGCA&UGCCUGGCUCCCUGUAUGCCA	0	0.00459958
miR160f-mature	Potri.009G014800.2	auxin response factor 10	1791	1811	1802	1802	10	-45.2	-41.2	0.911504	2	1-14,1811-1798;16-20,1796-1792	15-15,1797-1797[SIL];21-21,1791-1791[UP3]	.(((((.((((((((((((((&)))))))))))))).))))).	AGGCAUACAGGGAGCCAGGCA&UGCCUGGCUCCCUGAAUGCCA	0	0.00459958
miR160a-mature	Potri.009G014800.3	auxin response factor 10	1883	1903	1894	1894	10	-45.4	-45.9	1	1	1-20,1903-1884	21-21,1883-1883[UP3]	.((((((((((((((((((((&)))))))))))))))))))).	AGGCAUACAGGGAGCCAGGCA&UGCCUGGCUCCCUGUAUGCCA	0	0.00459958
miR396b-mature	Potri.012G022600.2	growth-regulating factor 7	987	1008	998	998	10	-35.1	-29	0.826211	4	1-7,1008-1002;8-19,1000-989	x-x,1001-1001[BULt];20-21,988-987[UP3]	..((((((((((((.(((((((&)))))))-))))))))))))..	CCGUUCAAGAAAGCAUGUGGAA&UUCCACA-GCUUUCUUGAACUG	0	0.00459958
miR396f-mature	Potri.012G022600.3	growth-regulating factor 7	1295	1316	1306	1306	10	-35.1	-29	0.826211	4	1-7,1316-1310;8-19,1308-1297	x-x,1309-1309[BULt];20-21,1296-1295[UP3]	..((((((((((((.(((((((&)))))))-))))))))))))..	CCGUUCAAGAAAGCAUGUGGAA&UUCCACA-GCUUUCUUGAACUG	0	0.00459958
miR396a-mature	Potri.013G077500.2		399	420	410	410	10	-33.4	-29	0.868263	4	1-8,420-413;9-19,411-401	x-x,412-412[BULt];20-21,400-399[UP3]	..(((((((((((.((((((((&))))))))-)))))))))))..	CCGUUCAAGAAAGCCUGUGGAA&UUCCACAG-CUUUCUUGAACUU	0	0.00459958
miR167c-mature	Potri.001G358500.1	auxin response factor 6	3246	3266	3257	3257	10	-40.2	-31.1	0.773632	5	3-13,3264-3254;15-20,3252-3247	1-2,3266-3265[UP5];14-14,3253-3253[SIL];21-21,3246-3246[UP3]	.((((((.(((((((((((..&..))))))))))).)))))).	GAGAUCAGGCUGGCAGCUUGU&UGAAGCUGCCAGCAUGAUCUG	0	0.00486949
miR167b-mature	Potri.002G055000.5		2358	2378	2369	2369	10	-38.9	-31	0.796915	5	3-13,2376-2366;15-20,2364-2359	1-2,2378-2377[UP5];14-14,2365-2365[SIL];21-21,2358-2358[UP3]	.((((((.(((((((((((..&..))))))))))).)))))).	GAGAUCAGGCUGGCAGCUUGU&UGAAGCUGCCAGCAUGAUCUA	0	0.00486949
miR167e-mature	Potri.002G055000.5		2358	2378	2369	2369	10	-38.9	-31	0.796915	5	3-13,2376-2366;15-20,2364-2359	1-2,2378-2377[UP5];14-14,2365-2365[SIL];21-21,2358-2358[UP3]	.((((((.(((((((((((..&..))))))))))).)))))).	GAGAUCAGGCUGGCAGCUUGU&UGAAGCUGCCAGCAUGAUCUA	0	0.00486949
miR399b-mature	Potri.004G043500.1	phosphate 2	755	775	766	766	10	-39.6	-33.3	0.840909	3	1-12,775-764;14-19,762-757	13-13,763-763[SIL];20-21,756-755[UP3]	..((((((.((((((((((((&)))))))))))).))))))..	UUGGGCAAAUCUCCUUUGGCA&UGCCAAAGGAGAAUUGCCCUG	0	0.00486949
miR166a-mature	Potri.005G045200.1	Trimeric LpxA-like enzyme	1755	1776	1767	1767	10	-44.1	-35.1	0.795918	6.5	4-15,1773-1762;16-21,1760-1755	1-3,1776-1774[UP5];x-x,1761-1761[BULt]	((((((.((((((((((((...&...))))))))))))-))))))	GGGGAGUUGAAGCCUGGUCGUA&UCGGACCAGGCUUCA-UUCCCC	0	0.00486949
miR166b-mature	Potri.005G045200.1	Trimeric LpxA-like enzyme	1755	1776	1767	1767	10	-44.1	-35.1	0.795918	6.5	4-15,1773-1762;16-21,1760-1755	1-3,1776-1774[UP5];x-x,1761-1761[BULt]	((((((.((((((((((((...&...))))))))))))-))))))	GGGGAGUUGAAGCCUGGUCGUA&UCGGACCAGGCUUCA-UUCCCC	0	0.00486949
miR166c-mature	Potri.005G045200.1	Trimeric LpxA-like enzyme	1755	1776	1767	1767	10	-44.1	-35.1	0.795918	6.5	4-15,1773-1762;16-21,1760-1755	1-3,1776-1774[UP5];x-x,1761-1761[BULt]	((((((.((((((((((((...&...))))))))))))-))))))	GGGGAGUUGAAGCCUGGUCGUA&UCGGACCAGGCUUCA-UUCCCC	0	0.00486949
miR166e-mature	Potri.005G045200.1	Trimeric LpxA-like enzyme	1755	1776	1767	1767	10	-44.1	-35.1	0.795918	6.5	4-15,1773-1762;16-21,1760-1755	1-3,1776-1774[UP5];x-x,1761-1761[BULt]	((((((.((((((((((((...&...))))))))))))-))))))	GGGGAGUUGAAGCCUGGUCGUA&UCGGACCAGGCUUCA-UUCCCC	0	0.00486949
miR166f-mature	Potri.005G045200.1	Trimeric LpxA-like enzyme	1755	1776	1767	1767	10	-44.1	-35.1	0.795918	6.5	4-15,1773-1762;16-21,1760-1755	1-3,1776-1774[UP5];x-x,1761-1761[BULt]	((((((.((((((((((((...&...))))))))))))-))))))	GGGGAGUUGAAGCCUGGUCGUA&UCGGACCAGGCUUCA-UUCCCC	0	0.00486949
miR166g-mature	Potri.005G045200.1	Trimeric LpxA-like enzyme	1755	1776	1767	1767	10	-44.1	-35.1	0.795918	6.5	4-15,1773-1762;16-21,1760-1755	1-3,1776-1774[UP5];x-x,1761-1761[BULt]	((((((.((((((((((((...&...))))))))))))-))))))	GGGGAGUUGAAGCCUGGUCGUA&UCGGACCAGGCUUCA-UUCCCC	0	0.00486949
miR166i-mature	Potri.005G045200.1	Trimeric LpxA-like enzyme	1755	1776	1767	1767	10	-44.1	-35.1	0.795918	6.5	4-15,1773-1762;16-21,1760-1755	1-3,1776-1774[UP5];x-x,1761-1761[BULt]	((((((.((((((((((((...&...))))))))))))-))))))	GGGGAGUUGAAGCCUGGUCGUA&UCGGACCAGGCUUCA-UUCCCC	0	0.00486949
miR166j-mature	Potri.005G045200.1	Trimeric LpxA-like enzyme	1755	1776	1767	1767	10	-44.1	-35.1	0.795918	6.5	4-15,1773-1762;16-21,1760-1755	1-3,1776-1774[UP5];x-x,1761-1761[BULt]	((((((.((((((((((((...&...))))))))))))-))))))	GGGGAGUUGAAGCCUGGUCGUA&UCGGACCAGGCUUCA-UUCCCC	0	0.00486949
miR166l-mature	Potri.005G045200.1	Trimeric LpxA-like enzyme	1755	1776	1767	1767	10	-44.1	-35.1	0.795918	6.5	4-15,1773-1762;16-21,1760-1755	1-3,1776-1774[UP5];x-x,1761-1761[BULt]	((((((.((((((((((((...&...))))))))))))-))))))	GGGGAGUUGAAGCCUGGUCGUA&UCGGACCAGGCUUCA-UUCCCC	0	0.00486949
miR166m-mature	Potri.005G045200.1	Trimeric LpxA-like enzyme	1755	1776	1767	1767	10	-44.1	-35.1	0.795918	6.5	4-15,1773-1762;16-21,1760-1755	1-3,1776-1774[UP5];x-x,1761-1761[BULt]	((((((.((((((((((((...&...))))))))))))-))))))	GGGGAGUUGAAGCCUGGUCGUA&UCGGACCAGGCUUCA-UUCCCC	0	0.00486949
miR166n-mature	Potri.005G045200.1	Trimeric LpxA-like enzyme	1755	1776	1767	1767	10	-44.1	-35.1	0.795918	6.5	4-15,1773-1762;16-21,1760-1755	1-3,1776-1774[UP5];x-x,1761-1761[BULt]	((((((.((((((((((((...&...))))))))))))-))))))	GGGGAGUUGAAGCCUGGUCGUA&UCGGACCAGGCUUCA-UUCCCC	0	0.00486949
miR160a-mature	Potri.009G014800.2	auxin response factor 10	1791	1811	1802	1802	10	-45.4	-45.9	1	1	1-20,1811-1792	21-21,1791-1791[UP3]	.((((((((((((((((((((&)))))))))))))))))))).	AGGCAUACAGGGAGCCAGGCA&UGCCUGGCUCCCUGUAUGCCA	0	0.00486949
miR160b-mature	Potri.010G223200.1	auxin response factor 16	1821	1841	1832	1832	10	-45.2	-41.2	0.911504	2	1-14,1841-1828;16-20,1826-1822	15-15,1827-1827[SIL];21-21,1821-1821[UP3]	.(((((.((((((((((((((&)))))))))))))).))))).	AGGCAUACAGGGAGCCAGGCA&UGCCUGGCUCCCUGAAUGCCA	0	0.00486949
miR160f-mature	Potri.010G223200.1	auxin response factor 16	1821	1841	1832	1832	10	-45.2	-41.2	0.911504	2	1-14,1841-1828;16-20,1826-1822	15-15,1827-1827[SIL];21-21,1821-1821[UP3]	.(((((.((((((((((((((&)))))))))))))).))))).	AGGCAUACAGGGAGCCAGGCA&UGCCUGGCUCCCUGAAUGCCA	0	0.00486949
miR167d-mature	Potri.011G091900.4	auxin response factor 6	3336	3356	3347	3347	10	-38.9	-31	0.796915	5	3-13,3354-3344;15-20,3342-3337	1-2,3356-3355[UP5];14-14,3343-3343[SIL];21-21,3336-3336[UP3]	.((((((.(((((((((((..&..))))))))))).)))))).	GAGAUCAGGCUGGCAGCUUGU&UGAAGCUGCCAGCAUGAUCUA	0	0.00486949
miR396f-mature	Potri.013G077500.2		399	420	410	410	10	-35.1	-29	0.826211	4	1-8,420-413;9-19,411-401	x-x,412-412[BULt];20-21,400-399[UP3]	..(((((((((((.((((((((&))))))))-)))))))))))..	CCGUUCAAGAAAGCCUGUGGAA&UUCCACAG-CUUUCUUGAACUG	0	0.00486949
miR160d-mature	Potri.016G090300.4		2325	2345	2336	2336	10	-45.4	-46.7	1	0.5	1-21,2345-2325	NA	(((((((((((((((((((((&)))))))))))))))))))))	UGGCAUGCAGGGAGCCAGGCA&UGCCUGGCUCCCUGUAUGCCA	0	0.00486949
miR160e-mature	Potri.016G090300.4		2325	2345	2336	2336	10	-45.4	-46.7	1	0.5	1-21,2345-2325	NA	(((((((((((((((((((((&)))))))))))))))))))))	UGGCAUGCAGGGAGCCAGGCA&UGCCUGGCUCCCUGUAUGCCA	0	0.00486949
miR160c-mature	Potri.016G090300.5		2202	2222	2213	2213	10	-45.4	-46.7	1	0.5	1-21,2222-2202	NA	(((((((((((((((((((((&)))))))))))))))))))))	UGGCAUGCAGGGAGCCAGGCA&UGCCUGGCUCCCUGUAUGCCA	0	0.00486949
miR482a-mature	Potri.019G011169.1		1872	1892	1884	1884	10	-43.7	-35.5	0.812357	4	2-7,1891-1886;9-13,1885-1881;15-22,1879-1872	1-1,1892-1892[UP5];8-8,x-x[BULq];14-14,1880-1880[SIL]	((((((((.(((((-((((((.&.)))))).))))).))))))))	GGGAUGGGCGGAGU-GGGAAAG&UUUUCCCUACUCCACCCAUCCC	0	0.00486949
miR396g-mature	Potri.013G077500.1		1111	1132	1122	1122	10	-33.4	-29	0.868263	4	1-8,1132-1125;9-19,1123-1113	x-x,1124-1124[BULt];20-21,1112-1111[UP3]	..(((((((((((.((((((((&))))))))-)))))))))))..	CCGUUCAAGAAAGCCUGUGGAA&UUCCACAG-CUUUCUUGAACUU	1	0.00498754
miR396a-mature	Potri.001G132600.1		543	564	554	554	10	-33.4	-29	0.868263	4	1-8,564-557;9-19,555-545	x-x,556-556[BULt];20-21,544-543[UP3]	..(((((((((((.((((((((&))))))))-)))))))))))..	CCGUUCAAGAAAGCCUGUGGAA&UUCCACAG-CUUUCUUGAACUU	0	0.00513932
miR167b-mature	Potri.002G055000.4		2425	2445	2436	2436	10	-38.9	-31	0.796915	5	3-13,2443-2433;15-20,2431-2426	1-2,2445-2444[UP5];14-14,2432-2432[SIL];21-21,2425-2425[UP3]	.((((((.(((((((((((..&..))))))))))).)))))).	GAGAUCAGGCUGGCAGCUUGU&UGAAGCUGCCAGCAUGAUCUA	0	0.00513932
miR167e-mature	Potri.002G055000.4		2425	2445	2436	2436	10	-38.9	-31	0.796915	5	3-13,2443-2433;15-20,2431-2426	1-2,2445-2444[UP5];14-14,2432-2432[SIL];21-21,2425-2425[UP3]	.((((((.(((((((((((..&..))))))))))).)))))).	GAGAUCAGGCUGGCAGCUUGU&UGAAGCUGCCAGCAUGAUCUA	0	0.00513932
miR167d-mature	Potri.002G055000.6		2425	2445	2436	2436	10	-38.9	-31	0.796915	5	3-13,2443-2433;15-20,2431-2426	1-2,2445-2444[UP5];14-14,2432-2432[SIL];21-21,2425-2425[UP3]	.((((((.(((((((((((..&..))))))))))).)))))).	GAGAUCAGGCUGGCAGCUUGU&UGAAGCUGCCAGCAUGAUCUA	0	0.00513932
miR171d-mature	Potri.002G144700.1	GRAS family transcription factor	1690	1711	1702	1702	10	-40.3	-36.6	0.908189	1	1-18,1711-1694;20-22,1692-1690	19-19,1693-1693[SIL]	(((.((((((((((((((((((&)))))))))))))))))).)))	AAGGGAUAUUGGCGCGGCUCAA&UUGAGCCGCGCCAAUAUCACUU	0	0.00513932
miR396c-mature	Potri.003G100800.5		224	245	235	235	10	-33.4	-29	0.868263	4	1-8,245-238;9-19,236-226	x-x,237-237[BULt];20-21,225-224[UP3]	..(((((((((((.((((((((&))))))))-)))))))))))..	CCGUUCAAGAAAGCCUGUGGAA&UUCCACAG-CUUUCUUGAACUU	0	0.00513932
miR319g-mature	Potri.003G189700.7	myb domain protein 65	1560	1579	1570	1570	10	-38.5	-30.3	0.787013	4	2-6,1578-1574;8-19,1572-1561	1-1,1579-1579[UP5];7-7,1573-1573[SIL];20-20,1560-1560[UP3]	.((((((((((((.(((((.&.))))).)))))))))))).	UGAGCUCCCUUCACUCCAAU&CUUGGAUUGAAGGGAGCUCC	0	0.00513932
miR167a-mature	Potri.005G207700.1		2286	2308	2299	2299	10	-42.5	-31	0.729412	7	3-13,2306-2296;15-20,2294-2289	1-2,2308-2307[UP5];14-14,2295-2295[SIL];21-23,2288-2286[UP3]	...((((((.(((((((((((..&..))))))))))).))))))...	CAGAGAUCAGGCUGGCAGCUUGU&UGAAGCUGCCAGCAUGAUCUAAC	0	0.00513932
miR167c-mature	Potri.005G207700.4		3058	3078	3069	3069	10	-40.2	-31.1	0.773632	5	3-13,3076-3066;15-20,3064-3059	1-2,3078-3077[UP5];14-14,3065-3065[SIL];21-21,3058-3058[UP3]	.((((((.(((((((((((..&..))))))))))).)))))).	GAGAUCAGGCUGGCAGCUUGU&UGAAGCUGCCAGCAUGAUCUG	0	0.00513932
miR160e-mature	Potri.006G127500.1	auxin response factor 16	2266	2286	2277	2277	10	-45.4	-46.7	1	0.5	1-21,2286-2266	NA	(((((((((((((((((((((&)))))))))))))))))))))	UGGCAUGCAGGGAGCCAGGCA&UGCCUGGCUCCCUGUAUGCCA	0	0.00513932
miR160d-mature	Potri.008G039000.1	auxin response factor 16	1824	1844	1835	1835	10	-45.4	-45.9	1	1	1-20,1844-1825	21-21,1824-1824[UP3]	.((((((((((((((((((((&)))))))))))))))))))).	AGGCAUACAGGGAGCCAGGCA&UGCCUGGCUCCCUGUAUGCCA	0	0.00513932
miR160f-mature	Potri.008G039000.1	auxin response factor 16	1824	1844	1835	1835	10	-45.2	-41.2	0.911504	2	1-14,1844-1831;16-20,1829-1825	15-15,1830-1830[SIL];21-21,1824-1824[UP3]	.(((((.((((((((((((((&)))))))))))))).))))).	AGGCAUACAGGGAGCCAGGCA&UGCCUGGCUCCCUGAAUGCCA	0	0.00513932
miR160a-mature	Potri.008G039000.2	auxin response factor 16	1773	1793	1784	1784	10	-45.4	-45.9	1	1	1-20,1793-1774	21-21,1773-1773[UP3]	.((((((((((((((((((((&)))))))))))))))))))).	AGGCAUACAGGGAGCCAGGCA&UGCCUGGCUCCCUGUAUGCCA	0	0.00513932
miR160b-mature	Potri.009G014800.2	auxin response factor 10	1791	1811	1802	1802	10	-45.2	-41.2	0.911504	2	1-14,1811-1798;16-20,1796-1792	15-15,1797-1797[SIL];21-21,1791-1791[UP3]	.(((((.((((((((((((((&)))))))))))))).))))).	AGGCAUACAGGGAGCCAGGCA&UGCCUGGCUCCCUGAAUGCCA	0	0.00513932
miR166a-mature	Potri.011G098300.1	Homeobox-leucine zipper family protein / lipid-binding START domain-containing protein	1436	1456	1447	1447	10	-44.1	-35	0.793651	5.5	3-19,1454-1438	1-2,1456-1455[UP5];20-21,1437-1436[UP3]	..(((((((((((((((((..&..)))))))))))))))))..	UUGGGAUGAAGCCUGGUCCAG&UCGGACCAGGCUUCAUUCCCC	0	0.00513932
miR166b-mature	Potri.011G098300.1	Homeobox-leucine zipper family protein / lipid-binding START domain-containing protein	1436	1456	1447	1447	10	-44.1	-35	0.793651	5.5	3-19,1454-1438	1-2,1456-1455[UP5];20-21,1437-1436[UP3]	..(((((((((((((((((..&..)))))))))))))))))..	UUGGGAUGAAGCCUGGUCCAG&UCGGACCAGGCUUCAUUCCCC	0	0.00513932
miR166c-mature	Potri.011G098300.1	Homeobox-leucine zipper family protein / lipid-binding START domain-containing protein	1436	1456	1447	1447	10	-44.1	-35	0.793651	5.5	3-19,1454-1438	1-2,1456-1455[UP5];20-21,1437-1436[UP3]	..(((((((((((((((((..&..)))))))))))))))))..	UUGGGAUGAAGCCUGGUCCAG&UCGGACCAGGCUUCAUUCCCC	0	0.00513932
miR166e-mature	Potri.011G098300.1	Homeobox-leucine zipper family protein / lipid-binding START domain-containing protein	1436	1456	1447	1447	10	-44.1	-35	0.793651	5.5	3-19,1454-1438	1-2,1456-1455[UP5];20-21,1437-1436[UP3]	..(((((((((((((((((..&..)))))))))))))))))..	UUGGGAUGAAGCCUGGUCCAG&UCGGACCAGGCUUCAUUCCCC	0	0.00513932
miR166f-mature	Potri.011G098300.1	Homeobox-leucine zipper family protein / lipid-binding START domain-containing protein	1436	1456	1447	1447	10	-44.1	-35	0.793651	5.5	3-19,1454-1438	1-2,1456-1455[UP5];20-21,1437-1436[UP3]	..(((((((((((((((((..&..)))))))))))))))))..	UUGGGAUGAAGCCUGGUCCAG&UCGGACCAGGCUUCAUUCCCC	0	0.00513932
miR166g-mature	Potri.011G098300.1	Homeobox-leucine zipper family protein / lipid-binding START domain-containing protein	1436	1456	1447	1447	10	-44.1	-35	0.793651	5.5	3-19,1454-1438	1-2,1456-1455[UP5];20-21,1437-1436[UP3]	..(((((((((((((((((..&..)))))))))))))))))..	UUGGGAUGAAGCCUGGUCCAG&UCGGACCAGGCUUCAUUCCCC	0	0.00513932
miR166i-mature	Potri.011G098300.1	Homeobox-leucine zipper family protein / lipid-binding START domain-containing protein	1436	1456	1447	1447	10	-44.1	-35	0.793651	5.5	3-19,1454-1438	1-2,1456-1455[UP5];20-21,1437-1436[UP3]	..(((((((((((((((((..&..)))))))))))))))))..	UUGGGAUGAAGCCUGGUCCAG&UCGGACCAGGCUUCAUUCCCC	0	0.00513932
miR166j-mature	Potri.011G098300.1	Homeobox-leucine zipper family protein / lipid-binding START domain-containing protein	1436	1456	1447	1447	10	-44.1	-35	0.793651	5.5	3-19,1454-1438	1-2,1456-1455[UP5];20-21,1437-1436[UP3]	..(((((((((((((((((..&..)))))))))))))))))..	UUGGGAUGAAGCCUGGUCCAG&UCGGACCAGGCUUCAUUCCCC	0	0.00513932
miR166l-mature	Potri.011G098300.1	Homeobox-leucine zipper family protein / lipid-binding START domain-containing protein	1436	1456	1447	1447	10	-44.1	-35	0.793651	5.5	3-19,1454-1438	1-2,1456-1455[UP5];20-21,1437-1436[UP3]	..(((((((((((((((((..&..)))))))))))))))))..	UUGGGAUGAAGCCUGGUCCAG&UCGGACCAGGCUUCAUUCCCC	0	0.00513932
miR166m-mature	Potri.011G098300.1	Homeobox-leucine zipper family protein / lipid-binding START domain-containing protein	1436	1456	1447	1447	10	-44.1	-35	0.793651	5.5	3-19,1454-1438	1-2,1456-1455[UP5];20-21,1437-1436[UP3]	..(((((((((((((((((..&..)))))))))))))))))..	UUGGGAUGAAGCCUGGUCCAG&UCGGACCAGGCUUCAUUCCCC	0	0.00513932
miR166n-mature	Potri.011G098300.1	Homeobox-leucine zipper family protein / lipid-binding START domain-containing protein	1436	1456	1447	1447	10	-44.1	-35	0.793651	5.5	3-19,1454-1438	1-2,1456-1455[UP5];20-21,1437-1436[UP3]	..(((((((((((((((((..&..)))))))))))))))))..	UUGGGAUGAAGCCUGGUCCAG&UCGGACCAGGCUUCAUUCCCC	0	0.00513932
miR396g-mature	Potri.012G022600.3	growth-regulating factor 7	1295	1316	1306	1306	10	-33.4	-29	0.868263	4	1-7,1316-1310;8-19,1308-1297	x-x,1309-1309[BULt];20-21,1296-1295[UP3]	..((((((((((((.(((((((&)))))))-))))))))))))..	CCGUUCAAGAAAGCAUGUGGAA&UUCCACA-GCUUUCUUGAACUU	0	0.00513932
miR171a-mature	Potri.014G060200.2	GRAS family transcription factor	1851	1872	1863	1863	10	-40.3	-36.6	0.908189	1	1-18,1872-1855;20-22,1853-1851	19-19,1854-1854[SIL]	(((.((((((((((((((((((&)))))))))))))))))).)))	AAGGGAUAUUGGCGCGGCUCAA&UUGAGCCGCGCCAAUAUCACUU	0	0.00513932
miR396d-mature	Potri.014G071800.3	growth-regulating factor 9	791	812	802	801	11	-34.9	-28.9	0.82808	4.5	1-8,812-805;9-20,803-792	x-x,804-804[BULt];21-21,791-791[UP3]	.((((((((((((.((((((((&))))))))-)))))))))))).	CGUUCAAGAAAGCUUGUGGAAG&UUUCCACG-GCUUUCUUGAACU	0	0.00513932
miR160c-mature	Potri.016G090300.6		2144	2164	2155	2155	10	-45.4	-46.7	1	0.5	1-21,2164-2144	NA	(((((((((((((((((((((&)))))))))))))))))))))	UGGCAUGCAGGGAGCCAGGCA&UGCCUGGCUCCCUGUAUGCCA	0	0.00513932
miR396g-mature	Potri.001G132600.1		543	564	554	554	10	-33.4	-29	0.868263	4	1-8,564-557;9-19,555-545	x-x,556-556[BULt];20-21,544-543[UP3]	..(((((((((((.((((((((&))))))))-)))))))))))..	CCGUUCAAGAAAGCCUGUGGAA&UUCCACAG-CUUUCUUGAACUU	0	0.00540907
miR167a-mature	Potri.002G055000.1		2583	2605	2596	2596	10	-42.5	-31	0.729412	7	3-13,2603-2593;15-20,2591-2586	1-2,2605-2604[UP5];14-14,2592-2592[SIL];21-23,2585-2583[UP3]	...((((((.(((((((((((..&..))))))))))).))))))...	CAGAGAUCAGGCUGGCAGCUUGU&UGAAGCUGCCAGCAUGAUCUAAC	0	0.00540907
miR167c-mature	Potri.002G055000.4		2425	2445	2436	2436	10	-40.2	-31.1	0.773632	5	3-13,2443-2433;15-20,2431-2426	1-2,2445-2444[UP5];14-14,2432-2432[SIL];21-21,2425-2425[UP3]	.((((((.(((((((((((..&..))))))))))).)))))).	GAGAUCAGGCUGGCAGCUUGU&UGAAGCUGCCAGCAUGAUCUG	0	0.00540907
miR396b-mature	Potri.003G100800.5		224	245	235	235	10	-35.1	-29	0.826211	4	1-8,245-238;9-19,236-226	x-x,237-237[BULt];20-21,225-224[UP3]	..(((((((((((.((((((((&))))))))-)))))))))))..	CCGUUCAAGAAAGCCUGUGGAA&UUCCACAG-CUUUCUUGAACUG	0	0.00540907
miR167b-mature	Potri.005G207700.3		2876	2896	2887	2887	10	-38.9	-31	0.796915	5	3-13,2894-2884;15-20,2882-2877	1-2,2896-2895[UP5];14-14,2883-2883[SIL];21-21,2876-2876[UP3]	.((((((.(((((((((((..&..))))))))))).)))))).	GAGAUCAGGCUGGCAGCUUGU&UGAAGCUGCCAGCAUGAUCUA	0	0.00540907
miR167e-mature	Potri.005G207700.3		2876	2896	2887	2887	10	-38.9	-31	0.796915	5	3-13,2894-2884;15-20,2882-2877	1-2,2896-2895[UP5];14-14,2883-2883[SIL];21-21,2876-2876[UP3]	.((((((.(((((((((((..&..))))))))))).)))))).	GAGAUCAGGCUGGCAGCUUGU&UGAAGCUGCCAGCAUGAUCUA	0	0.00540907
miR167d-mature	Potri.005G207700.4		3058	3078	3069	3069	10	-38.9	-31	0.796915	5	3-13,3076-3066;15-20,3064-3059	1-2,3078-3077[UP5];14-14,3065-3065[SIL];21-21,3058-3058[UP3]	.((((((.(((((((((((..&..))))))))))).)))))).	GAGAUCAGGCUGGCAGCUUGU&UGAAGCUGCCAGCAUGAUCUA	0	0.00540907
miR167g-mature	Potri.015G033100.1	C2H2-like zinc finger protein	1572	1596	1584	1584	10	-39.8	-31	0.778894	9	2-7,1595-1590;8-21,1586-1573	1-1,1596-1596[UP5];x-x,1589-1587[BULt];22-22,1572-1572[UP3]	.((((((((((((((...((((((.&.))))))---)))))))))))))).	AAAGAUCAUGCUGGCAAAAGCUUUC&UGAAGCU---GCCAGCAUGAUCUUA	0	0.00540907
miR160f-mature	Potri.017G031700.1	S-adenosyl-L-methionine-dependent methyltransferases superfamily protein	1036	1056	1047	1047	10	-45.2	-37.2	0.823009	4	1-16,1056-1041;18-19,1039-1038	17-17,1040-1040[SIL];20-21,1037-1036[UP3]	..((.((((((((((((((((&)))))))))))))))).))..	AAGCUUUCAGGGAGCCGGGCA&UGCCUGGCUCCCUGAAUGCCA	0	0.00540907
miR160b-mature	Potri.017G031700.2	S-adenosyl-L-methionine-dependent methyltransferases superfamily protein	844	864	855	855	10	-45.2	-37.2	0.823009	4	1-16,864-849;18-19,847-846	17-17,848-848[SIL];20-21,845-844[UP3]	..((.((((((((((((((((&)))))))))))))))).))..	AAGCUUUCAGGGAGCCGGGCA&UGCCUGGCUCCCUGAAUGCCA	0	0.00540907
miR396d-mature	Potri.001G114000.1		658	679	669	668	11	-34.9	-28.9	0.82808	4.5	1-8,679-672;9-20,670-659	x-x,671-671[BULt];21-21,658-658[UP3]	.((((((((((((.((((((((&))))))))-)))))))))))).	CGUUCAAGAAAGCUUGUGGAAG&UUUCCACG-GCUUUCUUGAACU	0	0.00567876
miR396c-mature	Potri.001G132600.1		543	564	554	554	10	-33.4	-29	0.868263	4	1-8,564-557;9-19,555-545	x-x,556-556[BULt];20-21,544-543[UP3]	..(((((((((((.((((((((&))))))))-)))))))))))..	CCGUUCAAGAAAGCCUGUGGAA&UUCCACAG-CUUUCUUGAACUU	0	0.00567876
miR167a-mature	Potri.001G358500.2	auxin response factor 6	3307	3329	3320	3320	10	-42.5	-31	0.729412	7	3-13,3327-3317;15-20,3315-3310	1-2,3329-3328[UP5];14-14,3316-3316[SIL];21-23,3309-3307[UP3]	...((((((.(((((((((((..&..))))))))))).))))))...	CUGAGAUCAGGCUGGCAGCUUGU&UGAAGCUGCCAGCAUGAUCUAAC	0	0.00567876
miR166a-mature	Potri.001G372300.1	Homeobox-leucine zipper family protein / lipid-binding START domain-containing protein	1547	1567	1558	1558	10	-44.1	-33.4	0.75737	4	2-16,1566-1552;18-19,1550-1549	1-1,1567-1567[UP5];17-17,1551-1551[SIL];20-21,1548-1547[UP3]	..((.(((((((((((((((.&.))))))))))))))).))..	UUGGUAUGAAGCCUGGUCCGG&UCGGACCAGGCUUCAUUCCCC	0	0.00567876
miR166b-mature	Potri.001G372300.1	Homeobox-leucine zipper family protein / lipid-binding START domain-containing protein	1547	1567	1558	1558	10	-44.1	-33.4	0.75737	4	2-16,1566-1552;18-19,1550-1549	1-1,1567-1567[UP5];17-17,1551-1551[SIL];20-21,1548-1547[UP3]	..((.(((((((((((((((.&.))))))))))))))).))..	UUGGUAUGAAGCCUGGUCCGG&UCGGACCAGGCUUCAUUCCCC	0	0.00567876
miR166c-mature	Potri.001G372300.1	Homeobox-leucine zipper family protein / lipid-binding START domain-containing protein	1547	1567	1558	1558	10	-44.1	-33.4	0.75737	4	2-16,1566-1552;18-19,1550-1549	1-1,1567-1567[UP5];17-17,1551-1551[SIL];20-21,1548-1547[UP3]	..((.(((((((((((((((.&.))))))))))))))).))..	UUGGUAUGAAGCCUGGUCCGG&UCGGACCAGGCUUCAUUCCCC	0	0.00567876
miR166e-mature	Potri.001G372300.1	Homeobox-leucine zipper family protein / lipid-binding START domain-containing protein	1547	1567	1558	1558	10	-44.1	-33.4	0.75737	4	2-16,1566-1552;18-19,1550-1549	1-1,1567-1567[UP5];17-17,1551-1551[SIL];20-21,1548-1547[UP3]	..((.(((((((((((((((.&.))))))))))))))).))..	UUGGUAUGAAGCCUGGUCCGG&UCGGACCAGGCUUCAUUCCCC	0	0.00567876
miR166f-mature	Potri.001G372300.1	Homeobox-leucine zipper family protein / lipid-binding START domain-containing protein	1547	1567	1558	1558	10	-44.1	-33.4	0.75737	4	2-16,1566-1552;18-19,1550-1549	1-1,1567-1567[UP5];17-17,1551-1551[SIL];20-21,1548-1547[UP3]	..((.(((((((((((((((.&.))))))))))))))).))..	UUGGUAUGAAGCCUGGUCCGG&UCGGACCAGGCUUCAUUCCCC	0	0.00567876
miR166g-mature	Potri.001G372300.1	Homeobox-leucine zipper family protein / lipid-binding START domain-containing protein	1547	1567	1558	1558	10	-44.1	-33.4	0.75737	4	2-16,1566-1552;18-19,1550-1549	1-1,1567-1567[UP5];17-17,1551-1551[SIL];20-21,1548-1547[UP3]	..((.(((((((((((((((.&.))))))))))))))).))..	UUGGUAUGAAGCCUGGUCCGG&UCGGACCAGGCUUCAUUCCCC	0	0.00567876
miR166i-mature	Potri.001G372300.1	Homeobox-leucine zipper family protein / lipid-binding START domain-containing protein	1547	1567	1558	1558	10	-44.1	-33.4	0.75737	4	2-16,1566-1552;18-19,1550-1549	1-1,1567-1567[UP5];17-17,1551-1551[SIL];20-21,1548-1547[UP3]	..((.(((((((((((((((.&.))))))))))))))).))..	UUGGUAUGAAGCCUGGUCCGG&UCGGACCAGGCUUCAUUCCCC	0	0.00567876
miR166j-mature	Potri.001G372300.1	Homeobox-leucine zipper family protein / lipid-binding START domain-containing protein	1547	1567	1558	1558	10	-44.1	-33.4	0.75737	4	2-16,1566-1552;18-19,1550-1549	1-1,1567-1567[UP5];17-17,1551-1551[SIL];20-21,1548-1547[UP3]	..((.(((((((((((((((.&.))))))))))))))).))..	UUGGUAUGAAGCCUGGUCCGG&UCGGACCAGGCUUCAUUCCCC	0	0.00567876
miR166l-mature	Potri.001G372300.1	Homeobox-leucine zipper family protein / lipid-binding START domain-containing protein	1547	1567	1558	1558	10	-44.1	-33.4	0.75737	4	2-16,1566-1552;18-19,1550-1549	1-1,1567-1567[UP5];17-17,1551-1551[SIL];20-21,1548-1547[UP3]	..((.(((((((((((((((.&.))))))))))))))).))..	UUGGUAUGAAGCCUGGUCCGG&UCGGACCAGGCUUCAUUCCCC	0	0.00567876
miR166m-mature	Potri.001G372300.1	Homeobox-leucine zipper family protein / lipid-binding START domain-containing protein	1547	1567	1558	1558	10	-44.1	-33.4	0.75737	4	2-16,1566-1552;18-19,1550-1549	1-1,1567-1567[UP5];17-17,1551-1551[SIL];20-21,1548-1547[UP3]	..((.(((((((((((((((.&.))))))))))))))).))..	UUGGUAUGAAGCCUGGUCCGG&UCGGACCAGGCUUCAUUCCCC	0	0.00567876
miR166n-mature	Potri.001G372300.1	Homeobox-leucine zipper family protein / lipid-binding START domain-containing protein	1547	1567	1558	1558	10	-44.1	-33.4	0.75737	4	2-16,1566-1552;18-19,1550-1549	1-1,1567-1567[UP5];17-17,1551-1551[SIL];20-21,1548-1547[UP3]	..((.(((((((((((((((.&.))))))))))))))).))..	UUGGUAUGAAGCCUGGUCCGG&UCGGACCAGGCUUCAUUCCCC	0	0.00567876
miR396b-mature	Potri.003G100800.2		622	643	633	633	10	-35.1	-29	0.826211	4	1-8,643-636;9-19,634-624	x-x,635-635[BULt];20-21,623-622[UP3]	..(((((((((((.((((((((&))))))))-)))))))))))..	CCGUUCAAGAAAGCCUGUGGAA&UUCCACAG-CUUUCUUGAACUG	0	0.00567876
miR396a-mature	Potri.003G100800.5		224	245	235	235	10	-33.4	-29	0.868263	4	1-8,245-238;9-19,236-226	x-x,237-237[BULt];20-21,225-224[UP3]	..(((((((((((.((((((((&))))))))-)))))))))))..	CCGUUCAAGAAAGCCUGUGGAA&UUCCACAG-CUUUCUUGAACUU	0	0.00567876
miR167b-mature	Potri.005G207700.1		2288	2308	2299	2299	10	-38.9	-31	0.796915	5	3-13,2306-2296;15-20,2294-2289	1-2,2308-2307[UP5];14-14,2295-2295[SIL];21-21,2288-2288[UP3]	.((((((.(((((((((((..&..))))))))))).)))))).	GAGAUCAGGCUGGCAGCUUGU&UGAAGCUGCCAGCAUGAUCUA	0	0.00567876
miR167e-mature	Potri.005G207700.1		2288	2308	2299	2299	10	-38.9	-31	0.796915	5	3-13,2306-2296;15-20,2294-2289	1-2,2308-2307[UP5];14-14,2295-2295[SIL];21-21,2288-2288[UP3]	.((((((.(((((((((((..&..))))))))))).)))))).	GAGAUCAGGCUGGCAGCUUGU&UGAAGCUGCCAGCAUGAUCUA	0	0.00567876
miR167c-mature	Potri.005G207700.6		2717	2737	2728	2728	10	-40.2	-31.1	0.773632	5	3-13,2735-2725;15-20,2723-2718	1-2,2737-2736[UP5];14-14,2724-2724[SIL];21-21,2717-2717[UP3]	.((((((.(((((((((((..&..))))))))))).)))))).	GAGAUCAGGCUGGCAGCUUGU&UGAAGCUGCCAGCAUGAUCUG	0	0.00567876
miR167d-mature	Potri.005G207700.6		2717	2737	2728	2728	10	-38.9	-31	0.796915	5	3-13,2735-2725;15-20,2723-2718	1-2,2737-2736[UP5];14-14,2724-2724[SIL];21-21,2717-2717[UP3]	.((((((.(((((((((((..&..))))))))))).)))))).	GAGAUCAGGCUGGCAGCUUGU&UGAAGCUGCCAGCAUGAUCUA	0	0.00567876
miR396f-mature	Potri.012G022600.2	growth-regulating factor 7	987	1008	998	998	10	-35.1	-29	0.826211	4	1-7,1008-1002;8-19,1000-989	x-x,1001-1001[BULt];20-21,988-987[UP3]	..((((((((((((.(((((((&)))))))-))))))))))))..	CCGUUCAAGAAAGCAUGUGGAA&UUCCACA-GCUUUCUUGAACUG	0	0.00567876
miR396e-mature	Potri.014G071800.1	growth-regulating factor 9	556	577	567	567	10	-34.9	-28.5	0.816619	5	1-7,577-571;8-19,569-558	x-x,570-570[BULt];20-21,557-556[UP3]	..((((((((((((.(((((((&)))))))-))))))))))))..	ACGUUCAAGAAAGCUUGUGGAA&UUCCACG-GCUUUCUUGAACUU	0	0.00567876
miR160b-mature	Potri.017G031700.1	S-adenosyl-L-methionine-dependent methyltransferases superfamily protein	1036	1056	1047	1047	10	-45.2	-37.2	0.823009	4	1-16,1056-1041;18-19,1039-1038	17-17,1040-1040[SIL];20-21,1037-1036[UP3]	..((.((((((((((((((((&)))))))))))))))).))..	AAGCUUUCAGGGAGCCGGGCA&UGCCUGGCUCCCUGAAUGCCA	0	0.00567876
miR160f-mature	Potri.017G031700.2	S-adenosyl-L-methionine-dependent methyltransferases superfamily protein	844	864	855	855	10	-45.2	-37.2	0.823009	4	1-16,864-849;18-19,847-846	17-17,848-848[SIL];20-21,845-844[UP3]	..((.((((((((((((((((&)))))))))))))))).))..	AAGCUUUCAGGGAGCCGGGCA&UGCCUGGCUCCCUGAAUGCCA	0	0.00567876
miR472b-mature	Potri.019G011169.1		1872	1892	1884	1884	10	-43.3	-35.5	0.819861	4	2-8,1891-1885;10-13,1884-1881;15-22,1879-1872	1-1,1892-1892[UP5];9-9,x-x[BULq];14-14,1880-1880[SIL]	((((((((.((((-(((((((.&.))))))).)))).))))))))	GGGAUGGGCGGAG-UGGGAAAG&UUUUCCCAACUCCACCCAUCCC	0	0.00567876
miR396e-mature	Potri.001G114000.1		657	678	668	668	10	-34.9	-28.5	0.816619	5	1-7,678-672;8-19,670-659	x-x,671-671[BULt];20-21,658-657[UP3]	..((((((((((((.(((((((&)))))))-))))))))))))..	GCGUUCAAGAAAGCUUGUGGAA&UUCCACG-GCUUUCUUGAACUU	0	0.00594837
miR396f-mature	Potri.001G132600.1		543	564	554	554	10	-35.1	-29	0.826211	4	1-8,564-557;9-19,555-545	x-x,556-556[BULt];20-21,544-543[UP3]	..(((((((((((.((((((((&))))))))-)))))))))))..	CCGUUCAAGAAAGCCUGUGGAA&UUCCACAG-CUUUCUUGAACUG	0	0.00594837
miR167a-mature	Potri.001G358500.1	auxin response factor 6	3244	3266	3257	3257	10	-42.5	-31	0.729412	7	3-13,3264-3254;15-20,3252-3247	1-2,3266-3265[UP5];14-14,3253-3253[SIL];21-23,3246-3244[UP3]	...((((((.(((((((((((..&..))))))))))).))))))...	CUGAGAUCAGGCUGGCAGCUUGU&UGAAGCUGCCAGCAUGAUCUAAC	0	0.00594837
miR167b-mature	Potri.002G055000.1		2585	2605	2596	2596	10	-38.9	-31	0.796915	5	3-13,2603-2593;15-20,2591-2586	1-2,2605-2604[UP5];14-14,2592-2592[SIL];21-21,2585-2585[UP3]	.((((((.(((((((((((..&..))))))))))).)))))).	GAGAUCAGGCUGGCAGCUUGU&UGAAGCUGCCAGCAUGAUCUA	0	0.00594837
miR167e-mature	Potri.002G055000.1		2585	2605	2596	2596	10	-38.9	-31	0.796915	5	3-13,2603-2593;15-20,2591-2586	1-2,2605-2604[UP5];14-14,2592-2592[SIL];21-21,2585-2585[UP3]	.((((((.(((((((((((..&..))))))))))).)))))).	GAGAUCAGGCUGGCAGCUUGU&UGAAGCUGCCAGCAUGAUCUA	0	0.00594837
miR167d-mature	Potri.011G091900.6	auxin response factor 6	3425	3445	3436	3436	10	-38.9	-31	0.796915	5	3-13,3443-3433;15-20,3431-3426	1-2,3445-3444[UP5];14-14,3432-3432[SIL];21-21,3425-3425[UP3]	.((((((.(((((((((((..&..))))))))))).)))))).	GAGAUCAGGCUGGCAGCUUGU&UGAAGCUGCCAGCAUGAUCUA	0	0.00594837
miR396c-mature	Potri.012G022600.3	growth-regulating factor 7	1295	1316	1306	1306	10	-33.4	-29	0.868263	4	1-7,1316-1310;8-19,1308-1297	x-x,1309-1309[BULt];20-21,1296-1295[UP3]	..((((((((((((.(((((((&)))))))-))))))))))))..	CCGUUCAAGAAAGCAUGUGGAA&UUCCACA-GCUUUCUUGAACUU	0	0.00594837
miR396d-mature	Potri.014G071800.1	growth-regulating factor 9	557	578	568	567	11	-34.9	-28.9	0.82808	4.5	1-8,578-571;9-20,569-558	x-x,570-570[BULt];21-21,557-557[UP3]	.((((((((((((.((((((((&))))))))-)))))))))))).	CGUUCAAGAAAGCUUGUGGAAG&UUUCCACG-GCUUUCUUGAACU	0	0.00594837
miR396a-mature	Potri.013G077500.1		1111	1132	1122	1122	10	-33.4	-29	0.868263	4	1-8,1132-1125;9-19,1123-1113	x-x,1124-1124[BULt];20-21,1112-1111[UP3]	..(((((((((((.((((((((&))))))))-)))))))))))..	CCGUUCAAGAAAGCCUGUGGAA&UUCCACAG-CUUUCUUGAACUU	1	0.00609249
miR396b-mature	Potri.013G077500.1		1111	1132	1122	1122	10	-35.1	-29	0.826211	4	1-8,1132-1125;9-19,1123-1113	x-x,1124-1124[BULt];20-21,1112-1111[UP3]	..(((((((((((.((((((((&))))))))-)))))))))))..	CCGUUCAAGAAAGCCUGUGGAA&UUCCACAG-CUUUCUUGAACUG	1	0.00609249
miR396b-mature	Potri.001G132600.2		511	532	522	522	10	-35.1	-29	0.826211	4	1-8,532-525;9-19,523-513	x-x,524-524[BULt];20-21,512-511[UP3]	..(((((((((((.((((((((&))))))))-)))))))))))..	CCGUUCAAGAAAGCCUGUGGAA&UUCCACAG-CUUUCUUGAACUG	0	0.00621791
miR167b-mature	Potri.001G358500.2	auxin response factor 6	3309	3329	3320	3320	10	-38.9	-31	0.796915	5	3-13,3327-3317;15-20,3315-3310	1-2,3329-3328[UP5];14-14,3316-3316[SIL];21-21,3309-3309[UP3]	.((((((.(((((((((((..&..))))))))))).)))))).	GAGAUCAGGCUGGCAGCUUGU&UGAAGCUGCCAGCAUGAUCUA	0	0.00621791
miR167e-mature	Potri.001G358500.2	auxin response factor 6	3309	3329	3320	3320	10	-38.9	-31	0.796915	5	3-13,3327-3317;15-20,3315-3310	1-2,3329-3328[UP5];14-14,3316-3316[SIL];21-21,3309-3309[UP3]	.((((((.(((((((((((..&..))))))))))).)))))).	GAGAUCAGGCUGGCAGCUUGU&UGAAGCUGCCAGCAUGAUCUA	0	0.00621791
miR167a-mature	Potri.002G055000.4		2423	2445	2436	2436	10	-42.5	-31	0.729412	7	3-13,2443-2433;15-20,2431-2426	1-2,2445-2444[UP5];14-14,2432-2432[SIL];21-23,2425-2423[UP3]	...((((((.(((((((((((..&..))))))))))).))))))...	CAGAGAUCAGGCUGGCAGCUUGU&UGAAGCUGCCAGCAUGAUCUAAC	0	0.00621791
miR396g-mature	Potri.003G100800.5		224	245	235	235	10	-33.4	-29	0.868263	4	1-8,245-238;9-19,236-226	x-x,237-237[BULt];20-21,225-224[UP3]	..(((((((((((.((((((((&))))))))-)))))))))))..	CCGUUCAAGAAAGCCUGUGGAA&UUCCACAG-CUUUCUUGAACUU	0	0.00621791
miR167d-mature	Potri.005G207700.5		2903	2923	2914	2914	10	-38.9	-31	0.796915	5	3-13,2921-2911;15-20,2909-2904	1-2,2923-2922[UP5];14-14,2910-2910[SIL];21-21,2903-2903[UP3]	.((((((.(((((((((((..&..))))))))))).)))))).	GAGAUCAGGCUGGCAGCUUGU&UGAAGCUGCCAGCAUGAUCUA	0	0.00621791
miR396a-mature	Potri.012G022600.3	growth-regulating factor 7	1295	1316	1306	1306	10	-33.4	-29	0.868263	4	1-7,1316-1310;8-19,1308-1297	x-x,1309-1309[BULt];20-21,1296-1295[UP3]	..((((((((((((.(((((((&)))))))-))))))))))))..	CCGUUCAAGAAAGCAUGUGGAA&UUCCACA-GCUUUCUUGAACUU	0	0.00621791
miR530-mature	Potri.018G102800.1		283	303	294	294	10	-38	-33.8	0.889474	3.5	1-6,303-298;8-21,296-283	7-7,297-297[SIL]	((((((((((((((.((((((&)))))).))))))))))))))	UGGGGUGCGGGUGCUAAUGCA&UGCAUUUGCACCUGCACCUUA	0	0.00621791
miR396c-mature	Potri.013G077500.1		1111	1132	1122	1122	10	-33.4	-29	0.868263	4	1-8,1132-1125;9-19,1123-1113	x-x,1124-1124[BULt];20-21,1112-1111[UP3]	..(((((((((((.((((((((&))))))))-)))))))))))..	CCGUUCAAGAAAGCCUGUGGAA&UUCCACAG-CUUUCUUGAACUU	1	0.00636854
miR396g-mature	Potri.001G132600.2		511	532	522	522	10	-33.4	-29	0.868263	4	1-8,532-525;9-19,523-513	x-x,524-524[BULt];20-21,512-511[UP3]	..(((((((((((.((((((((&))))))))-)))))))))))..	CCGUUCAAGAAAGCCUGUGGAA&UUCCACAG-CUUUCUUGAACUU	0	0.00648737
miR167b-mature	Potri.001G358500.1	auxin response factor 6	3246	3266	3257	3257	10	-38.9	-31	0.796915	5	3-13,3264-3254;15-20,3252-3247	1-2,3266-3265[UP5];14-14,3253-3253[SIL];21-21,3246-3246[UP3]	.((((((.(((((((((((..&..))))))))))).)))))).	GAGAUCAGGCUGGCAGCUUGU&UGAAGCUGCCAGCAUGAUCUA	0	0.00648737
miR167e-mature	Potri.001G358500.1	auxin response factor 6	3246	3266	3257	3257	10	-38.9	-31	0.796915	5	3-13,3264-3254;15-20,3252-3247	1-2,3266-3265[UP5];14-14,3253-3253[SIL];21-21,3246-3246[UP3]	.((((((.(((((((((((..&..))))))))))).)))))).	GAGAUCAGGCUGGCAGCUUGU&UGAAGCUGCCAGCAUGAUCUA	0	0.00648737
miR167d-mature	Potri.002G055000.5		2358	2378	2369	2369	10	-38.9	-31	0.796915	5	3-13,2376-2366;15-20,2364-2359	1-2,2378-2377[UP5];14-14,2365-2365[SIL];21-21,2358-2358[UP3]	.((((((.(((((((((((..&..))))))))))).)))))).	GAGAUCAGGCUGGCAGCUUGU&UGAAGCUGCCAGCAUGAUCUA	0	0.00648737
miR396c-mature	Potri.003G100800.2		622	643	633	633	10	-33.4	-29	0.868263	4	1-8,643-636;9-19,634-624	x-x,635-635[BULt];20-21,623-622[UP3]	..(((((((((((.((((((((&))))))))-)))))))))))..	CCGUUCAAGAAAGCCUGUGGAA&UUCCACAG-CUUUCUUGAACUU	0	0.00648737
miR167g-mature	Potri.004G078200.3	auxin response factor 8	2814	2835	2826	2826	10	-39.8	-30.4	0.763819	6	3-13,2833-2823;15-20,2821-2816	1-2,2835-2834[UP5];14-14,2822-2822[SIL];21-22,2815-2814[UP3]	..((((((.(((((((((((..&..))))))))))).))))))..	AUAGAUCAGGCUGGCAGCUUGU&UGAAGCUGCCAGCAUGAUCUUA	0	0.00648737
miR167a-mature	Potri.005G207700.3		2874	2896	2887	2887	10	-42.5	-31	0.729412	7	3-13,2894-2884;15-20,2882-2877	1-2,2896-2895[UP5];14-14,2883-2883[SIL];21-23,2876-2874[UP3]	...((((((.(((((((((((..&..))))))))))).))))))...	CAGAGAUCAGGCUGGCAGCUUGU&UGAAGCUGCCAGCAUGAUCUAAC	0	0.00648737
miR530-mature	Potri.006G180500.1		300	320	311	311	10	-38	-33.8	0.889474	3.5	1-6,320-315;8-21,313-300	7-7,314-314[SIL]	((((((((((((((.((((((&)))))).))))))))))))))	UGGGGUGCGGGUGCUAAUGCA&UGCAUUUGCACCUGCACCUUA	0	0.00648737
miR167c-mature	Potri.011G091900.6	auxin response factor 6	3425	3445	3436	3436	10	-40.2	-31.1	0.773632	5	3-13,3443-3433;15-20,3431-3426	1-2,3445-3444[UP5];14-14,3432-3432[SIL];21-21,3425-3425[UP3]	.((((((.(((((((((((..&..))))))))))).)))))).	GAGAUCAGGCUGGCAGCUUGU&UGAAGCUGCCAGCAUGAUCUG	0	0.00648737
miR396b-mature	Potri.013G077500.2		399	420	410	410	10	-35.1	-29	0.826211	4	1-8,420-413;9-19,411-401	x-x,412-412[BULt];20-21,400-399[UP3]	..(((((((((((.((((((((&))))))))-)))))))))))..	CCGUUCAAGAAAGCCUGUGGAA&UUCCACAG-CUUUCUUGAACUG	0	0.00648737
miR167b-mature	Potri.002G055000.3		2540	2560	2551	2551	10	-38.9	-31	0.796915	5	3-13,2558-2548;15-20,2546-2541	1-2,2560-2559[UP5];14-14,2547-2547[SIL];21-21,2540-2540[UP3]	.((((((.(((((((((((..&..))))))))))).)))))).	GAGAUCAGGCUGGCAGCUUGU&UGAAGCUGCCAGCAUGAUCUA	0	0.00675677
miR396f-mature	Potri.003G100800.2		622	643	633	633	10	-35.1	-29	0.826211	4	1-8,643-636;9-19,634-624	x-x,635-635[BULt];20-21,623-622[UP3]	..(((((((((((.((((((((&))))))))-)))))))))))..	CCGUUCAAGAAAGCCUGUGGAA&UUCCACAG-CUUUCUUGAACUG	0	0.00675677
miR167c-mature	Potri.005G207700.3		2876	2896	2887	2887	10	-40.2	-31.1	0.773632	5	3-13,2894-2884;15-20,2882-2877	1-2,2896-2895[UP5];14-14,2883-2883[SIL];21-21,2876-2876[UP3]	.((((((.(((((((((((..&..))))))))))).)))))).	GAGAUCAGGCUGGCAGCUUGU&UGAAGCUGCCAGCAUGAUCUG	0	0.00675677
miR167a-mature	Potri.005G207700.5		2901	2923	2914	2914	10	-42.5	-31	0.729412	7	3-13,2921-2911;15-20,2909-2904	1-2,2923-2922[UP5];14-14,2910-2910[SIL];21-23,2903-2901[UP3]	...((((((.(((((((((((..&..))))))))))).))))))...	CAGAGAUCAGGCUGGCAGCUUGU&UGAAGCUGCCAGCAUGAUCUAAC	0	0.00675677
miR167d-mature	Potri.005G207700.7		2710	2730	2721	2721	10	-38.9	-31	0.796915	5	3-13,2728-2718;15-20,2716-2711	1-2,2730-2729[UP5];14-14,2717-2717[SIL];21-21,2710-2710[UP3]	.((((((.(((((((((((..&..))))))))))).)))))).	GAGAUCAGGCUGGCAGCUUGU&UGAAGCUGCCAGCAUGAUCUA	0	0.00675677
miR530-mature	Potri.006G180500.3		296	316	307	307	10	-38	-33.8	0.889474	3.5	1-6,316-311;8-21,309-296	7-7,310-310[SIL]	((((((((((((((.((((((&)))))).))))))))))))))	UGGGGUGCGGGUGCUAAUGCA&UGCAUUUGCACCUGCACCUUA	0	0.00675677
miR167e-mature	Potri.011G091900.4	auxin response factor 6	3336	3356	3347	3347	10	-38.9	-31	0.796915	5	3-13,3354-3344;15-20,3342-3337	1-2,3356-3355[UP5];14-14,3343-3343[SIL];21-21,3336-3336[UP3]	.((((((.(((((((((((..&..))))))))))).)))))).	GAGAUCAGGCUGGCAGCUUGU&UGAAGCUGCCAGCAUGAUCUA	0	0.00675677
miR396a-mature	Potri.012G022600.2	growth-regulating factor 7	987	1008	998	998	10	-33.4	-29	0.868263	4	1-7,1008-1002;8-19,1000-989	x-x,1001-1001[BULt];20-21,988-987[UP3]	..((((((((((((.(((((((&)))))))-))))))))))))..	CCGUUCAAGAAAGCAUGUGGAA&UUCCACA-GCUUUCUUGAACUU	0	0.00675677
miR396b-mature	Potri.012G022600.3	growth-regulating factor 7	1295	1316	1306	1306	10	-35.1	-29	0.826211	4	1-7,1316-1310;8-19,1308-1297	x-x,1309-1309[BULt];20-21,1296-1295[UP3]	..((((((((((((.(((((((&)))))))-))))))))))))..	CCGUUCAAGAAAGCAUGUGGAA&UUCCACA-GCUUUCUUGAACUG	0	0.00675677
miR396g-mature	Potri.013G077500.2		399	420	410	410	10	-33.4	-29	0.868263	4	1-8,420-413;9-19,411-401	x-x,412-412[BULt];20-21,400-399[UP3]	..(((((((((((.((((((((&))))))))-)))))))))))..	CCGUUCAAGAAAGCCUGUGGAA&UUCCACAG-CUUUCUUGAACUU	0	0.00675677
miR167g-mature	Potri.017G141000.5	auxin response factor 8	2650	2671	2662	2662	10	-39.8	-30.4	0.763819	6	3-13,2669-2659;15-20,2657-2652	1-2,2671-2670[UP5];14-14,2658-2658[SIL];21-22,2651-2650[UP3]	..((((((.(((((((((((..&..))))))))))).))))))..	AUAGAUCAGGCUGGCAGCUUGU&UGAAGCUGCCAGCAUGAUCUUA	0	0.00675677
miR396e-mature	Potri.001G114000.2		777	798	788	788	10	-34.9	-28.5	0.816619	5	1-7,798-792;8-19,790-779	x-x,791-791[BULt];20-21,778-777[UP3]	..((((((((((((.(((((((&)))))))-))))))))))))..	GCGUUCAAGAAAGCUUGUGGAA&UUCCACG-GCUUUCUUGAACUU	0	0.00702608
miR167d-mature	Potri.002G055000.1		2585	2605	2596	2596	10	-38.9	-31	0.796915	5	3-13,2603-2593;15-20,2591-2586	1-2,2605-2604[UP5];14-14,2592-2592[SIL];21-21,2585-2585[UP3]	.((((((.(((((((((((..&..))))))))))).)))))).	GAGAUCAGGCUGGCAGCUUGU&UGAAGCUGCCAGCAUGAUCUA	0	0.00702608
miR167e-mature	Potri.002G055000.3		2540	2560	2551	2551	10	-38.9	-31	0.796915	5	3-13,2558-2548;15-20,2546-2541	1-2,2560-2559[UP5];14-14,2547-2547[SIL];21-21,2540-2540[UP3]	.((((((.(((((((((((..&..))))))))))).)))))).	GAGAUCAGGCUGGCAGCUUGU&UGAAGCUGCCAGCAUGAUCUA	0	0.00702608
miR167a-mature	Potri.002G055000.5		2356	2378	2369	2369	10	-42.5	-31	0.729412	7	3-13,2376-2366;15-20,2364-2359	1-2,2378-2377[UP5];14-14,2365-2365[SIL];21-23,2358-2356[UP3]	...((((((.(((((((((((..&..))))))))))).))))))...	CAGAGAUCAGGCUGGCAGCUUGU&UGAAGCUGCCAGCAUGAUCUAAC	0	0.00702608
miR396a-mature	Potri.003G100800.2		622	643	633	633	10	-33.4	-29	0.868263	4	1-8,643-636;9-19,634-624	x-x,635-635[BULt];20-21,623-622[UP3]	..(((((((((((.((((((((&))))))))-)))))))))))..	CCGUUCAAGAAAGCCUGUGGAA&UUCCACAG-CUUUCUUGAACUU	0	0.00702608
miR396f-mature	Potri.003G100800.5		224	245	235	235	10	-35.1	-29	0.826211	4	1-8,245-238;9-19,236-226	x-x,237-237[BULt];20-21,225-224[UP3]	..(((((((((((.((((((((&))))))))-)))))))))))..	CCGUUCAAGAAAGCCUGUGGAA&UUCCACAG-CUUUCUUGAACUG	0	0.00702608
miR167b-mature	Potri.011G091900.4	auxin response factor 6	3336	3356	3347	3347	10	-38.9	-31	0.796915	5	3-13,3354-3344;15-20,3342-3337	1-2,3356-3355[UP5];14-14,3343-3343[SIL];21-21,3336-3336[UP3]	.((((((.(((((((((((..&..))))))))))).)))))).	GAGAUCAGGCUGGCAGCUUGU&UGAAGCUGCCAGCAUGAUCUA	0	0.00702608
miR396c-mature	Potri.012G022600.2	growth-regulating factor 7	987	1008	998	998	10	-33.4	-29	0.868263	4	1-7,1008-1002;8-19,1000-989	x-x,1001-1001[BULt];20-21,988-987[UP3]	..((((((((((((.(((((((&)))))))-))))))))))))..	CCGUUCAAGAAAGCAUGUGGAA&UUCCACA-GCUUUCUUGAACUU	0	0.00702608
miR167g-mature	Potri.017G141000.1	auxin response factor 8	2857	2878	2869	2869	10	-39.8	-30.4	0.763819	6	3-13,2876-2866;15-20,2864-2859	1-2,2878-2877[UP5];14-14,2865-2865[SIL];21-22,2858-2857[UP3]	..((((((.(((((((((((..&..))))))))))).))))))..	AUAGAUCAGGCUGGCAGCUUGU&UGAAGCUGCCAGCAUGAUCUUA	0	0.00702608
miR167g-mature	Potri.004G078200.7	auxin response factor 8	2328	2349	2340	2340	10	-39.8	-30.4	0.763819	6	3-13,2347-2337;15-20,2335-2330	1-2,2349-2348[UP5];14-14,2336-2336[SIL];21-22,2329-2328[UP3]	..((((((.(((((((((((..&..))))))))))).))))))..	AUAGAUCAGGCUGGCAGCUUGU&UGAAGCUGCCAGCAUGAUCUUA	0	0.00729533
miR167d-mature	Potri.005G207700.1		2288	2308	2299	2299	10	-38.9	-31	0.796915	5	3-13,2306-2296;15-20,2294-2289	1-2,2308-2307[UP5];14-14,2295-2295[SIL];21-21,2288-2288[UP3]	.((((((.(((((((((((..&..))))))))))).)))))).	GAGAUCAGGCUGGCAGCUUGU&UGAAGCUGCCAGCAUGAUCUA	0	0.00729533
miR167a-mature	Potri.005G207700.7		2708	2730	2721	2721	10	-42.5	-31	0.729412	7	3-13,2728-2718;15-20,2716-2711	1-2,2730-2729[UP5];14-14,2717-2717[SIL];21-23,2710-2708[UP3]	...((((((.(((((((((((..&..))))))))))).))))))...	CAGAGAUCAGGCUGGCAGCUUGU&UGAAGCUGCCAGCAUGAUCUAAC	0	0.00729533
miR167d-mature	Potri.001G358500.2	auxin response factor 6	3309	3329	3320	3320	10	-38.9	-31	0.796915	5	3-13,3327-3317;15-20,3315-3310	1-2,3329-3328[UP5];14-14,3316-3316[SIL];21-21,3309-3309[UP3]	.((((((.(((((((((((..&..))))))))))).)))))).	GAGAUCAGGCUGGCAGCUUGU&UGAAGCUGCCAGCAUGAUCUA	0	0.0075645
miR167a-mature	Potri.002G055000.6		2423	2445	2436	2436	10	-42.5	-31	0.729412	7	3-13,2443-2433;15-20,2431-2426	1-2,2445-2444[UP5];14-14,2432-2432[SIL];21-23,2425-2423[UP3]	...((((((.(((((((((((..&..))))))))))).))))))...	CAGAGAUCAGGCUGGCAGCUUGU&UGAAGCUGCCAGCAUGAUCUAAC	0	0.0075645
miR167b-mature	Potri.005G207700.4		3058	3078	3069	3069	10	-38.9	-31	0.796915	5	3-13,3076-3066;15-20,3064-3059	1-2,3078-3077[UP5];14-14,3065-3065[SIL];21-21,3058-3058[UP3]	.((((((.(((((((((((..&..))))))))))).)))))).	GAGAUCAGGCUGGCAGCUUGU&UGAAGCUGCCAGCAUGAUCUA	0	0.0075645
miR167e-mature	Potri.005G207700.4		3058	3078	3069	3069	10	-38.9	-31	0.796915	5	3-13,3076-3066;15-20,3064-3059	1-2,3078-3077[UP5];14-14,3065-3065[SIL];21-21,3058-3058[UP3]	.((((((.(((((((((((..&..))))))))))).)))))).	GAGAUCAGGCUGGCAGCUUGU&UGAAGCUGCCAGCAUGAUCUA	0	0.0075645
miR396e-mature	Potri.014G071800.3	growth-regulating factor 9	790	811	801	801	10	-34.9	-28.5	0.816619	5	1-7,811-805;8-19,803-792	x-x,804-804[BULt];20-21,791-790[UP3]	..((((((((((((.(((((((&)))))))-))))))))))))..	ACGUUCAAGAAAGCUUGUGGAA&UUCCACG-GCUUUCUUGAACUU	0	0.0075645
miR167d-mature	Potri.001G358500.1	auxin response factor 6	3246	3266	3257	3257	10	-38.9	-31	0.796915	5	3-13,3264-3254;15-20,3252-3247	1-2,3266-3265[UP5];14-14,3253-3253[SIL];21-21,3246-3246[UP3]	.((((((.(((((((((((..&..))))))))))).)))))).	GAGAUCAGGCUGGCAGCUUGU&UGAAGCUGCCAGCAUGAUCUA	0	0.0078336
miR167a-mature	Potri.005G207700.4		3056	3078	3069	3069	10	-42.5	-31	0.729412	7	3-13,3076-3066;15-20,3064-3059	1-2,3078-3077[UP5];14-14,3065-3065[SIL];21-23,3058-3056[UP3]	...((((((.(((((((((((..&..))))))))))).))))))...	CAGAGAUCAGGCUGGCAGCUUGU&UGAAGCUGCCAGCAUGAUCUAAC	0	0.0078336
miR167b-mature	Potri.005G207700.6		2717	2737	2728	2728	10	-38.9	-31	0.796915	5	3-13,2735-2725;15-20,2723-2718	1-2,2737-2736[UP5];14-14,2724-2724[SIL];21-21,2717-2717[UP3]	.((((((.(((((((((((..&..))))))))))).)))))).	GAGAUCAGGCUGGCAGCUUGU&UGAAGCUGCCAGCAUGAUCUA	0	0.0078336
miR167e-mature	Potri.005G207700.6		2717	2737	2728	2728	10	-38.9	-31	0.796915	5	3-13,2735-2725;15-20,2723-2718	1-2,2737-2736[UP5];14-14,2724-2724[SIL];21-21,2717-2717[UP3]	.((((((.(((((((((((..&..))))))))))).)))))).	GAGAUCAGGCUGGCAGCUUGU&UGAAGCUGCCAGCAUGAUCUA	0	0.0078336
miR167d-mature	Potri.002G055000.4		2425	2445	2436	2436	10	-38.9	-31	0.796915	5	3-13,2443-2433;15-20,2431-2426	1-2,2445-2444[UP5];14-14,2432-2432[SIL];21-21,2425-2425[UP3]	.((((((.(((((((((((..&..))))))))))).)))))).	GAGAUCAGGCUGGCAGCUUGU&UGAAGCUGCCAGCAUGAUCUA	0	0.00810263
miR167a-mature	Potri.005G207700.6		2715	2737	2728	2728	10	-42.5	-31	0.729412	7	3-13,2735-2725;15-20,2723-2718	1-2,2737-2736[UP5];14-14,2724-2724[SIL];21-23,2717-2715[UP3]	...((((((.(((((((((((..&..))))))))))).))))))...	CAGAGAUCAGGCUGGCAGCUUGU&UGAAGCUGCCAGCAUGAUCUAAC	0	0.00810263
miR167b-mature	Potri.011G091900.6	auxin response factor 6	3425	3445	3436	3436	10	-38.9	-31	0.796915	5	3-13,3443-3433;15-20,3431-3426	1-2,3445-3444[UP5];14-14,3432-3432[SIL];21-21,3425-3425[UP3]	.((((((.(((((((((((..&..))))))))))).)))))).	GAGAUCAGGCUGGCAGCUUGU&UGAAGCUGCCAGCAUGAUCUA	0	0.00810263
miR167e-mature	Potri.011G091900.6	auxin response factor 6	3425	3445	3436	3436	10	-38.9	-31	0.796915	5	3-13,3443-3433;15-20,3431-3426	1-2,3445-3444[UP5];14-14,3432-3432[SIL];21-21,3425-3425[UP3]	.((((((.(((((((((((..&..))))))))))).)))))).	GAGAUCAGGCUGGCAGCUUGU&UGAAGCUGCCAGCAUGAUCUA	0	0.00810263
miR396e-mature	Potri.012G022600.3	growth-regulating factor 7	1295	1316	1306	1306	10	-34.9	-28.3	0.810888	5	1-7,1316-1310;8-19,1308-1297	x-x,1309-1309[BULt];20-21,1296-1295[UP3]	..((((((((((((.(((((((&)))))))-))))))))))))..	CCGUUCAAGAAAGCAUGUGGAA&UUCCACG-GCUUUCUUGAACUU	0	0.00810263
miR472b-mature	Potri.018G111200.1	Calmodulin-binding protein	2262	2283	2274	2274	10	-43.3	-35.2	0.812933	6	4-19,2280-2265;21-22,2263-2262	1-3,2283-2281[UP5];20-20,2264-2264[SIL]	((.((((((((((((((((...&...)))))))))))))))).))	GGUAUGGGUGGAGUUGGGAUGG&UUUUCCCAACUCCACCCAUCCC	0	0.00810263
miR167b-mature	Potri.002G055000.6		2425	2445	2436	2436	10	-38.9	-31	0.796915	5	3-13,2443-2433;15-20,2431-2426	1-2,2445-2444[UP5];14-14,2432-2432[SIL];21-21,2425-2425[UP3]	.((((((.(((((((((((..&..))))))))))).)))))).	GAGAUCAGGCUGGCAGCUUGU&UGAAGCUGCCAGCAUGAUCUA	0	0.00837158
miR167e-mature	Potri.002G055000.6		2425	2445	2436	2436	10	-38.9	-31	0.796915	5	3-13,2443-2433;15-20,2431-2426	1-2,2445-2444[UP5];14-14,2432-2432[SIL];21-21,2425-2425[UP3]	.((((((.(((((((((((..&..))))))))))).)))))).	GAGAUCAGGCUGGCAGCUUGU&UGAAGCUGCCAGCAUGAUCUA	0	0.00837158
miR167d-mature	Potri.005G207700.3		2876	2896	2887	2887	10	-38.9	-31	0.796915	5	3-13,2894-2884;15-20,2882-2877	1-2,2896-2895[UP5];14-14,2883-2883[SIL];21-21,2876-2876[UP3]	.((((((.(((((((((((..&..))))))))))).)))))).	GAGAUCAGGCUGGCAGCUUGU&UGAAGCUGCCAGCAUGAUCUA	0	0.00837158
miR167a-mature	Potri.011G091900.6	auxin response factor 6	3423	3445	3436	3436	10	-42.5	-31	0.729412	7	3-13,3443-3433;15-20,3431-3426	1-2,3445-3444[UP5];14-14,3432-3432[SIL];21-23,3425-3423[UP3]	...((((((.(((((((((((..&..))))))))))).))))))...	CUGAGAUCAGGCUGGCAGCUUGU&UGAAGCUGCCAGCAUGAUCUAAC	0	0.00837158
miR472b-mature	Potri.001G028750.2		862	883	874	874	10	-43.3	-34.08	0.787067	4	1-16,883-868;20-22,864-862	17-19,867-865[SIL]	(((...((((((((((((((((&))))))))))))))))...)))	GGGUUUGGUGGAGUUGGGAAGA&UUUUCCCAACUCCACCCAUCCC	0	0.00864047
miR167a-mature	Potri.002G055000.3		2538	2560	2551	2551	10	-42.5	-31	0.729412	7	3-13,2558-2548;15-20,2546-2541	1-2,2560-2559[UP5];14-14,2547-2547[SIL];21-23,2540-2538[UP3]	...((((((.(((((((((((..&..))))))))))).))))))...	CAGAGAUCAGGCUGGCAGCUUGU&UGAAGCUGCCAGCAUGAUCUAAC	0	0.00864047
miR396e-mature	Potri.012G022600.2	growth-regulating factor 7	987	1008	998	998	10	-34.9	-28.3	0.810888	5	1-7,1008-1002;8-19,1000-989	x-x,1001-1001[BULt];20-21,988-987[UP3]	..((((((((((((.(((((((&)))))))-))))))))))))..	CCGUUCAAGAAAGCAUGUGGAA&UUCCACG-GCUUUCUUGAACUU	0	0.00864047
miR319a-mature	Potri.017G023300.1		120	139	130	130	10	-41.6	-31.5	0.757212	7	4-18,136-122	1-3,139-137[UP5];19-20,121-120[UP3]	..(((((((((((((((...&...)))))))))))))))..	UAGAGCUCCCUUCAGUCAAG&UUGGACUGAAGGGAGCUCCC	0	0.00864047
miR319b-mature	Potri.017G023300.1		120	139	130	130	10	-41.6	-31.5	0.757212	7	4-18,136-122	1-3,139-137[UP5];19-20,121-120[UP3]	..(((((((((((((((...&...)))))))))))))))..	UAGAGCUCCCUUCAGUCAAG&UUGGACUGAAGGGAGCUCCC	0	0.00864047
miR319j-mature	Potri.017G023300.1		120	139	130	130	10	-41.6	-31.5	0.757212	7	4-18,136-122	1-3,139-137[UP5];19-20,121-120[UP3]	..(((((((((((((((...&...)))))))))))))))..	UAGAGCUCCCUUCAGUCAAG&UUGGACUGAAGGGAGCUCCC	0	0.00864047
miR167a-mature	Potri.011G091900.4	auxin response factor 6	3334	3356	3347	3347	10	-42.5	-31	0.729412	7	3-13,3354-3344;15-20,3342-3337	1-2,3356-3355[UP5];14-14,3343-3343[SIL];21-23,3336-3334[UP3]	...((((((.(((((((((((..&..))))))))))).))))))...	CUGAGAUCAGGCUGGCAGCUUGU&UGAAGCUGCCAGCAUGAUCUAAC	0	0.00890927
miR482c-mature	Potri.001G025400.2		46	67	58	58	10	-43.3	-31.7	0.732102	5	1-7,67-61;9-10,59-58;12-19,56-49;21-22,47-46	8-8,60-60[SIL];11-11,57-57[SIL];20-20,48-48[SIL]	((.((((((((.((.(((((((&))))))).)).)))))))).))	GGCAUGGGAGGCCUGGGAAAGA&UCUUUCCGAGUCCUCCCAUACC	0	0.00917801
miR482a-mature	Potri.019G009198.2		747	768	759	759	10	-43.7	-34	0.778032	5	1-4,768-765;6-13,763-756;15-22,754-747	5-5,764-764[SIL];14-14,755-755[SIL]	((((((((.((((((((.((((&)))).)))))))).))))))))	GGGAUGGGCGGAGUGGGUAAGA&UUUUCCCUACUCCACCCAUCCC	0	0.00917801
miR482c-mature	Potri.001G025400.1		450	471	462	462	10	-43.3	-31.7	0.732102	5	1-7,471-465;9-10,463-462;12-19,460-453;21-22,451-450	8-8,464-464[SIL];11-11,461-461[SIL];20-20,452-452[SIL]	((.((((((((.((.(((((((&))))))).)).)))))))).))	GGCAUGGGAGGCCUGGGAAAGA&UCUUUCCGAGUCCUCCCAUACC	0	0.00944667
miR319a-mature	Potri.001G375800.1	TEOSINTE BRANCHED 1, cycloidea and PCF transcription factor 3	1917	1936	1927	1927	10	-41.6	-30.9	0.742788	4	1-13,1936-1924;16-19,1921-1918	14-15,1923-1922[SIL];20-20,1917-1917[UP3]	.((((..(((((((((((((&)))))))))))))..)))).	AGGGGACCCCUUCAGUCCAG&UUGGACUGAAGGGAGCUCCC	0	0.00971526
miR319b-mature	Potri.001G375800.1	TEOSINTE BRANCHED 1, cycloidea and PCF transcription factor 3	1917	1936	1927	1927	10	-41.6	-30.9	0.742788	4	1-13,1936-1924;16-19,1921-1918	14-15,1923-1922[SIL];20-20,1917-1917[UP3]	.((((..(((((((((((((&)))))))))))))..)))).	AGGGGACCCCUUCAGUCCAG&UUGGACUGAAGGGAGCUCCC	0	0.00971526
miR319j-mature	Potri.001G375800.1	TEOSINTE BRANCHED 1, cycloidea and PCF transcription factor 3	1917	1936	1927	1927	10	-41.6	-30.9	0.742788	4	1-13,1936-1924;16-19,1921-1918	14-15,1923-1922[SIL];20-20,1917-1917[UP3]	.((((..(((((((((((((&)))))))))))))..)))).	AGGGGACCCCUUCAGUCCAG&UUGGACUGAAGGGAGCUCCC	0	0.00971526
miR319a-mature	Potri.011G096600.2	TEOSINTE BRANCHED 1, cycloidea and PCF transcription factor 3	1836	1855	1846	1846	10	-41.6	-30.6	0.735577	4	1-13,1855-1843;16-19,1840-1837	14-15,1842-1841[SIL];20-20,1836-1836[UP3]	.((((..(((((((((((((&)))))))))))))..)))).	AGGGGAACCCUUCAGUCCAG&UUGGACUGAAGGGAGCUCCC	0	0.00998378
miR319j-mature	Potri.011G096600.2	TEOSINTE BRANCHED 1, cycloidea and PCF transcription factor 3	1836	1855	1846	1846	10	-41.6	-30.6	0.735577	4	1-13,1855-1843;16-19,1840-1837	14-15,1842-1841[SIL];20-20,1836-1836[UP3]	.((((..(((((((((((((&)))))))))))))..)))).	AGGGGAACCCUUCAGUCCAG&UUGGACUGAAGGGAGCUCCC	0	0.00998378
miR319b-mature	Potri.013G119400.1		1923	1942	1933	1933	10	-41.6	-30.6	0.735577	4	1-13,1942-1930;16-19,1927-1924	14-15,1929-1928[SIL];20-20,1923-1923[UP3]	.((((..(((((((((((((&)))))))))))))..)))).	AGGGGAACCCUUCAGUCCAG&UUGGACUGAAGGGAGCUCCC	0	0.00998378
miR482b-star	Potri.019G002800.7		1095	1116	1107	1107	10	-43.9	-34.6	0.788155	6	3-7,1114-1110;9-22,1108-1095	1-2,1116-1115[UP5];8-8,1109-1109[SIL]	((((((((((((((.(((((..&..))))).))))))))))))))	GGAAUGGGAGGAGUUGGUAAAA&UCUUGCCUACUCCUCCCAUUCC	0	0.00998378
miR472b-mature	Potri.001G261700.1	DNA-binding storekeeper protein-related transcriptional regulator	1097	1118	1109	1109	10	-43.3	-33.3	0.769053	5.5	1-4,1118-1115;6-10,1113-1109;12-22,1107-1097	5-5,1114-1114[SIL];11-11,1108-1108[SIL]	(((((((((((.(((((.((((&)))).))))).)))))))))))	GGGAUGGGUGGUGUUGGUAGAG&UUUUCCCAACUCCACCCAUCCC	0	0.0102522
miR319b-mature	Potri.011G096600.2	TEOSINTE BRANCHED 1, cycloidea and PCF transcription factor 3	1836	1855	1846	1846	10	-41.6	-30.6	0.735577	4	1-13,1855-1843;16-19,1840-1837	14-15,1842-1841[SIL];20-20,1836-1836[UP3]	.((((..(((((((((((((&)))))))))))))..)))).	AGGGGAACCCUUCAGUCCAG&UUGGACUGAAGGGAGCUCCC	0	0.0102522
miR319a-mature	Potri.013G119400.1		1923	1942	1933	1933	10	-41.6	-30.6	0.735577	4	1-13,1942-1930;16-19,1927-1924	14-15,1929-1928[SIL];20-20,1923-1923[UP3]	.((((..(((((((((((((&)))))))))))))..)))).	AGGGGAACCCUUCAGUCCAG&UUGGACUGAAGGGAGCUCCC	0	0.0102522
miR319j-mature	Potri.013G119400.1		1923	1942	1933	1933	10	-41.6	-30.6	0.735577	4	1-13,1942-1930;16-19,1927-1924	14-15,1929-1928[SIL];20-20,1923-1923[UP3]	.((((..(((((((((((((&)))))))))))))..)))).	AGGGGAACCCUUCAGUCCAG&UUGGACUGAAGGGAGCUCCC	0	0.0102522
miR167b-mature	Potri.015G033100.1	C2H2-like zinc finger protein	1573	1596	1584	1584	10	-38.9	-30.1	0.773779	9	2-7,1595-1590;8-20,1586-1574	1-1,1596-1596[UP5];x-x,1589-1587[BULt];21-21,1573-1573[UP3]	.(((((((((((((...((((((.&.))))))---))))))))))))).	AAGAUCAUGCUGGCAAAAGCUUUC&UGAAGCU---GCCAGCAUGAUCUA	0	0.0102522
miR167d-mature	Potri.015G033100.1	C2H2-like zinc finger protein	1573	1596	1584	1584	10	-38.9	-30.1	0.773779	9	2-7,1595-1590;8-20,1586-1574	1-1,1596-1596[UP5];x-x,1589-1587[BULt];21-21,1573-1573[UP3]	.(((((((((((((...((((((.&.))))))---))))))))))))).	AAGAUCAUGCUGGCAAAAGCUUUC&UGAAGCU---GCCAGCAUGAUCUA	0	0.0102522
miR167e-mature	Potri.015G033100.1	C2H2-like zinc finger protein	1573	1596	1584	1584	10	-38.9	-30.1	0.773779	9	2-7,1595-1590;8-20,1586-1574	1-1,1596-1596[UP5];x-x,1589-1587[BULt];21-21,1573-1573[UP3]	.(((((((((((((...((((((.&.))))))---))))))))))))).	AAGAUCAUGCUGGCAAAAGCUUUC&UGAAGCU---GCCAGCAUGAUCUA	0	0.0102522
miR530-mature	Potri.003G044200.4	homology to ABI2	1355	1376	1366	1366	10	-38	-30.4	0.8	10.5	1-3,1376-1374;8-21,1368-1355	4-7,1373-1369[AILt]	((((((((((((((.....(((&)))-....))))))))))))))	UGAGGUGCAGGUGCCUACGGCA&UGC-AUUUGCACCUGCACCUUA	0	0.0105206
miR472b-mature	Potri.019G014346.1		1326	1347	1338	1338	10	-43.3	-33.2	0.766744	3	1-4,1347-1344;6-13,1342-1335;15-22,1333-1326	5-5,1343-1343[SIL];14-14,1334-1334[SIL]	((((((((.((((((((.((((&)))).)))))))).))))))))	GGGAUGGGGGGAGUUGGUAAAA&UUUUCCCAACUCCACCCAUCCC	1	0.0107749
miR167a-mature	Potri.015G033100.1	C2H2-like zinc finger protein	1571	1596	1584	1584	10	-42.5	-30.1	0.708235	11	2-7,1595-1590;8-20,1586-1574	1-1,1596-1596[UP5];x-x,1589-1587[BULt];21-23,1573-1571[UP3]	...(((((((((((((...((((((.&.))))))---)))))))))))))...	CAAAGAUCAUGCUGGCAAAAGCUUUC&UGAAGCU---GCCAGCAUGAUCUAAC	0	0.0107889
miR167c-mature	Potri.015G033100.1	C2H2-like zinc finger protein	1573	1596	1584	1584	10	-40.2	-30.2	0.751244	9	2-7,1595-1590;8-20,1586-1574	1-1,1596-1596[UP5];x-x,1589-1587[BULt];21-21,1573-1573[UP3]	.(((((((((((((...((((((.&.))))))---))))))))))))).	AAGAUCAUGCUGGCAAAAGCUUUC&UGAAGCU---GCCAGCAUGAUCUG	0	0.0107889
miR530-mature	Potri.003G044200.1	homology to ABI2	1225	1246	1236	1236	10	-38	-30.4	0.8	10.5	1-3,1246-1244;8-21,1238-1225	4-7,1243-1239[AILt]	((((((((((((((.....(((&)))-....))))))))))))))	UGAGGUGCAGGUGCCUACGGCA&UGC-AUUUGCACCUGCACCUUA	0	0.0110571
miR530-mature	Potri.003G044200.5	homology to ABI2	1105	1126	1116	1116	10	-38	-30.4	0.8	10.5	1-3,1126-1124;8-21,1118-1105	4-7,1123-1119[AILt]	((((((((((((((.....(((&)))-....))))))))))))))	UGAGGUGCAGGUGCCUACGGCA&UGC-AUUUGCACCUGCACCUUA	0	0.0113253
miR396b-mature	Potri.008G190800.1	BIG PETAL P	558	579	569	569	10	-35.1	-27.7	0.789174	4.5	1-7,579-573;8-11,571-568;13-21,566-558	x-x,572-572[BULt];12-12,567-567[SIL]	(((((((((.((((.(((((((&)))))))-)))).)))))))))	CAGUUCAGGCAAGCUUGUGGAA&UUCCACA-GCUUUCUUGAACUG	0	0.0113253
miR396f-mature	Potri.010G040000.1	BIG PETAL P	621	642	632	632	10	-35.1	-27.7	0.789174	4.5	1-7,642-636;8-11,634-631;13-21,629-621	x-x,635-635[BULt];12-12,630-630[SIL]	(((((((((.((((.(((((((&)))))))-)))).)))))))))	CAGUUCAGGCAAGCAUGUGGAA&UUCCACA-GCUUUCUUGAACUG	0	0.0113253
miR396f-mature	Potri.008G190800.1	BIG PETAL P	558	579	569	569	10	-35.1	-27.7	0.789174	4.5	1-7,579-573;8-11,571-568;13-21,566-558	x-x,572-572[BULt];12-12,567-567[SIL]	(((((((((.((((.(((((((&)))))))-)))).)))))))))	CAGUUCAGGCAAGCUUGUGGAA&UUCCACA-GCUUUCUUGAACUG	0	0.0115933
miR396b-mature	Potri.010G040000.1	BIG PETAL P	621	642	632	632	10	-35.1	-27.7	0.789174	4.5	1-7,642-636;8-11,634-631;13-21,629-621	x-x,635-635[BULt];12-12,630-630[SIL]	(((((((((.((((.(((((((&)))))))-)))).)))))))))	CAGUUCAGGCAAGCAUGUGGAA&UUCCACA-GCUUUCUUGAACUG	0	0.0115933
miR482b-star	Potri.019G014338.1		1433	1454	1445	1445	10	-43.9	-34.1	0.776765	6.5	3-7,1452-1448;9-22,1446-1433	1-2,1454-1453[UP5];8-8,1447-1447[SIL]	((((((((((((((.(((((..&..))))).))))))))))))))	GGGAUGGGAGGAGUUGGUAAAA&UCUUGCCUACUCCUCCCAUUCC	0	0.0115933
miR319b-mature	Potri.001G224500.3	myb domain protein 65	1780	1799	1790	1791	9	-41.6	-30.3	0.728365	4	1-5,1799-1795;7-18,1793-1782	6-6,1794-1794[SIL];19-20,1781-1780[UP3]	..((((((((((((.(((((&))))).))))))))))))..	UAGAGCUCCCUUCACUCCAA&UUGGACUGAAGGGAGCUCCC	0	0.0118614
miR319b-mature	Potri.001G224500.2	myb domain protein 65	2213	2232	2223	2224	9	-41.6	-30.3	0.728365	4	1-5,2232-2228;7-18,2226-2215	6-6,2227-2227[SIL];19-20,2214-2213[UP3]	..((((((((((((.(((((&))))).))))))))))))..	UAGAGCUCCCUUCACUCCAA&UUGGACUGAAGGGAGCUCCC	0	0.0121293
miR319g-mature	Potri.001G375800.1	TEOSINTE BRANCHED 1, cycloidea and PCF transcription factor 3	1918	1937	1928	1927	11	-38.5	-28.8	0.748052	5.5	2-14,1936-1924;17-20,1921-1918	1-1,1937-1937[UP5];15-16,1923-1922[SIL]	((((..(((((((((((((.&.)))))))))))))..))))	GGGGACCCCUUCAGUCCAGU&CUUGGAUUGAAGGGAGCUCC	0	0.0121293
miR319a-mature	Potri.001G224500.2	myb domain protein 65	2213	2232	2223	2224	9	-41.6	-30.3	0.728365	4	1-5,2232-2228;7-18,2226-2215	6-6,2227-2227[SIL];19-20,2214-2213[UP3]	..((((((((((((.(((((&))))).))))))))))))..	UAGAGCUCCCUUCACUCCAA&UUGGACUGAAGGGAGCUCCC	0	0.0123972
miR319j-mature	Potri.001G224500.2	myb domain protein 65	2213	2232	2223	2224	9	-41.6	-30.3	0.728365	4	1-5,2232-2228;7-18,2226-2215	6-6,2227-2227[SIL];19-20,2214-2213[UP3]	..((((((((((((.(((((&))))).))))))))))))..	UAGAGCUCCCUUCACUCCAA&UUGGACUGAAGGGAGCUCCC	0	0.0123972
miR319a-mature	Potri.001G224500.3	myb domain protein 65	1780	1799	1790	1791	9	-41.6	-30.3	0.728365	4	1-5,1799-1795;7-18,1793-1782	6-6,1794-1794[SIL];19-20,1781-1780[UP3]	..((((((((((((.(((((&))))).))))))))))))..	UAGAGCUCCCUUCACUCCAA&UUGGACUGAAGGGAGCUCCC	0	0.0126649
miR319j-mature	Potri.001G224500.3	myb domain protein 65	1780	1799	1790	1791	9	-41.6	-30.3	0.728365	4	1-5,1799-1795;7-18,1793-1782	6-6,1794-1794[SIL];19-20,1781-1780[UP3]	..((((((((((((.(((((&))))).))))))))))))..	UAGAGCUCCCUUCACUCCAA&UUGGACUGAAGGGAGCUCCC	0	0.0126649
miR482b-star	Potri.019G014340.1		2098	2119	2110	2110	10	-43.9	-34.1	0.776765	6.5	3-7,2117-2113;9-22,2111-2098	1-2,2119-2118[UP5];8-8,2112-2112[SIL]	((((((((((((((.(((((..&..))))).))))))))))))))	GGGAUGGGAGGAGUUGGUAAAA&UCUUGCCUACUCCUCCCAUUCC	0	0.0126649
miR472b-mature	Potri.019G014380.1		1397	1418	1409	1409	10	-43.3	-32.9	0.759815	3	1-4,1418-1415;6-13,1413-1406;15-22,1404-1397	5-5,1414-1414[SIL];14-14,1405-1405[SIL]	((((((((.((((((((.((((&)))).)))))))).))))))))	GGGAUGGGGGGAGUUGGUAAAA&UUUUCCCAACUCCACCCAUCCC	0	0.0134679
miR482b-star	Potri.019G014360.1		614	635	626	626	10	-43.9	-34.1	0.776765	6.5	3-7,633-629;9-22,627-614	1-2,635-634[UP5];8-8,628-628[SIL]	((((((((((((((.(((((..&..))))).))))))))))))))	GGGAUGGGAGGAGUUGGUAAAU&UCUUGCCUACUCCUCCCAUUCC	1	0.0135189
miR395f-star	Potri.005G060500.1	FAD-dependent oxidoreductase family protein	900	919	911	910	11	-37.2	-26.9	0.723118	8	3-9,917-911;11-20,910-901	1-2,919-918[UP5];10-10,x-x[BULq];21-21,900-900[UP3]	.((((((((((-(((((((..&..))))))).)))))))))).	GGUUGAGGUGC-CGGAGGAUC&GUUCCUCUGAGCACUUCAAUG	0	0.0137354
miR396f-mature	Potri.009G032700.2	GRAS family transcription factor	1179	1202	1190	1190	10	-35.1	-27.1	0.77208	9	1-4,1202-1199;5-7,1195-1193;9-21,1191-1179	x-x,1198-1196[BULt];8-8,1192-1192[SIL]	(((((((((((((.(((...((((&))))---))).)))))))))))))	CAGUUCAAGAGAGGUGUAGAGGAA&UUCC---ACAGCUUUCUUGAACUG	0	0.0137354
miR396b-mature	Potri.009G032700.4	GRAS family transcription factor	1228	1251	1239	1239	10	-35.1	-27.1	0.77208	9	1-4,1251-1248;5-7,1244-1242;9-21,1240-1228	x-x,1247-1245[BULt];8-8,1241-1241[SIL]	(((((((((((((.(((...((((&))))---))).)))))))))))))	CAGUUCAAGAGAGGUGUAGAGGAA&UUCC---ACAGCUUUCUUGAACUG	0	0.0137354
miR482b-star	Potri.011G127300.2		774	795	786	786	10	-43.9	-34	0.774487	7.5	3-10,793-786;12-22,784-774	1-2,795-794[UP5];11-11,785-785[SIL]	(((((((((((.((((((((..&..)))))))).)))))))))))	GGGAUGGGAGGUGUGGGUAAAA&UCUUGCCUACUCCUCCCAUUCC	0	0.0140028
miR398a-mature	Potri.003G118400.1	copper chaperone for SOD1	763	783	774	774	10	-43.8	-30.5	0.696347	7	2-17,782-767	1-1,783-783[UP5];18-21,766-763[UP3]	....((((((((((((((((.&.))))))))))))))))....	ACUUGGCGACCUGGGAACAUU&UGUGUUCUCAGGUCGCCCCUG	0	0.0142702
miR396b-mature	Potri.009G032700.2	GRAS family transcription factor	1179	1202	1190	1190	10	-35.1	-27.1	0.77208	9	1-4,1202-1199;5-7,1195-1193;9-21,1191-1179	x-x,1198-1196[BULt];8-8,1192-1192[SIL]	(((((((((((((.(((...((((&))))---))).)))))))))))))	CAGUUCAAGAGAGGUGUAGAGGAA&UUCC---ACAGCUUUCUUGAACUG	0	0.0142702
miR396f-mature	Potri.012G092700.2		364	389	375	375	10	-35.1	-27.1	0.77208	12.5	2-4,388-386;5-21,380-364	1-1,389-389[UP5];x-x,385-381[BULt]	(((((((((((((((((.....(((.&.)))-----)))))))))))))))))	CGGUUCAAGAAAGCUGUUAUAAGGGC&UUCC-----ACAGCUUUCUUGAACUG	0	0.0142702
miR472b-mature	Potri.019G014372.1		3180	3201	3192	3192	10	-43.3	-32.9	0.759815	3	1-4,3201-3198;6-13,3196-3189;15-22,3187-3180	5-5,3197-3197[SIL];14-14,3188-3188[SIL]	((((((((.((((((((.((((&)))).)))))))).))))))))	GGGAUGGGGGGAGUUGGUAAAA&UUUUCCCAACUCCACCCAUCCC	0	0.0142702
miR6445b-mature	Potri.002G154100.5		252	273	264	264	10	-34.4	-25.4	0.738372	3	1-6,273-268;8-22,266-252	7-7,267-267[SIL]	(((((((((((((((.((((((&)))))).)))))))))))))))	CUGUUUUAGGAAGAGUAAUGAA&UUCAUUCCUCUUCCUAAAAUGG	0	0.0148046
miR398b-mature	Potri.003G118400.1	copper chaperone for SOD1	763	783	774	774	10	-43.8	-30.5	0.696347	7	2-17,782-767	1-1,783-783[UP5];18-21,766-763[UP3]	....((((((((((((((((.&.))))))))))))))))....	ACUUGGCGACCUGGGAACAUU&UGUGUUCUCAGGUCGCCCCUG	0	0.0148046
miR482b-star	Potri.011G127300.3		762	783	774	774	10	-43.9	-34	0.774487	7.5	3-10,781-774;12-22,772-762	1-2,783-782[UP5];11-11,773-773[SIL]	(((((((((((.((((((((..&..)))))))).)))))))))))	GGGAUGGGAGGUGUGGGUAAAA&UCUUGCCUACUCCUCCCAUUCC	0	0.0148046
miR396b-mature	Potri.012G092700.2		364	389	375	375	10	-35.1	-27.1	0.77208	12.5	2-4,388-386;5-21,380-364	1-1,389-389[UP5];x-x,385-381[BULt]	(((((((((((((((((.....(((.&.)))-----)))))))))))))))))	CGGUUCAAGAAAGCUGUUAUAAGGGC&UUCC-----ACAGCUUUCUUGAACUG	0	0.0148046
miR396f-mature	Potri.009G032700.4	GRAS family transcription factor	1228	1251	1239	1239	10	-35.1	-27.1	0.77208	9	1-4,1251-1248;5-7,1244-1242;9-21,1240-1228	x-x,1247-1245[BULt];8-8,1241-1241[SIL]	(((((((((((((.(((...((((&))))---))).)))))))))))))	CAGUUCAAGAGAGGUGUAGAGGAA&UUCC---ACAGCUUUCUUGAACUG	0	0.0150718
miR6445a-mature	Potri.002G154100.1		248	269	260	260	10	-34.4	-25.4	0.738372	3	1-6,269-264;8-22,262-248	7-7,263-263[SIL]	(((((((((((((((.((((((&)))))).)))))))))))))))	CUGUUUUAGGAAGAGUAAUGAA&UUCAUUCCUCUUCCUAAAAUGG	0	0.0153388
miR6445b-mature	Potri.002G154100.1		248	269	260	260	10	-34.4	-25.4	0.738372	3	1-6,269-264;8-22,262-248	7-7,263-263[SIL]	(((((((((((((((.((((((&)))))).)))))))))))))))	CUGUUUUAGGAAGAGUAAUGAA&UUCAUUCCUCUUCCUAAAAUGG	0	0.0153388
miR319c-mature	Potri.001G036000.3	myb domain protein 65	1368	1388	1379	1380	9	-45.3	-32.5	0.717439	5	1-5,1388-1384;7-19,1382-1370	6-6,1383-1383[SIL];20-21,1369-1368[UP3]	..(((((((((((((.(((((&))))).)))))))))))))..	UUGGAGCUCCCUUCACUCCAA&UUGGGCUGAAGGGAGCUCCCA	0	0.0156058
miR472b-mature	Potri.019G014308.1		1722	1743	1734	1734	10	-43.3	-32.9	0.759815	3	1-4,1743-1740;6-13,1738-1731;15-22,1729-1722	5-5,1739-1739[SIL];14-14,1730-1730[SIL]	((((((((.((((((((.((((&)))).)))))))).))))))))	GGGAUGGGGGGAGUUGGUAAAA&UUUUCCCAACUCCACCCAUCCC	0	0.0156058
miR319c-mature	Potri.001G036000.1	myb domain protein 65	1380	1400	1391	1392	9	-45.3	-32.5	0.717439	5	1-5,1400-1396;7-19,1394-1382	6-6,1395-1395[SIL];20-21,1381-1380[UP3]	..(((((((((((((.(((((&))))).)))))))))))))..	UUGGAGCUCCCUUCACUCCAA&UUGGGCUGAAGGGAGCUCCCA	0	0.0158728
miR6445a-mature	Potri.002G154100.5		252	273	264	264	10	-34.4	-25.4	0.738372	3	1-6,273-268;8-22,266-252	7-7,267-267[SIL]	(((((((((((((((.((((((&)))))).)))))))))))))))	CUGUUUUAGGAAGAGUAAUGAA&UUCAUUCCUCUUCCUAAAAUGG	0	0.0158728
miR171b-mature	Potri.005G125800.1	GRAS family transcription factor	686	706	697	697	10	-36.4	-25.2	0.692308	7	2-7,705-700;10-20,697-687	1-1,706-706[UP5];8-9,699-698[SIL];21-21,686-686[UP3]	.(((((((((((..((((((.&.))))))..))))))))))).	AAGUGAUAUUGGAACGGCUCA&CGAGCCGAAUCAAUAUCACUC	0	0.0164064
miR482b-star	Potri.001G406000.3		646	667	658	658	10	-43.9	-34	0.774487	7.5	3-10,665-658;12-22,656-646	1-2,667-666[UP5];11-11,657-657[SIL]	(((((((((((.((((((((..&..)))))))).)))))))))))	GGGAUGGGAGGUGUGGGUAAAA&UCUUGCCUACUCCUCCCAUUCC	0	0.0166731
miR171c-star	Potri.005G125800.1	GRAS family transcription factor	686	706	697	697	10	-36.4	-25.2	0.692308	7	2-7,705-700;10-20,697-687	1-1,706-706[UP5];8-9,699-698[SIL];21-21,686-686[UP3]	.(((((((((((..((((((.&.))))))..))))))))))).	AAGUGAUAUUGGAACGGCUCA&CGAGCCGAAUCAAUAUCACUC	0	0.0166731
miR396g-mature	Potri.013G116400.6	FORMS APLOID AND BINUCLEATE CELLS 1A	3284	3304	3295	3295	10	-33.4	-25.8	0.772455	8	5-21,3300-3284	1-4,3304-3301[UP5]	(((((((((((((((((....&....)))))))))))))))))	GAGUUCGAGAAAGCUGUUGUU&UUCCACAGCUUUCUUGAACUU	0	0.0166731
miR530-mature	Potri.014G099700.1	basic helix-loop-helix (bHLH) DNA-binding superfamily protein	1597	1617	1608	1608	10	-38	-28.9	0.760526	6	1-15,1617-1603	16-21,1602-1597[UP3]	......(((((((((((((((&)))))))))))))))......	UCAAAAGCAGGUGCAAAUGCA&UGCAUUUGCACCUGCACCUUA	0	0.0166731
miR169b-mature	Potri.018G054900.8	N-MYC downregulated-like 2	539	559	550	550	10	-40.6	-27.76	0.683744	6	2-12,558-548;17-20,543-540	1-1,559-559[UP5];13-16,547-544[SIL];21-21,539-539[UP3]	.((((....(((((((((((.&.)))))))))))....)))).	CAGGCAACGCGUCCUUGGCUU&UAGCCAAGGACGACUAGCCUA	0	0.0166731
miR396g-mature	Potri.013G116400.5	FORMS APLOID AND BINUCLEATE CELLS 1A	3121	3141	3132	3132	10	-33.4	-25.8	0.772455	8	5-21,3137-3121	1-4,3141-3138[UP5]	(((((((((((((((((....&....)))))))))))))))))	GAGUUCGAGAAAGCUGUUGUU&UUCCACAGCUUUCUUGAACUU	0	0.0169397
miR530-mature	Potri.014G099700.2	basic helix-loop-helix (bHLH) DNA-binding superfamily protein	1715	1735	1726	1726	10	-38	-28.9	0.760526	6	1-15,1735-1721	16-21,1720-1715[UP3]	......(((((((((((((((&)))))))))))))))......	UCAAAAGCAGGUGCAAAUGCA&UGCAUUUGCACCUGCACCUUA	0	0.0172063
miR396c-star	Potri.003G187032.2		212	231	221	222	9	-38.2	-26.42	0.691623	10	1-6,231-226;10-13,221-218;15-20,217-212	7-9,225-222[AILt];14-14,x-x[BULq]	((((((-((((....((((((&))))))-...)))).))))))	UCUCCC-CGGCAAAGCUUGGG&CUCAAG-AAAGCCGUGGGAGA	1	0.0173478
miR472b-mature	Potri.009G056400.3	DNA-binding storekeeper protein-related transcriptional regulator	1055	1083	1074	1074	10	-43.3	-32.5	0.750577	11.5	1-10,1083-1074;12-18,1072-1066;19-22,1058-1055	11-11,1073-1073[SIL];x-x,1065-1059[BULt]	((((.......(((((((.((((((((((&)))))))))).)))))))-------))))	GGGAGCAGGAAUGGGUGGUGUUGGGAGGG&UUUUCCCAACUCCACCCA-------UCCC	0	0.0174728
miR472b-mature	Potri.019G014338.1		1433	1454	1445	1445	10	-43.3	-32.5	0.750577	3	1-4,1454-1451;6-13,1449-1442;15-22,1440-1433	5-5,1450-1450[SIL];14-14,1441-1441[SIL]	((((((((.((((((((.((((&)))).)))))))).))))))))	GGGAUGGGAGGAGUUGGUAAAA&UUUUCCCAACUCCACCCAUCCC	0	0.0177392
miR472b-mature	Potri.019G014340.1		2098	2119	2110	2110	10	-43.3	-32.5	0.750577	3	1-4,2119-2116;6-13,2114-2107;15-22,2105-2098	5-5,2115-2115[SIL];14-14,2106-2106[SIL]	((((((((.((((((((.((((&)))).)))))))).))))))))	GGGAUGGGAGGAGUUGGUAAAA&UUUUCCCAACUCCACCCAUCCC	0	0.0180055
miR396g-mature	Potri.013G116400.7	FORMS APLOID AND BINUCLEATE CELLS 1A	3284	3304	3295	3295	10	-33.4	-25.8	0.772455	8	5-21,3300-3284	1-4,3304-3301[UP5]	(((((((((((((((((....&....)))))))))))))))))	GAGUUCGAGAAAGCUGUUGUU&UUCCACAGCUUUCUUGAACUU	1	0.0181664
miR319d-mature	Potri.001G375800.1	TEOSINTE BRANCHED 1, cycloidea and PCF transcription factor 3	1918	1937	1928	1927	11	-35.2	-26.4	0.75	6	2-14,1936-1924;17-20,1921-1918	1-1,1937-1937[UP5];15-16,1923-1922[SIL]	((((..(((((((((((((.&.)))))))))))))..))))	GGGGACCCCUUCAGUCCAGU&UUUGGAUUGAAGGGAGCUCU	0	0.0182718
miR319h-mature	Potri.001G375800.1	TEOSINTE BRANCHED 1, cycloidea and PCF transcription factor 3	1918	1937	1928	1927	11	-35.2	-26.4	0.75	6	2-14,1936-1924;17-20,1921-1918	1-1,1937-1937[UP5];15-16,1923-1922[SIL]	((((..(((((((((((((.&.)))))))))))))..))))	GGGGACCCCUUCAGUCCAGU&UUUGGAUUGAAGGGAGCUCU	0	0.0182718
miR396a-mature	Potri.013G116400.1	FORMS APLOID AND BINUCLEATE CELLS 1A	3136	3156	3147	3147	10	-33.4	-25.8	0.772455	8	5-21,3152-3136	1-4,3156-3153[UP5]	(((((((((((((((((....&....)))))))))))))))))	GAGUUCGAGAAAGCUGUUGUU&UUCCACAGCUUUCUUGAACUU	0	0.0182718
miR396g-mature	Potri.013G116400.1	FORMS APLOID AND BINUCLEATE CELLS 1A	3136	3156	3147	3147	10	-33.4	-25.8	0.772455	8	5-21,3152-3136	1-4,3156-3153[UP5]	(((((((((((((((((....&....)))))))))))))))))	GAGUUCGAGAAAGCUGUUGUU&UUCCACAGCUUUCUUGAACUU	0	0.0182718
miR396c-mature	Potri.013G116400.3	FORMS APLOID AND BINUCLEATE CELLS 1A	3353	3373	3364	3364	10	-33.4	-25.8	0.772455	8	5-21,3369-3353	1-4,3373-3370[UP5]	(((((((((((((((((....&....)))))))))))))))))	GAGUUCGAGAAAGCUGUUGUU&UUCCACAGCUUUCUUGAACUU	0	0.0182718
miR396g-mature	Potri.013G116400.4	FORMS APLOID AND BINUCLEATE CELLS 1A	3298	3318	3309	3309	10	-33.4	-25.8	0.772455	8	5-21,3314-3298	1-4,3318-3315[UP5]	(((((((((((((((((....&....)))))))))))))))))	GAGUUCGAGAAAGCUGUUGUU&UUCCACAGCUUUCUUGAACUU	1	0.018439
miR472b-mature	Potri.009G056400.2	DNA-binding storekeeper protein-related transcriptional regulator	972	1000	991	991	10	-43.3	-32.5	0.750577	11.5	1-10,1000-991;12-18,989-983;19-22,975-972	11-11,990-990[SIL];x-x,982-976[BULt]	((((.......(((((((.((((((((((&)))))))))).)))))))-------))))	GGGAGCAGGAAUGGGUGGUGUUGGGAGGG&UUUUCCCAACUCCACCCA-------UCCC	0	0.018538
miR396c-mature	Potri.013G116400.1	FORMS APLOID AND BINUCLEATE CELLS 1A	3136	3156	3147	3147	10	-33.4	-25.8	0.772455	8	5-21,3152-3136	1-4,3156-3153[UP5]	(((((((((((((((((....&....)))))))))))))))))	GAGUUCGAGAAAGCUGUUGUU&UUCCACAGCUUUCUUGAACUU	0	0.018538
miR396a-mature	Potri.013G116400.3	FORMS APLOID AND BINUCLEATE CELLS 1A	3353	3373	3364	3364	10	-33.4	-25.8	0.772455	8	5-21,3369-3353	1-4,3373-3370[UP5]	(((((((((((((((((....&....)))))))))))))))))	GAGUUCGAGAAAGCUGUUGUU&UUCCACAGCUUUCUUGAACUU	0	0.018538
miR396g-mature	Potri.013G116400.3	FORMS APLOID AND BINUCLEATE CELLS 1A	3353	3373	3364	3364	10	-33.4	-25.8	0.772455	8	5-21,3369-3353	1-4,3373-3370[UP5]	(((((((((((((((((....&....)))))))))))))))))	GAGUUCGAGAAAGCUGUUGUU&UUCCACAGCUUUCUUGAACUU	0	0.018538
miR396a-mature	Potri.013G116400.5	FORMS APLOID AND BINUCLEATE CELLS 1A	3121	3141	3132	3132	10	-33.4	-25.8	0.772455	8	5-21,3137-3121	1-4,3141-3138[UP5]	(((((((((((((((((....&....)))))))))))))))))	GAGUUCGAGAAAGCUGUUGUU&UUCCACAGCUUUCUUGAACUU	0	0.0190702
miR396c-mature	Potri.013G116400.7	FORMS APLOID AND BINUCLEATE CELLS 1A	3284	3304	3295	3295	10	-33.4	-25.8	0.772455	8	5-21,3300-3284	1-4,3304-3301[UP5]	(((((((((((((((((....&....)))))))))))))))))	GAGUUCGAGAAAGCUGUUGUU&UUCCACAGCUUUCUUGAACUU	1	0.0192567
miR396d-mature	Potri.016G009700.1	SCARECROW-like 13	1157	1176	1167	1166	11	-34.9	-26.3	0.753582	4	2-12,1175-1165;14-19,1164-1159	1-1,1176-1176[UP5];13-13,x-x[BULq];20-21,1158-1157[UP3]	..((((((-(((((((((((.&.))))))))))).))))))..	CAUUCAAG-AAGCCGUGGAAU&UUUCCACGGCUUUCUUGAACU	0	0.0193361
miR482a-mature	Potri.018G138500.2	NB-ARC domain-containing disease resistance protein	1000	1021	1012	1012	10	-43.7	-32	0.732265	4	1-9,1021-1013;11-19,1011-1003;21-22,1001-1000	10-10,1012-1012[SIL];20-20,1002-1002[SIL]	((.(((((((((.(((((((((&))))))))).))))))))).))	GGAAUGGGUGGAAUAGGGAAGA&UUUUCCCUACUCCACCCAUCCC	0	0.0193361
miR6445a-mature	Potri.015G104000.1	Sterile alpha motif (SAM) domain-containing protein	862	883	874	873	11	-34.4	-24.9	0.723837	8	2-17,882-867	1-1,883-883[UP5];18-22,866-862[UP3]	.....((((((((((((((((.&.)))))))))))))))).....	GGUAAUUAGGGGGAGGAAUGAU&UUCAUUCCUCUUCCUAAAAUGG	1	0.0195291
miR6445b-mature	Potri.015G104000.1	Sterile alpha motif (SAM) domain-containing protein	862	883	874	873	11	-34.4	-24.9	0.723837	8	2-17,882-867	1-1,883-883[UP5];18-22,866-862[UP3]	.....((((((((((((((((.&.)))))))))))))))).....	GGUAAUUAGGGGGAGGAAUGAU&UUCAUUCCUCUUCCUAAAAUGG	1	0.0195291
miR396c-mature	Potri.013G116400.5	FORMS APLOID AND BINUCLEATE CELLS 1A	3121	3141	3132	3132	10	-33.4	-25.8	0.772455	8	5-21,3137-3121	1-4,3141-3138[UP5]	(((((((((((((((((....&....)))))))))))))))))	GAGUUCGAGAAAGCUGUUGUU&UUCCACAGCUUUCUUGAACUU	0	0.019602
miR169a-mature	Potri.013G018300.1	Trypsin family protein with PDZ domain	1044	1068	1055	1056	9	-40.8	-27.9	0.683824	10.5	1-9,1068-1060;10-18,1055-1047;20-21,1045-1044	x-x,1059-1056[BULt];19-19,1046-1046[SIL]	((.(((((((((....(((((((((&)))))))))----))))))))).))	GGAGAGUCAUUCGGCCUUGGCUUGG&CCGAGCCAA----GAAUGACUUGCC	1	0.0198014
miR396c-mature	Potri.013G116400.4	FORMS APLOID AND BINUCLEATE CELLS 1A	3298	3318	3309	3309	10	-33.4	-25.8	0.772455	8	5-21,3314-3298	1-4,3318-3315[UP5]	(((((((((((((((((....&....)))))))))))))))))	GAGUUCGAGAAAGCUGUUGUU&UUCCACAGCUUUCUUGAACUU	1	0.0198014
miR396a-mature	Potri.013G116400.7	FORMS APLOID AND BINUCLEATE CELLS 1A	3284	3304	3295	3295	10	-33.4	-25.8	0.772455	8	5-21,3300-3284	1-4,3304-3301[UP5]	(((((((((((((((((....&....)))))))))))))))))	GAGUUCGAGAAAGCUGUUGUU&UUCCACAGCUUUCUUGAACUU	1	0.0198014
miR482c-mature	Potri.003G201800.6	NB-ARC domain-containing disease resistance protein	782	804	794	794	10	-43.3	-30.4	0.702079	9	3-5,802-800;6-9,798-795;11-22,793-782	1-2,804-803[UP5];x-x,799-799[BULt];10-10,794-794[SIL]	((((((((((((.((((.(((..&..)))-)))).))))))))))))	GGUAUGGGAGGGGUUGGUAAAAC&UCUUU-CCGAGUCCUCCCAUACC	0	0.0201336
miR396c-mature	Potri.013G116400.6	FORMS APLOID AND BINUCLEATE CELLS 1A	3284	3304	3295	3295	10	-33.4	-25.8	0.772455	8	5-21,3300-3284	1-4,3304-3301[UP5]	(((((((((((((((((....&....)))))))))))))))))	GAGUUCGAGAAAGCUGUUGUU&UUCCACAGCUUUCUUGAACUU	0	0.0201336
miR396a-mature	Potri.013G116400.4	FORMS APLOID AND BINUCLEATE CELLS 1A	3298	3318	3309	3309	10	-33.4	-25.8	0.772455	8	5-21,3314-3298	1-4,3318-3315[UP5]	(((((((((((((((((....&....)))))))))))))))))	GAGUUCGAGAAAGCUGUUGUU&UUCCACAGCUUUCUUGAACUU	1	0.0203458
miR396d-mature	Potri.016G009700.2	SCARECROW-like 13	3005	3024	3015	3014	11	-34.9	-26.3	0.753582	4	2-12,3023-3013;14-19,3012-3007	1-1,3024-3024[UP5];13-13,x-x[BULq];20-21,3006-3005[UP3]	..((((((-(((((((((((.&.))))))))))).))))))..	CAUUCAAG-AAGCCGUGGAAU&UUUCCACGGCUUUCUUGAACU	0	0.0203993
miR396a-mature	Potri.013G116400.6	FORMS APLOID AND BINUCLEATE CELLS 1A	3284	3304	3295	3295	10	-33.4	-25.8	0.772455	8	5-21,3300-3284	1-4,3304-3301[UP5]	(((((((((((((((((....&....)))))))))))))))))	GAGUUCGAGAAAGCUGUUGUU&UUCCACAGCUUUCUUGAACUU	0	0.020665
miR482c-mature	Potri.003G201800.7	NB-ARC domain-containing disease resistance protein	794	816	806	806	10	-43.3	-30.4	0.702079	9	3-5,814-812;6-9,810-807;11-22,805-794	1-2,816-815[UP5];x-x,811-811[BULt];10-10,806-806[SIL]	((((((((((((.((((.(((..&..)))-)))).))))))))))))	GGUAUGGGAGGGGUUGGUAAAAC&UCUUU-CCGAGUCCUCCCAUACC	1	0.0208899
miR160c-mature	Potri.017G031700.1	S-adenosyl-L-methionine-dependent methyltransferases superfamily protein	1036	1056	1047	1047	10	-45.4	-33.58	0.739648	6	1-14,1056-1043;18-19,1039-1038	15-17,1042-1040[SIL];20-21,1037-1036[UP3]	..((...((((((((((((((&))))))))))))))...))..	AAGCUUUCAGGGAGCCGGGCA&UGCCUGGCUCCCUGUAUGCCA	0	0.0209305
miR160e-mature	Potri.017G031700.1	S-adenosyl-L-methionine-dependent methyltransferases superfamily protein	1036	1056	1047	1047	10	-45.4	-33.58	0.739648	6	1-14,1056-1043;18-19,1039-1038	15-17,1042-1040[SIL];20-21,1037-1036[UP3]	..((...((((((((((((((&))))))))))))))...))..	AAGCUUUCAGGGAGCCGGGCA&UGCCUGGCUCCCUGUAUGCCA	0	0.0209305
miR160a-mature	Potri.017G031700.2	S-adenosyl-L-methionine-dependent methyltransferases superfamily protein	844	864	855	855	10	-45.4	-33.58	0.739648	6	1-14,864-851;18-19,847-846	15-17,850-848[SIL];20-21,845-844[UP3]	..((...((((((((((((((&))))))))))))))...))..	AAGCUUUCAGGGAGCCGGGCA&UGCCUGGCUCCCUGUAUGCCA	0	0.0209305
miR160d-mature	Potri.017G031700.2	S-adenosyl-L-methionine-dependent methyltransferases superfamily protein	844	864	855	855	10	-45.4	-33.58	0.739648	6	1-14,864-851;18-19,847-846	15-17,850-848[SIL];20-21,845-844[UP3]	..((...((((((((((((((&))))))))))))))...))..	AAGCUUUCAGGGAGCCGGGCA&UGCCUGGCUCCCUGUAUGCCA	0	0.0209305
miR396g-star	Potri.T011400.1		77	98	88	88	10	-36.7	-25.8	0.702997	5	2-3,97-96;4-13,94-85;14-20,83-77	1-1,98-98[UP5];x-x,95-95[BULt];x-x,84-84[BULt]	(((((((.((((((((((.((.&.))-))))))))))-)))))))	UCUCCCAGCAGUUUUCUUCGAA&CUC-AAGAAAGCUG-UGGGAGA	0	0.0209305
miR160a-mature	Potri.017G031700.1	S-adenosyl-L-methionine-dependent methyltransferases superfamily protein	1036	1056	1047	1047	10	-45.4	-33.58	0.739648	6	1-14,1056-1043;18-19,1039-1038	15-17,1042-1040[SIL];20-21,1037-1036[UP3]	..((...((((((((((((((&))))))))))))))...))..	AAGCUUUCAGGGAGCCGGGCA&UGCCUGGCUCCCUGUAUGCCA	0	0.021196
miR160d-mature	Potri.017G031700.1	S-adenosyl-L-methionine-dependent methyltransferases superfamily protein	1036	1056	1047	1047	10	-45.4	-33.58	0.739648	6	1-14,1056-1043;18-19,1039-1038	15-17,1042-1040[SIL];20-21,1037-1036[UP3]	..((...((((((((((((((&))))))))))))))...))..	AAGCUUUCAGGGAGCCGGGCA&UGCCUGGCUCCCUGUAUGCCA	0	0.021196
miR160c-mature	Potri.017G031700.2	S-adenosyl-L-methionine-dependent methyltransferases superfamily protein	844	864	855	855	10	-45.4	-33.58	0.739648	6	1-14,864-851;18-19,847-846	15-17,850-848[SIL];20-21,845-844[UP3]	..((...((((((((((((((&))))))))))))))...))..	AAGCUUUCAGGGAGCCGGGCA&UGCCUGGCUCCCUGUAUGCCA	0	0.021196
miR160e-mature	Potri.017G031700.2	S-adenosyl-L-methionine-dependent methyltransferases superfamily protein	844	864	855	855	10	-45.4	-33.58	0.739648	6	1-14,864-851;18-19,847-846	15-17,850-848[SIL];20-21,845-844[UP3]	..((...((((((((((((((&))))))))))))))...))..	AAGCUUUCAGGGAGCCGGGCA&UGCCUGGCUCCCUGUAUGCCA	0	0.021196
miR482c-mature	Potri.003G201800.5	NB-ARC domain-containing disease resistance protein	784	806	796	796	10	-43.3	-30.4	0.702079	9	3-5,804-802;6-9,800-797;11-22,795-784	1-2,806-805[UP5];x-x,801-801[BULt];10-10,796-796[SIL]	((((((((((((.((((.(((..&..)))-)))).))))))))))))	GGUAUGGGAGGGGUUGGUAAAAC&UCUUU-CCGAGUCCUCCCAUACC	1	0.0214337
miR482c-mature	Potri.003G201800.3	NB-ARC domain-containing disease resistance protein	769	791	781	781	10	-43.3	-30.4	0.702079	9	3-5,789-787;6-9,785-782;11-22,780-769	1-2,791-790[UP5];x-x,786-786[BULt];10-10,781-781[SIL]	((((((((((((.((((.(((..&..)))-)))).))))))))))))	GGUAUGGGAGGGGUUGGUAAAAC&UCUUU-CCGAGUCCUCCCAUACC	0	0.0214614
miR396e-mature	Potri.016G009700.2	SCARECROW-like 13	3004	3023	3014	3014	10	-34.9	-26.1	0.747851	5	1-11,3023-3013;13-18,3012-3007	12-12,x-x[BULq];19-21,3006-3004[UP3]	...((((((-(((((((((((&))))))))))).))))))...	UCAUUCAAG-AAGCCGUGGAA&UUCCACGGCUUUCUUGAACUU	0	0.0214614
miR482c-mature	Potri.003G201800.8	NB-ARC domain-containing disease resistance protein	794	816	806	806	10	-43.3	-30.4	0.702079	9	3-5,814-812;6-9,810-807;11-22,805-794	1-2,816-815[UP5];x-x,811-811[BULt];10-10,806-806[SIL]	((((((((((((.((((.(((..&..)))-)))).))))))))))))	GGUAUGGGAGGGGUUGGUAAAAC&UCUUU-CCGAGUCCUCCCAUACC	0	0.0217267
miR396e-mature	Potri.016G009700.1	SCARECROW-like 13	1156	1175	1166	1166	10	-34.9	-26.1	0.747851	5	1-11,1175-1165;13-18,1164-1159	12-12,x-x[BULq];19-21,1158-1156[UP3]	...((((((-(((((((((((&))))))))))).))))))...	UCAUUCAAG-AAGCCGUGGAA&UUCCACGGCUUUCUUGAACUU	0	0.0222572
miR319c-mature	Potri.004G065800.11	TEOSINTE BRANCHED 1, cycloidea and PCF transcription factor 2	1806	1825	1816	1816	10	-45.3	-31.9	0.704194	4.5	1-13,1825-1813;16-20,1811-1807	14-15,1812-1812[AILq];21-21,1806-1806[UP3]	.(((((.-(((((((((((((&)))))))))))))..))))).	AGGGGGA-CCCUUCAGUCCAA&UUGGGCUGAAGGGAGCUCCCA	0	0.0230523
miR166c-mature	Potri.001G188800.5	Homeobox-leucine zipper family protein / lipid-binding START domain-containing protein	909	929	920	920	10	-44.1	-37.9	0.85941	3	2-19,928-911	1-1,929-929[UP5];20-21,910-909[UP3]	..((((((((((((((((((.&.))))))))))))))))))..	CUGGAAUGAAGCCUGGUCCGG&UCGGACCAGGCUUCAUUCCCC	2	0.0231903
miR166j-mature	Potri.001G188800.5	Homeobox-leucine zipper family protein / lipid-binding START domain-containing protein	909	929	920	920	10	-44.1	-37.9	0.85941	3	2-19,928-911	1-1,929-929[UP5];20-21,910-909[UP3]	..((((((((((((((((((.&.))))))))))))))))))..	CUGGAAUGAAGCCUGGUCCGG&UCGGACCAGGCUUCAUUCCCC	2	0.0231903
miR482c-mature	Potri.001G357700.1	Outer arm dynein light chain 1 protein	2120	2144	2132	2132	10	-43.3	-37.3	0.861432	7.5	1-7,2144-2138;8-22,2134-2120	x-x,2137-2135[BULt]	(((((((((((((((...(((((((&)))))))---)))))))))))))))	GGUGUGGGGGGACUCCGGGGAAAGG&UCUUUCC---GAGUCCUCCCAUACC	2	0.0231903
miR482b-star	Potri.001G446332.1		538	559	550	550	10	-43.9	-38.3	0.872437	6	3-22,557-538	1-2,559-558[UP5]	((((((((((((((((((((..&..))))))))))))))))))))	GGAAUGGGAGGGGUGGGUAAAA&UCUUGCCUACUCCUCCCAUUCC	2	0.0231903
miR395a-mature	Potri.002G092400.1	STAS domain / Sulfate transporter family	155	175	166	166	10	-39.1	-35.5	0.907928	2.5	2-21,174-155	1-1,175-175[UP5]	((((((((((((((((((((.&.))))))))))))))))))))	GAGUUCCCUCAAGCACUUCAA&CUGAAGUGUUUGGGGGAACUC	2	0.0231903
miR395b-mature	Potri.002G092400.1	STAS domain / Sulfate transporter family	155	175	166	166	10	-39.1	-35.5	0.907928	2.5	2-21,174-155	1-1,175-175[UP5]	((((((((((((((((((((.&.))))))))))))))))))))	GAGUUCCCUCAAGCACUUCAA&CUGAAGUGUUUGGGGGAACUC	2	0.0231903
miR395c-mature	Potri.002G092400.1	STAS domain / Sulfate transporter family	155	175	166	166	10	-39.1	-35.5	0.907928	2.5	2-21,174-155	1-1,175-175[UP5]	((((((((((((((((((((.&.))))))))))))))))))))	GAGUUCCCUCAAGCACUUCAA&CUGAAGUGUUUGGGGGAACUC	2	0.0231903
miR395d-mature	Potri.002G092400.1	STAS domain / Sulfate transporter family	155	175	166	166	10	-39.1	-35.5	0.907928	2.5	2-21,174-155	1-1,175-175[UP5]	((((((((((((((((((((.&.))))))))))))))))))))	GAGUUCCCUCAAGCACUUCAA&CUGAAGUGUUUGGGGGAACUC	2	0.0231903
miR395e-mature	Potri.002G092400.1	STAS domain / Sulfate transporter family	155	175	166	166	10	-39.1	-35.5	0.907928	2.5	2-21,174-155	1-1,175-175[UP5]	((((((((((((((((((((.&.))))))))))))))))))))	GAGUUCCCUCAAGCACUUCAA&CUGAAGUGUUUGGGGGAACUC	2	0.0231903
miR395f-mature	Potri.002G092400.1	STAS domain / Sulfate transporter family	155	175	166	166	10	-39.1	-35.5	0.907928	2.5	2-21,174-155	1-1,175-175[UP5]	((((((((((((((((((((.&.))))))))))))))))))))	GAGUUCCCUCAAGCACUUCAA&CUGAAGUGUUUGGGGGAACUC	2	0.0231903
miR166e-mature	Potri.003G050100.1	Homeobox-leucine zipper family protein / lipid-binding START domain-containing protein	1647	1667	1658	1658	10	-44.1	-37.9	0.85941	3	2-19,1666-1649	1-1,1667-1667[UP5];20-21,1648-1647[UP3]	..((((((((((((((((((.&.))))))))))))))))))..	CUGGAAUGAAGCCUGGUCCGG&UCGGACCAGGCUUCAUUCCCC	2	0.0231903
miR166a-mature	Potri.004G211300.1	Homeobox-leucine zipper family protein / lipid-binding START domain-containing protein	1293	1313	1304	1304	10	-44.1	-37.9	0.85941	3	2-19,1312-1295	1-1,1313-1313[UP5];20-21,1294-1293[UP3]	..((((((((((((((((((.&.))))))))))))))))))..	CUGGAAUGAAGCCUGGUCCGG&UCGGACCAGGCUUCAUUCCCC	2	0.0231903
miR166g-mature	Potri.004G211300.1	Homeobox-leucine zipper family protein / lipid-binding START domain-containing protein	1293	1313	1304	1304	10	-44.1	-37.9	0.85941	3	2-19,1312-1295	1-1,1313-1313[UP5];20-21,1294-1293[UP3]	..((((((((((((((((((.&.))))))))))))))))))..	CUGGAAUGAAGCCUGGUCCGG&UCGGACCAGGCUUCAUUCCCC	2	0.0231903
miR166l-mature	Potri.004G211300.1	Homeobox-leucine zipper family protein / lipid-binding START domain-containing protein	1293	1313	1304	1304	10	-44.1	-37.9	0.85941	3	2-19,1312-1295	1-1,1313-1313[UP5];20-21,1294-1293[UP3]	..((((((((((((((((((.&.))))))))))))))))))..	CUGGAAUGAAGCCUGGUCCGG&UCGGACCAGGCUUCAUUCCCC	2	0.0231903
miR166m-mature	Potri.004G211300.1	Homeobox-leucine zipper family protein / lipid-binding START domain-containing protein	1293	1313	1304	1304	10	-44.1	-37.9	0.85941	3	2-19,1312-1295	1-1,1313-1313[UP5];20-21,1294-1293[UP3]	..((((((((((((((((((.&.))))))))))))))))))..	CUGGAAUGAAGCCUGGUCCGG&UCGGACCAGGCUUCAUUCCCC	2	0.0231903
miR166n-mature	Potri.004G211300.1	Homeobox-leucine zipper family protein / lipid-binding START domain-containing protein	1293	1313	1304	1304	10	-44.1	-37.9	0.85941	3	2-19,1312-1295	1-1,1313-1313[UP5];20-21,1294-1293[UP3]	..((((((((((((((((((.&.))))))))))))))))))..	CUGGAAUGAAGCCUGGUCCGG&UCGGACCAGGCUUCAUUCCCC	2	0.0231903
miR166p-mature	Potri.004G211300.1	Homeobox-leucine zipper family protein / lipid-binding START domain-containing protein	1295	1314	1306	1306	10	-42	-38.4	0.914286	2	1-2,1314-1313;4-21,1312-1295	3-3,x-x[BULq]	((((((((((((((((((-((&)).))))))))))))))))))	GGAAUGAAGCCUGGUCCG-GA&UCUCGGACCAGGCUUCAUUCC	2	0.0231903
miR166k-mature	Potri.004G211300.6	Homeobox-leucine zipper family protein / lipid-binding START domain-containing protein	1294	1313	1305	1305	10	-42	-38.4	0.914286	2	1-2,1313-1312;4-21,1311-1294	3-3,x-x[BULq]	((((((((((((((((((-((&)).))))))))))))))))))	GGAAUGAAGCCUGGUCCG-GA&UCUCGGACCAGGCUUCAUUCC	2	0.0231903
miR396c-star	Potri.009G144600.1	Protein of unknown function (DUF506)	298	317	308	308	10	-38.2	-31.1	0.814136	2	1-17,317-301;19-20,299-298	18-18,300-300[SIL]	((.(((((((((((((((((&))))))))))))))))).))	UCGUUCACGGCUUUCUUGAG&CUCAAGAAAGCCGUGGGAGA	2	0.0231903
miR395f-star	Potri.013G128300.5	Rhodanese/Cell cycle control phosphatase superfamily protein	1035	1055	1046	1047	9	-37.2	-29.6	0.795699	6.5	1-2,1055-1054;4-8,1052-1048;10-20,1046-1036	3-3,1053-1053[SIL];9-9,1047-1047[SIL];21-21,1035-1035[UP3]	.(((((((((((.(((((.((&)).))))).))))))))))).	UGUUGAAGUGCUGAGAGGUGC&GUUCCUCUGAGCACUUCAAUG	2	0.0231903
miR171d-mature	Potri.014G060500.6	GRAS family transcription factor	1600	1621	1612	1612	10	-40.3	-36.6	0.908189	1	1-18,1621-1604;20-22,1602-1600	19-19,1603-1603[SIL]	(((.((((((((((((((((((&)))))))))))))))))).)))	AAGGGAUAUUGGCGCGGCUCAA&UUGAGCCGCGCCAAUAUCACUU	2	0.0231903
miR6445a-mature	Potri.014G076100.4		110	131	122	122	10	-34.4	-34.5	1	1.5	1-22,131-110	NA	((((((((((((((((((((((&))))))))))))))))))))))	CCGUUUUAGGAAGAGGAAUGGA&UUCAUUCCUCUUCCUAAAAUGG	2	0.0231903
miR477c-mature	Potri.015G125400.1	clathrin adaptor complexes medium subunit family protein	822	845	836	836	10	-47.8	-38.9	0.813808	4	2-13,844-833;14-17,831-828;18-22,826-822	1-1,845-845[UP5];x-x,832-832[BULt];x-x,827-827[BULt]	(((((.((((.((((((((((((.&.))))))))))))-))))-)))))	CCACUGCUCCUCCCAAAGGCCUUG&UGAGGCCUUUGGG-GGAG-AGUGG	2	0.0231903
miR169a-mature	Potri.016G068200.2	nuclear factor Y, subunit A10	1379	1399	1390	1390	10	-40.8	-37.1	0.909314	3.5	3-21,1397-1379	1-2,1399-1398[UP5]	(((((((((((((((((((..&..)))))))))))))))))))	GGCAAGUCGUUCUUGGCUCUA&CCGAGCCAAGAAUGACUUGCC	2	0.0231903
miR166i-star	Potri.019G071700.2	aspartate kinase-homoserine dehydrogenase ii	1735	1757	1748	1749	9	-37.7	-31.8	0.843501	4.5	1-17,1757-1741;18-20,1738-1736	x-x,1740-1739[BULt];21-21,1735-1735[UP3]	.(((..(((((((((((((((((&)))))))))))))))))--))).	GCUCAGGGAUCAGGCAGCAUUCC&GGAAUGCUGUCUGAUUC--GAGA	2	0.0231903
miR319c-mature	Potri.004G065800.12	TEOSINTE BRANCHED 1, cycloidea and PCF transcription factor 2	1714	1733	1724	1724	10	-45.3	-31.9	0.704194	4.5	1-13,1733-1721;16-20,1719-1715	14-15,1720-1720[AILq];21-21,1714-1714[UP3]	.(((((.-(((((((((((((&)))))))))))))..))))).	AGGGGGA-CCCUUCAGUCCAA&UUGGGCUGAAGGGAGCUCCCA	0	0.0233172
miR482c-mature	Potri.003G201800.4	NB-ARC domain-containing disease resistance protein	784	806	796	796	10	-43.3	-30.4	0.702079	9	3-5,804-802;6-9,800-797;11-22,795-784	1-2,806-805[UP5];x-x,801-801[BULt];10-10,796-796[SIL]	((((((((((((.((((.(((..&..)))-)))).))))))))))))	GGUAUGGGAGGGGUUGGUAAAAC&UCUUU-CCGAGUCCUCCCAUACC	1	0.0233346
miR472b-mature	Potri.019G009198.2		747	768	759	759	10	-43.3	-32.3	0.745958	6	1-4,768-765;5-8,763-760;10-13,759-756;15-22,754-747	x-x,764-764[BULt];9-9,x-x[BULq];14-14,755-755[SIL]	((((((((.((((-((((.((((&))))-)))).)))).))))))))	GGGAUGGGCGGAG-UGGGUAAGA&UUUU-CCCAACUCCACCCAUCCC	0	0.0238468
miR162a-mature	Potri.013G160500.1	ABC transporter of the mitochondrion 3	2030	2055	2046	2046	10	-37.5	-25.7	0.685333	9	1-6,2055-2050;8-16,2048-2040;17-21,2034-2030	7-7,2049-2049[SIL];x-x,2039-2035[BULt]	(((((.....(((((((((.((((((&)))))).)))))))))-----)))))	CUGGAUAGUUUGCGGAGGUCUAUUGG&UCGAUAAACCUCUGCA-----UCCAG	1	0.024961
miR171a-star	Potri.001G472800.15	WRKY DNA-binding protein 2	2516	2537	2527	2527	10	-36.5	-25.7	0.70411	7	1-4,2537-2534;5-9,2532-2528;11-18,2526-2519	x-x,2533-2533[BULt];10-10,2527-2527[SIL];19-21,2518-2516[UP3]	...((((((((.(((((.((((&))))-))))).))))))))...	GUCUGAACCUCUCCAACAAUCG&CGAU-GUUGGUGAGGUUCAAUC	1	0.0252319
miR396f-star	Potri.010G244500.4	Mitochondrial glycoprotein family protein	625	645	636	636	10	-34.6	-24	0.693642	5	2-19,644-627	1-1,645-645[UP5];20-21,626-625[UP3]	..((((((((((((((((((.&.))))))))))))))))))..	CAUUCCACGGUUUUAUUGAAG&GUUCAAUAAAGCUGUGGGAAG	1	0.0252319
miR162a-mature	Potri.013G160500.4	ABC transporter of the mitochondrion 3	1866	1891	1882	1881	11	-37.5	-25.7	0.685333	9	1-6,1891-1886;8-16,1884-1876;17-21,1870-1866	7-7,1885-1885[SIL];x-x,1875-1871[BULt]	(((((.....(((((((((.((((((&)))))).)))))))))-----)))))	CUGGAUAGUUUGCGGAGGUCUAUUGG&UCGAUAAACCUCUGCA-----UCCAG	0	0.0254338
miR168a-star	Potri.014G088400.6		1000	1019	1010	1011	9	-39	-26.6	0.682051	6	1-8,1019-1012;10-14,1010-1006;17-21,1004-1000	9-9,1011-1011[SIL];15-16,1005-1005[AILq]	(((((.-(((((.((((((((&)))))))).)))))..)))))	AUUCAC-UGAUGGGAGGUGGG&CCCGCCUUGCAUCAACUGAAU	0	0.0254338
miR162b-mature	Potri.013G160500.1	ABC transporter of the mitochondrion 3	2030	2055	2046	2046	10	-37.5	-25.7	0.685333	9	1-6,2055-2050;8-16,2048-2040;17-21,2034-2030	7-7,2049-2049[SIL];x-x,2039-2035[BULt]	(((((.....(((((((((.((((((&)))))).)))))))))-----)))))	CUGGAUAGUUUGCGGAGGUCUAUUGG&UCGAUAAACCUCUGCA-----UCCAG	1	0.0257732
miR162b-mature	Potri.013G160500.4	ABC transporter of the mitochondrion 3	1866	1891	1882	1881	11	-37.5	-25.7	0.685333	9	1-6,1891-1886;8-16,1884-1876;17-21,1870-1866	7-7,1885-1885[SIL];x-x,1875-1871[BULt]	(((((.....(((((((((.((((((&)))))).)))))))))-----)))))	CUGGAUAGUUUGCGGAGGUCUAUUGG&UCGAUAAACCUCUGCA-----UCCAG	0	0.0259623
miR396b-star	Potri.010G244500.4	Mitochondrial glycoprotein family protein	625	645	636	636	10	-34.6	-24	0.693642	5	2-19,644-627	1-1,645-645[UP5];20-21,626-625[UP3]	..((((((((((((((((((.&.))))))))))))))))))..	CAUUCCACGGUUUUAUUGAAG&GUUCAAUAAAGCUGUGGGAAG	1	0.0260438
miR396a-mature	Potri.012G092700.2		364	389	375	375	10	-33.4	-25.3	0.757485	13.5	2-4,388-386;5-20,380-365	1-1,389-389[UP5];x-x,385-381[BULt];21-21,364-364[UP3]	.((((((((((((((((.....(((.&.)))-----)))))))))))))))).	CGGUUCAAGAAAGCUGUUAUAAGGGC&UUCC-----ACAGCUUUCUUGAACUU	0	0.0262264
miR396g-mature	Potri.012G092700.2		364	389	375	375	10	-33.4	-25.3	0.757485	13.5	2-4,388-386;5-20,380-365	1-1,389-389[UP5];x-x,385-381[BULt];21-21,364-364[UP3]	.((((((((((((((((.....(((.&.)))-----)))))))))))))))).	CGGUUCAAGAAAGCUGUUAUAAGGGC&UUCC-----ACAGCUUUCUUGAACUU	0	0.0262264
miR168b-star	Potri.014G088400.6		1000	1019	1010	1011	9	-39	-26.6	0.682051	6	1-8,1019-1012;10-14,1010-1006;17-21,1004-1000	9-9,1011-1011[SIL];15-16,1005-1005[AILq]	(((((.-(((((.((((((((&)))))))).)))))..)))))	AUUCAC-UGAUGGGAGGUGGG&CCCGCCUUGCAUCAACUGAAU	0	0.0262264
miR396c-mature	Potri.012G092700.2		364	389	375	375	10	-33.4	-25.3	0.757485	13.5	2-4,388-386;5-20,380-365	1-1,389-389[UP5];x-x,385-381[BULt];21-21,364-364[UP3]	.((((((((((((((((.....(((.&.)))-----)))))))))))))))).	CGGUUCAAGAAAGCUGUUAUAAGGGC&UUCC-----ACAGCUUUCUUGAACUU	0	0.0267544
miR166k-mature	Potri.010G095601.1	RNA-processing, Lsm domain	230	252	242	241	11	-42	-29	0.690476	4.5	1-3,252-250;4-12,248-240;14-16,238-236;17-21,234-230	x-x,249-249[BULt];13-13,239-239[SIL];x-x,235-235[BULt]	(((((.(((.(((((((((.(((&)))-))))))))).)))-)))))	GGGAUCGAAACCUGGUCCGAAGA&UCU-CGGACCAGGCUUC-AUUCC	1	0.0268551
miR171a-mature	Potri.014G184801.1		624	648	640	640	10	-40.3	-27.6	0.684864	7.5	2-7,647-642;9-17,641-633;18-22,628-624	1-1,648-648[UP5];8-8,x-x[BULq];x-x,632-629[BULt]	(((((....(((((((((-((((((.&.)))))).)))))))))----)))))	AGGUGGAUUAUAUUGGCG-GGCUCAU&UUGAGCCGCGCCAAUAU----CACUU	1	0.0268551
miR171d-star	Potri.001G472800.15	WRKY DNA-binding protein 2	2516	2537	2527	2527	10	-36.5	-25.7	0.70411	7	1-4,2537-2534;5-9,2532-2528;11-18,2526-2519	x-x,2533-2533[BULt];10-10,2527-2527[SIL];19-21,2518-2516[UP3]	...((((((((.(((((.((((&))))-))))).))))))))...	GUCUGAACCUCUCCAACAAUCG&CGAU-GUUGGUGAGGUUCAAUC	1	0.0271254
miR166p-mature	Potri.010G095601.1	RNA-processing, Lsm domain	230	252	242	241	11	-42	-29	0.690476	4.5	1-3,252-250;4-12,248-240;14-16,238-236;17-21,234-230	x-x,249-249[BULt];13-13,239-239[SIL];x-x,235-235[BULt]	(((((.(((.(((((((((.(((&)))-))))))))).)))-)))))	GGGAUCGAAACCUGGUCCGAAGA&UCU-CGGACCAGGCUUC-AUUCC	1	0.0271254
miR162b-mature	Potri.005G246500.1		1601	1624	1616	1616	10	-37.5	-25.6	0.682667	7	1-7,1624-1618;9-14,1617-1612;15-21,1607-1601	8-8,x-x[BULq];x-x,1611-1608[BULt]	(((((((....((((((-(((((((&))))))).))))))----)))))))	CUGGAUGGCUCCAGAGG-UUAUUGA&UCGAUAAACCUCUG----CAUCCAG	1	0.0273956
miR472b-mature	Potri.019G014360.1		614	635	626	626	10	-43.3	-31.9	0.736721	10	6-13,630-623;15-22,621-614	1-5,635-631[UP5];14-14,622-622[SIL]	((((((((.((((((((.....&.....)))))))).))))))))	GGGAUGGGAGGAGUUGGUAAAU&UUUUCCCAACUCCACCCAUCCC	1	0.0282058
miR171d-mature	Potri.014G184801.1		624	648	640	640	10	-40.3	-27.6	0.684864	7.5	2-7,647-642;9-17,641-633;18-22,628-624	1-1,648-648[UP5];8-8,x-x[BULq];x-x,632-629[BULt]	(((((....(((((((((-((((((.&.)))))).)))))))))----)))))	AGGUGGAUUAUAUUGGCG-GGCUCAU&UUGAGCCGCGCCAAUAU----CACUU	1	0.0287455
miR162a-mature	Potri.005G246500.1		1601	1624	1616	1616	10	-37.5	-25.6	0.682667	7	1-7,1624-1618;9-14,1617-1612;15-21,1607-1601	8-8,x-x[BULq];x-x,1611-1608[BULt]	(((((((....((((((-(((((((&))))))).))))))----)))))))	CUGGAUGGCUCCAGAGG-UUAUUGA&UCGAUAAACCUCUG----CAUCCAG	1	0.0292849
miR399b-star	Potri.003G046800.2	ATP-binding cassette 14	1576	1595	1587	1586	11	-37.6	-27.4	0.728723	7	1-6,1595-1590;9-12,1588-1585;15-21,1582-1576	7-8,1589-1589[AILq];13-14,1584-1583[SIL]	(((((((..((((.-((((((&))))))..))))..)))))))	UCUGCCAUUGGAGC-UUGCGC&GUGCAAUUCUCCUUUGGCAGA	1	0.035199
miR482a-mature	Potri.018G111200.1	Calmodulin-binding protein	2262	2283	2274	2274	10	-43.7	-31	0.709382	8	4-7,2280-2277;9-19,2275-2265;21-22,2263-2262	1-3,2283-2281[UP5];8-8,2276-2276[SIL];20-20,2264-2264[SIL]	((.(((((((((((.((((...&...)))).))))))))))).))	GGUAUGGGUGGAGUUGGGAUGG&UUUUCCCUACUCCACCCAUCCC	0	0.0354253
miR482b-star	Potri.019G014346.1		1326	1347	1338	1338	10	-43.9	-33.5	0.763098	7	3-7,1345-1341;9-22,1339-1326	1-2,1347-1346[UP5];8-8,1340-1340[SIL]	((((((((((((((.(((((..&..))))).))))))))))))))	GGGAUGGGGGGAGUUGGUAAAA&UCUUGCCUACUCCUCCCAUUCC	1	0.0357349
miR319h-mature	Potri.001G013800.12	Emsy N Terminus (ENT)/ plant Tudor-like domains-containing protein	1430	1449	1440	1439	11	-35.2	-25.6	0.727273	3.5	1-16,1449-1434;18-20,1432-1430	17-17,1433-1433[SIL]	(((.((((((((((((((((&)))))))))))))))).)))	AGAUUUCCCUUUAAUCCAGA&UUUGGAUUGAAGGGAGCUCU	1	0.0360027
miR396d-mature	Potri.017G138300.3	Translation initiation factor eIF3 subunit	95	115	106	105	11	-34.9	-25.6	0.733524	4	1-7,115-109;9-19,107-97	8-8,108-108[SIL];20-21,96-95[UP3]	..(((((((((((.(((((((&))))))).)))))))))))..	GCUUCAAGAAAGCAGUGGAAA&UUUCCACGGCUUUCUUGAACU	0	0.0362097
miR319d-mature	Potri.001G013800.12	Emsy N Terminus (ENT)/ plant Tudor-like domains-containing protein	1430	1449	1440	1439	11	-35.2	-25.6	0.727273	3.5	1-16,1449-1434;18-20,1432-1430	17-17,1433-1433[SIL]	(((.((((((((((((((((&)))))))))))))))).)))	AGAUUUCCCUUUAAUCCAGA&UUUGGAUUGAAGGGAGCUCU	1	0.0362704
miR319c-mature	Potri.017G023300.1		119	139	130	130	10	-45.3	-30.9	0.682119	9	4-18,136-122	1-3,139-137[UP5];19-21,121-119[UP3]	...(((((((((((((((...&...)))))))))))))))...	AUAGAGCUCCCUUCAGUCAAG&UUGGGCUGAAGGGAGCUCCCA	0	0.0382984
miR396c-mature	Potri.010G040000.1	BIG PETAL P	621	642	632	632	10	-33.4	-25	0.748503	5.5	1-7,642-636;8-11,634-631;13-20,629-622	x-x,635-635[BULt];12-12,630-630[SIL];21-21,621-621[UP3]	.((((((((.((((.(((((((&)))))))-)))).)))))))).	CAGUUCAGGCAAGCAUGUGGAA&UUCCACA-GCUUUCUUGAACUU	0	0.0388198
miR482b-star	Potri.019G011169.1		1872	1893	1884	1884	10	-43.9	-33.3	0.758542	4.5	1-4,1893-1890;6-13,1888-1881;15-22,1879-1872	5-5,1889-1889[SIL];14-14,1880-1880[SIL]	((((((((.((((((((.((((&)))).)))))))).))))))))	GGGAUGGGCGGAGUGGGAAAGA&UCUUGCCUACUCCUCCCAUUCC	0	0.0390805
miR482c-mature	Potri.001G029300.6	NB-ARC domain-containing disease resistance protein	417	438	429	429	10	-43.3	-29.6	0.683603	5	1-4,438-435;6-9,433-430;11-13,428-426;15-22,424-417	5-5,434-434[SIL];10-10,429-429[SIL];14-14,425-425[SIL]	((((((((.(((.((((.((((&)))).)))).))).))))))))	GGUAUGGGUGGAAUCGGUAAGA&UCUUUCCGAGUCCUCCCAUACC	0	0.039341
miR396a-mature	Potri.010G040000.1	BIG PETAL P	621	642	632	632	10	-33.4	-25	0.748503	5.5	1-7,642-636;8-11,634-631;13-20,629-622	x-x,635-635[BULt];12-12,630-630[SIL];21-21,621-621[UP3]	.((((((((.((((.(((((((&)))))))-)))).)))))))).	CAGUUCAGGCAAGCAUGUGGAA&UUCCACA-GCUUUCUUGAACUU	0	0.0396015
miR482c-mature	Potri.001G029300.5	NB-ARC domain-containing disease resistance protein	773	794	785	785	10	-43.3	-29.6	0.683603	5	1-4,794-791;6-9,789-786;11-13,784-782;15-22,780-773	5-5,790-790[SIL];10-10,785-785[SIL];14-14,781-781[SIL]	((((((((.(((.((((.((((&)))).)))).))).))))))))	GGUAUGGGUGGAAUCGGUAAGA&UCUUUCCGAGUCCUCCCAUACC	0	0.0398619
miR396b-mature	Potri.013G116400.1	FORMS APLOID AND BINUCLEATE CELLS 1A	3136	3156	3147	3147	10	-35.1	-25.2	0.717949	8.5	5-20,3152-3137	1-4,3156-3153[UP5];21-21,3136-3136[UP3]	.((((((((((((((((....&....)))))))))))))))).	GAGUUCGAGAAAGCUGUUGUU&UUCCACAGCUUUCUUGAACUG	0	0.0403825
miR396a-mature	Potri.008G190800.1	BIG PETAL P	558	579	569	569	10	-33.4	-25	0.748503	5.5	1-7,579-573;8-11,571-568;13-20,566-559	x-x,572-572[BULt];12-12,567-567[SIL];21-21,558-558[UP3]	.((((((((.((((.(((((((&)))))))-)))).)))))))).	CAGUUCAGGCAAGCUUGUGGAA&UUCCACA-GCUUUCUUGAACUU	0	0.0406427
miR396b-mature	Potri.013G116400.6	FORMS APLOID AND BINUCLEATE CELLS 1A	3284	3304	3295	3295	10	-35.1	-25.2	0.717949	8.5	5-20,3300-3285	1-4,3304-3301[UP5];21-21,3284-3284[UP3]	.((((((((((((((((....&....)))))))))))))))).	GAGUUCGAGAAAGCUGUUGUU&UUCCACAGCUUUCUUGAACUG	0	0.0409029
miR396g-mature	Potri.008G190800.1	BIG PETAL P	558	579	569	569	10	-33.4	-25	0.748503	5.5	1-7,579-573;8-11,571-568;13-20,566-559	x-x,572-572[BULt];12-12,567-567[SIL];21-21,558-558[UP3]	.((((((((.((((.(((((((&)))))))-)))).)))))))).	CAGUUCAGGCAAGCUUGUGGAA&UUCCACA-GCUUUCUUGAACUU	0	0.0411629
miR396b-mature	Potri.013G116400.3	FORMS APLOID AND BINUCLEATE CELLS 1A	3353	3373	3364	3364	10	-35.1	-25.2	0.717949	8.5	5-20,3369-3354	1-4,3373-3370[UP5];21-21,3353-3353[UP3]	.((((((((((((((((....&....)))))))))))))))).	GAGUUCGAGAAAGCUGUUGUU&UUCCACAGCUUUCUUGAACUG	0	0.0411629
miR396c-mature	Potri.008G190800.1	BIG PETAL P	558	579	569	569	10	-33.4	-25	0.748503	5.5	1-7,579-573;8-11,571-568;13-20,566-559	x-x,572-572[BULt];12-12,567-567[SIL];21-21,558-558[UP3]	.((((((((.((((.(((((((&)))))))-)))).)))))))).	CAGUUCAGGCAAGCUUGUGGAA&UUCCACA-GCUUUCUUGAACUU	0	0.0414229
miR396f-mature	Potri.013G116400.5	FORMS APLOID AND BINUCLEATE CELLS 1A	3121	3141	3132	3132	10	-35.1	-25.2	0.717949	8.5	5-20,3137-3122	1-4,3141-3138[UP5];21-21,3121-3121[UP3]	.((((((((((((((((....&....)))))))))))))))).	GAGUUCGAGAAAGCUGUUGUU&UUCCACAGCUUUCUUGAACUG	0	0.0416828
miR482c-mature	Potri.018G111200.1	Calmodulin-binding protein	2262	2283	2274	2274	10	-43.3	-29.4	0.678984	7.5	1-2,2283-2282;4-9,2280-2275;11-13,2273-2271;15-22,2269-2262	3-3,2281-2281[SIL];10-10,2274-2274[SIL];14-14,2270-2270[SIL]	((((((((.(((.((((((.((&)).)))))).))).))))))))	GGUAUGGGUGGAGUUGGGAUGG&UCUUUCCGAGUCCUCCCAUACC	0	0.0419427
miR482b-star	Potri.019G014308.1		1722	1743	1734	1734	10	-43.9	-33.2	0.756264	7	3-7,1741-1737;9-22,1735-1722	1-2,1743-1742[UP5];8-8,1736-1736[SIL]	((((((((((((((.(((((..&..))))).))))))))))))))	GGGAUGGGGGGAGUUGGUAAAA&UCUUGCCUACUCCUCCCAUUCC	0	0.0422025
miR394-mature	Potri.001G426200.4		925	946	937	936	11	-39.2	-28.8	0.734694	5	2-10,945-937;12-13,935-934;14-15,932-931;16-20,929-925	1-1,946-946[UP5];11-11,936-936[SIL];x-x,933-933[BULt];x-x,930-930[BULt]	(((((.((.((.(((((((((.&.))))))))).))-))-)))))	GGAGGUUGCGAGAGAAUGCCAU&UUGGCAUUCUGUC-CA-CCUCC	1	0.042408
miR396b-mature	Potri.013G116400.5	FORMS APLOID AND BINUCLEATE CELLS 1A	3121	3141	3132	3132	10	-35.1	-25.2	0.717949	8.5	5-20,3137-3122	1-4,3141-3138[UP5];21-21,3121-3121[UP3]	.((((((((((((((((....&....)))))))))))))))).	GAGUUCGAGAAAGCUGUUGUU&UUCCACAGCUUUCUUGAACUG	0	0.0424622
miR171a-mature	Potri.001G282500.3	Protein phosphatase 2C family protein	801	822	813	813	10	-40.3	-26.9	0.667494	9	2-2,821-821;4-10,819-813;12-21,811-802	1-1,822-822[UP5];3-3,820-820[SIL];11-11,812-812[SIL];22-22,801-801[UP3]	.((((((((((.(((((((.(.&.).))))))).)))))))))).	UGGUGAUGUUGCUGCGGCUGGC&UUGAGCCGCGCCAAUAUCACUU	0	0.0427218
miR396d-mature	Potri.005G084200.1	stress enhanced protein 2	295	317	306	305	11	-34.9	-25.38	0.727221	9	1-7,317-311;10-21,306-295	8-9,310-307[AILt]	((((((((((((....(((((((&)))))))--..))))))))))))	AGUUCAAGAAAGGACAGUGGAGA&UUUCCAC--GGCUUUCUUGAACU	0	0.0427218
miR396f-mature	Potri.013G116400.1	FORMS APLOID AND BINUCLEATE CELLS 1A	3136	3156	3147	3147	10	-35.1	-25.2	0.717949	8.5	5-20,3152-3137	1-4,3156-3153[UP5];21-21,3136-3136[UP3]	.((((((((((((((((....&....)))))))))))))))).	GAGUUCGAGAAAGCUGUUGUU&UUCCACAGCUUUCUUGAACUG	0	0.0429814
miR396e-mature	Potri.013G116400.7	FORMS APLOID AND BINUCLEATE CELLS 1A	3284	3304	3295	3295	10	-34.9	-25.1	0.719198	9	5-21,3300-3284	1-4,3304-3301[UP5]	(((((((((((((((((....&....)))))))))))))))))	GAGUUCGAGAAAGCUGUUGUU&UUCCACGGCUUUCUUGAACUU	1	0.0432057
miR396f-mature	Potri.013G116400.7	FORMS APLOID AND BINUCLEATE CELLS 1A	3284	3304	3295	3295	10	-35.1	-25.2	0.717949	8.5	5-20,3300-3285	1-4,3304-3301[UP5];21-21,3284-3284[UP3]	.((((((((((((((((....&....)))))))))))))))).	GAGUUCGAGAAAGCUGUUGUU&UUCCACAGCUUUCUUGAACUG	1	0.0432057
miR482b-star	Potri.019G014380.1		1397	1418	1409	1409	10	-43.9	-33.2	0.756264	7	3-7,1416-1412;9-22,1410-1397	1-2,1418-1417[UP5];8-8,1411-1411[SIL]	((((((((((((((.(((((..&..))))).))))))))))))))	GGGAUGGGGGGAGUUGGUAAAA&UCUUGCCUACUCCUCCCAUUCC	0	0.0432409
miR396e-mature	Potri.013G116400.4	FORMS APLOID AND BINUCLEATE CELLS 1A	3298	3318	3309	3309	10	-34.9	-25.1	0.719198	9	5-21,3314-3298	1-4,3318-3315[UP5]	(((((((((((((((((....&....)))))))))))))))))	GAGUUCGAGAAAGCUGUUGUU&UUCCACGGCUUUCUUGAACUU	1	0.0434714
miR396f-mature	Potri.013G116400.4	FORMS APLOID AND BINUCLEATE CELLS 1A	3298	3318	3309	3309	10	-35.1	-25.2	0.717949	8.5	5-20,3314-3299	1-4,3318-3315[UP5];21-21,3298-3298[UP3]	.((((((((((((((((....&....)))))))))))))))).	GAGUUCGAGAAAGCUGUUGUU&UUCCACAGCUUUCUUGAACUG	1	0.0434714
miR396f-mature	Potri.013G116400.6	FORMS APLOID AND BINUCLEATE CELLS 1A	3284	3304	3295	3295	10	-35.1	-25.2	0.717949	8.5	5-20,3300-3285	1-4,3304-3301[UP5];21-21,3284-3284[UP3]	.((((((((((((((((....&....)))))))))))))))).	GAGUUCGAGAAAGCUGUUGUU&UUCCACAGCUUUCUUGAACUG	0	0.0435003
miR399a-mature	Potri.010G215100.8		1443	1464	1455	1455	10	-39.6	-26.2	0.661616	7	3-10,1462-1455;12-14,1453-1451;15-21,1449-1443	1-2,1464-1463[UP5];11-11,1454-1454[SIL];x-x,1450-1450[BULt]	(((((((.(((.((((((((..&..)))))))).)))-)))))))	CAGGGCAGAUUGUCUUUUGGGU&UGCCAAAGGAGAAU-UGCCCUG	0	0.0437597
miR396f-mature	Potri.013G116400.3	FORMS APLOID AND BINUCLEATE CELLS 1A	3353	3373	3364	3364	10	-35.1	-25.2	0.717949	8.5	5-20,3369-3354	1-4,3373-3370[UP5];21-21,3353-3353[UP3]	.((((((((((((((((....&....)))))))))))))))).	GAGUUCGAGAAAGCUGUUGUU&UUCCACAGCUUUCUUGAACUG	0	0.0437597
miR396e-mature	Potri.013G116400.5	FORMS APLOID AND BINUCLEATE CELLS 1A	3121	3141	3132	3132	10	-34.9	-25.1	0.719198	9	5-21,3137-3121	1-4,3141-3138[UP5]	(((((((((((((((((....&....)))))))))))))))))	GAGUUCGAGAAAGCUGUUGUU&UUCCACGGCUUUCUUGAACUU	0	0.0437597
miR482b-star	Potri.019G014372.1		3180	3201	3192	3192	10	-43.9	-33.2	0.756264	7	3-7,3199-3195;9-22,3193-3180	1-2,3201-3200[UP5];8-8,3194-3194[SIL]	((((((((((((((.(((((..&..))))).))))))))))))))	GGGAUGGGGGGAGUUGGUAAAA&UCUUGCCUACUCCUCCCAUUCC	0	0.0437597
miR472b-mature	Potri.002G188100.1		23	44	35	35	10	-43.3	-30.8	0.711316	6	1-8,44-37;10-19,35-26	9-9,36-36[SIL];20-22,25-23[UP3]	...((((((((((.((((((((&)))))))).))))))))))...	UGUAUGGGUGGAGCUGGGAAGA&UUUUCCCAACUCCACCCAUCCC	0	0.0440189
miR396b-mature	Potri.013G116400.7	FORMS APLOID AND BINUCLEATE CELLS 1A	3284	3304	3295	3295	10	-35.1	-25.2	0.717949	8.5	5-20,3300-3285	1-4,3304-3301[UP5];21-21,3284-3284[UP3]	.((((((((((((((((....&....)))))))))))))))).	GAGUUCGAGAAAGCUGUUGUU&UUCCACAGCUUUCUUGAACUG	1	0.0442682
miR396g-mature	Potri.010G040000.1	BIG PETAL P	621	642	632	632	10	-33.4	-25	0.748503	5.5	1-7,642-636;8-11,634-631;13-20,629-622	x-x,635-635[BULt];12-12,630-630[SIL];21-21,621-621[UP3]	.((((((((.((((.(((((((&)))))))-)))).)))))))).	CAGUUCAGGCAAGCAUGUGGAA&UUCCACA-GCUUUCUUGAACUU	0	0.0442782
miR396b-mature	Potri.013G116400.4	FORMS APLOID AND BINUCLEATE CELLS 1A	3298	3318	3309	3309	10	-35.1	-25.2	0.717949	8.5	5-20,3314-3299	1-4,3318-3315[UP5];21-21,3298-3298[UP3]	.((((((((((((((((....&....)))))))))))))))).	GAGUUCGAGAAAGCUGUUGUU&UUCCACAGCUUUCUUGAACUG	1	0.0445336
miR396e-mature	Potri.013G116400.6	FORMS APLOID AND BINUCLEATE CELLS 1A	3284	3304	3295	3295	10	-34.9	-25.1	0.719198	9	5-21,3300-3284	1-4,3304-3301[UP5]	(((((((((((((((((....&....)))))))))))))))))	GAGUUCGAGAAAGCUGUUGUU&UUCCACGGCUUUCUUGAACUU	0	0.0445373
miR472b-mature	Potri.014G113900.1		23	44	35	35	10	-43.3	-30.8	0.711316	6	1-8,44-37;10-19,35-26	9-9,36-36[SIL];20-22,25-23[UP3]	...((((((((((.((((((((&)))))))).))))))))))...	UGUAUGGGUGGAGCUGGGAAGA&UUUUCCCAACUCCACCCAUCCC	0	0.0445373
miR171d-mature	Potri.001G282500.3	Protein phosphatase 2C family protein	801	822	813	813	10	-40.3	-26.9	0.667494	9	2-2,821-821;4-10,819-813;12-21,811-802	1-1,822-822[UP5];3-3,820-820[SIL];11-11,812-812[SIL];22-22,801-801[UP3]	.((((((((((.(((((((.(.&.).))))))).)))))))))).	UGGUGAUGUUGCUGCGGCUGGC&UUGAGCCGCGCCAAUAUCACUU	0	0.0447964
miR6434-mature	Potri.016G043900.1	Heat shock protein DnaJ with tetratricopeptide repeat	4321	4341	4332	4332	10	-33.7	-22.7	0.673591	5	1-2,4341-4340;4-12,4338-4330;15-21,4327-4321	3-3,4339-4339[SIL];13-14,4329-4328[SIL]	(((((((..(((((((((.((&)).)))))))))..)))))))	UGAUUGGAGAAGCAUACGCAG&CUAUGUAUGCUUGACCAAUCA	0	0.0455732
miR166b-mature	Potri.001G188800.2	Homeobox-leucine zipper family protein / lipid-binding START domain-containing protein	1641	1661	1652	1652	10	-44.1	-37.9	0.85941	3	2-19,1660-1643	1-1,1661-1661[UP5];20-21,1642-1641[UP3]	..((((((((((((((((((.&.))))))))))))))))))..	CUGGAAUGAAGCCUGGUCCGG&UCGGACCAGGCUUCAUUCCCC	2	0.0458428
miR166f-mature	Potri.001G188800.2	Homeobox-leucine zipper family protein / lipid-binding START domain-containing protein	1641	1661	1652	1652	10	-44.1	-37.9	0.85941	3	2-19,1660-1643	1-1,1661-1661[UP5];20-21,1642-1641[UP3]	..((((((((((((((((((.&.))))))))))))))))))..	CUGGAAUGAAGCCUGGUCCGG&UCGGACCAGGCUUCAUUCCCC	2	0.0458428
miR166i-mature	Potri.001G188800.2	Homeobox-leucine zipper family protein / lipid-binding START domain-containing protein	1641	1661	1652	1652	10	-44.1	-37.9	0.85941	3	2-19,1660-1643	1-1,1661-1661[UP5];20-21,1642-1641[UP3]	..((((((((((((((((((.&.))))))))))))))))))..	CUGGAAUGAAGCCUGGUCCGG&UCGGACCAGGCUUCAUUCCCC	2	0.0458428
miR166a-mature	Potri.001G188800.5	Homeobox-leucine zipper family protein / lipid-binding START domain-containing protein	909	929	920	920	10	-44.1	-37.9	0.85941	3	2-19,928-911	1-1,929-929[UP5];20-21,910-909[UP3]	..((((((((((((((((((.&.))))))))))))))))))..	CUGGAAUGAAGCCUGGUCCGG&UCGGACCAGGCUUCAUUCCCC	2	0.0458428
miR166g-mature	Potri.001G188800.5	Homeobox-leucine zipper family protein / lipid-binding START domain-containing protein	909	929	920	920	10	-44.1	-37.9	0.85941	3	2-19,928-911	1-1,929-929[UP5];20-21,910-909[UP3]	..((((((((((((((((((.&.))))))))))))))))))..	CUGGAAUGAAGCCUGGUCCGG&UCGGACCAGGCUUCAUUCCCC	2	0.0458428
miR166l-mature	Potri.001G188800.5	Homeobox-leucine zipper family protein / lipid-binding START domain-containing protein	909	929	920	920	10	-44.1	-37.9	0.85941	3	2-19,928-911	1-1,929-929[UP5];20-21,910-909[UP3]	..((((((((((((((((((.&.))))))))))))))))))..	CUGGAAUGAAGCCUGGUCCGG&UCGGACCAGGCUUCAUUCCCC	2	0.0458428
miR166m-mature	Potri.001G188800.5	Homeobox-leucine zipper family protein / lipid-binding START domain-containing protein	909	929	920	920	10	-44.1	-37.9	0.85941	3	2-19,928-911	1-1,929-929[UP5];20-21,910-909[UP3]	..((((((((((((((((((.&.))))))))))))))))))..	CUGGAAUGAAGCCUGGUCCGG&UCGGACCAGGCUUCAUUCCCC	2	0.0458428
miR166n-mature	Potri.001G188800.5	Homeobox-leucine zipper family protein / lipid-binding START domain-containing protein	909	929	920	920	10	-44.1	-37.9	0.85941	3	2-19,928-911	1-1,929-929[UP5];20-21,910-909[UP3]	..((((((((((((((((((.&.))))))))))))))))))..	CUGGAAUGAAGCCUGGUCCGG&UCGGACCAGGCUUCAUUCCCC	2	0.0458428
miR171a-mature	Potri.003G110800.2	GRAS family transcription factor	1814	1835	1826	1826	10	-40.3	-36.6	0.908189	1	1-18,1835-1818;20-22,1816-1814	19-19,1817-1817[SIL]	(((.((((((((((((((((((&)))))))))))))))))).)))	AAGGGAUAUUGGCGCGGCUCAA&UUGAGCCGCGCCAAUAUCACUU	2	0.0458428
miR477c-mature	Potri.004G189900.1	UDP-D-apiose/UDP-D-xylose synthase 1	459	481	472	471	11	-47.8	-38.4	0.803347	4	1-14,481-468;15-20,466-461;22-22,459-459	x-x,467-467[BULt];21-21,460-460[SIL]	(.((((((.((((((((((((((&))))))))))))))-)))))).)	CGACUCUCGCCUCGAAGGCCUCA&UGAGGCCUUUGGGG-GAGAGUGG	2	0.0458428
miR166c-mature	Potri.004G211300.1	Homeobox-leucine zipper family protein / lipid-binding START domain-containing protein	1293	1313	1304	1304	10	-44.1	-37.9	0.85941	3	2-19,1312-1295	1-1,1313-1313[UP5];20-21,1294-1293[UP3]	..((((((((((((((((((.&.))))))))))))))))))..	CUGGAAUGAAGCCUGGUCCGG&UCGGACCAGGCUUCAUUCCCC	2	0.0458428
miR166j-mature	Potri.004G211300.1	Homeobox-leucine zipper family protein / lipid-binding START domain-containing protein	1293	1313	1304	1304	10	-44.1	-37.9	0.85941	3	2-19,1312-1295	1-1,1313-1313[UP5];20-21,1294-1293[UP3]	..((((((((((((((((((.&.))))))))))))))))))..	CUGGAAUGAAGCCUGGUCCGG&UCGGACCAGGCUUCAUUCCCC	2	0.0458428
miR166k-mature	Potri.004G211300.1	Homeobox-leucine zipper family protein / lipid-binding START domain-containing protein	1295	1314	1306	1306	10	-42	-38.4	0.914286	2	1-2,1314-1313;4-21,1312-1295	3-3,x-x[BULq]	((((((((((((((((((-((&)).))))))))))))))))))	GGAAUGAAGCCUGGUCCG-GA&UCUCGGACCAGGCUUCAUUCC	2	0.0458428
miR166p-mature	Potri.004G211300.6	Homeobox-leucine zipper family protein / lipid-binding START domain-containing protein	1294	1313	1305	1305	10	-42	-38.4	0.914286	2	1-2,1313-1312;4-21,1311-1294	3-3,x-x[BULq]	((((((((((((((((((-((&)).))))))))))))))))))	GGAAUGAAGCCUGGUCCG-GA&UCUCGGACCAGGCUUCAUUCC	2	0.0458428
miR169a-mature	Potri.006G201900.6	nuclear factor Y, subunit A10	1899	1919	1910	1909	11	-40.8	-36.8	0.901961	3.5	3-21,1917-1899	1-2,1919-1918[UP5]	(((((((((((((((((((..&..)))))))))))))))))))	GGCAAGUCGUUCUUGGCUCCU&CCGAGCCAAGAAUGACUUGCC	2	0.0458428
miR475a-mature	Potri.006G252000.1	Alba DNA/RNA-binding protein	307	327	318	318	10	-34.2	-29.2	0.853801	6.5	2-10,326-318;12-21,316-307	1-1,327-327[UP5];11-11,317-317[SIL]	((((((((((.(((((((((.&.))))))))).))))))))))	UCUGCUCUUGGGAUGGCUAUA&AAUGGCCAUUGUAAGAGUAGA	2	0.0458428
miR172c-mature	Potri.008G045300.4	related to AP2.7	1815	1835	1826	1826	10	-34.3	-34.2	0.997085	2	1-20,1835-1816	21-21,1815-1815[UP3]	.((((((((((((((((((((&)))))))))))))))))))).	UUGCAGCAUCAUCAGGAUUCU&AGAAUCUUGAUGAUGCUGCAU	2	0.0458428
miR396g-star	Potri.009G019200.2	NAC domain containing protein 61	182	201	192	193	9	-36.7	-30.2	0.822888	4.5	1-3,201-199;6-20,196-182	4-5,198-197[SIL]	(((((((((((((((..(((&)))..)))))))))))))))	UCUUCCACAGCUUUCAGGAG&CUCAAGAAAGCUGUGGGAGA	2	0.0458428
miR399b-mature	Potri.011G052600.4	phosphate 2	489	509	500	500	10	-39.6	-35.5	0.896465	1.5	1-12,509-498;14-21,496-489	13-13,497-497[SIL]	((((((((.((((((((((((&)))))))))))).))))))))	UAGGGCAAAUCUCCUUUGGCA&UGCCAAAGGAGAAUUGCCCUG	2	0.0458428
miR171b-star	Potri.012G034200.1	ATP-dependent RNA helicase, putative	3594	3616	3606	3605	11	-40.9	-31.3	0.765281	6	1-8,3616-3609;9-20,3607-3596	x-x,3608-3608[BULt];21-22,3595-3594[UP3]	..((((((((((((.((((((((&))))))))-))))))))))))..	ACCGGACUGGGUCAUAUACCACG&CGUGGUAU-UGAUCCGGUUCGUC	2	0.0458428
miR477a-mature	Potri.015G004100.1	TCV-interacting protein	831	851	842	842	10	-41.2	-37.6	0.912621	3	1-20,851-832	21-21,831-831[UP3]	.((((((((((((((((((((&)))))))))))))))))))).	CUGGGAGCUUCUGAGGGGGAU&AUCUCCCUCAGAGGCUUCCAA	2	0.0458428
miR477b-mature	Potri.015G004100.1	TCV-interacting protein	831	851	842	842	10	-41.2	-37.6	0.912621	3	1-20,851-832	21-21,831-831[UP3]	.((((((((((((((((((((&)))))))))))))))))))).	CUGGGAGCUUCUGAGGGGGAU&AUCUCCCUCAGAGGCUUCCAA	2	0.0458428
miR399b-mature	Potri.010G215100.8		1443	1464	1455	1455	10	-39.6	-26.2	0.661616	7	3-10,1462-1455;12-14,1453-1451;15-21,1449-1443	1-2,1464-1463[UP5];11-11,1454-1454[SIL];x-x,1450-1450[BULt]	(((((((.(((.((((((((..&..)))))))).)))-)))))))	CAGGGCAGAUUGUCUUUUGGGU&UGCCAAAGGAGAAU-UGCCCUG	0	0.0460907
miR166i-star	Potri.001G452000.2		712	736	727	726	11	-37.7	-25	0.66313	9.5	1-2,736-735;4-14,733-723;15-21,718-712	3-3,734-734[SIL];x-x,722-719[BULt]	(((((((....(((((((((((.((&)).)))))))))))----)))))))	UCUCGAGGAUCUCGGAUGGCAUACC&GGAAUGCUGUCUGA----UUCGAGA	0	0.0471249
miR396e-mature	Potri.013G116400.3	FORMS APLOID AND BINUCLEATE CELLS 1A	3353	3373	3364	3364	10	-34.9	-25.1	0.719198	9	5-21,3369-3353	1-4,3373-3370[UP5]	(((((((((((((((((....&....)))))))))))))))))	GAGUUCGAGAAAGCUGUUGUU&UUCCACGGCUUUCUUGAACUU	0	0.0473833
miR396e-mature	Potri.013G116400.1	FORMS APLOID AND BINUCLEATE CELLS 1A	3136	3156	3147	3147	10	-34.9	-25.1	0.719198	9	5-21,3152-3136	1-4,3156-3153[UP5]	(((((((((((((((((....&....)))))))))))))))))	GAGUUCGAGAAAGCUGUUGUU&UUCCACGGCUUUCUUGAACUU	0	0.0476416
miR482b-star	Potri.017G143700.3		832	853	844	844	10	-43.9	-32.7	0.744875	7	1-4,853-850;6-9,848-845;12-22,842-832	5-5,849-849[SIL];10-11,844-843[SIL]	(((((((((((..((((.((((&)))).))))..)))))))))))	GGAAUGGGAGGCUUGGGGAAGA&UCUUGCCUACUCCUCCCAUUCC	0	0.0476416
miR482b-star	Potri.017G143700.2		832	853	844	844	10	-43.9	-32.7	0.744875	7	1-4,853-850;6-9,848-845;12-22,842-832	5-5,849-849[SIL];10-11,844-843[SIL]	(((((((((((..((((.((((&)))).))))..)))))))))))	GGAAUGGGAGGCUUGGGGAAGA&UCUUGCCUACUCCUCCCAUUCC	0	0.0484161
miR164e-star	Potri.001G229100.1		499	518	509	510	9	-41.9	-29.3	0.699284	6.5	3-18,516-501;20-21,500-499	1-2,518-517[UP5];19-19,x-x[BULq]	((-((((((((((((((((..&..)))))))))))))))).))	GA-GGGGAGGGUAGGCACAGG&CAUGUGCCUGUCUUCCCCAUC	1	0.0485065
miR482a-mature	Potri.017G133600.2		368	390	381	381	10	-43.7	-30.4	0.695652	4	1-9,390-382;11-13,380-378;15-19,376-372;20-22,370-368	10-10,381-381[SIL];14-14,377-377[SIL];x-x,371-371[BULt]	(((.(((((.(((.(((((((((&))))))))).))).)))))-)))	GGGAAUGGGGGGACUAGGGAAAA&UUUUCCCUACUCCACCCAU-CCC	0	0.0486741
miR319c-mature	Potri.001G375800.1	TEOSINTE BRANCHED 1, cycloidea and PCF transcription factor 3	1918	1936	1927	1927	10	-45.3	-30.5	0.673289	4.5	1-13,1936-1924;15-15,1923-1923;17-20,1922-1919	14-14,x-x[BULq];16-16,x-x[BULq];21-21,1918-1918[UP3]	.((((-(-(((((((((((((&))))))))))))).).)))).	GGGGA-C-CCCUUCAGUCCAG&UUGGGCUGAAGGGAGCUCCCA	0	0.0491899
miR477a-star	Potri.001G020300.19	Zinc finger (CCCH-type) family protein / RNA recognition motif (RRM)-containing protein	2744	2764	2756	2757	9	-41.7	-28.5	0.683453	6.5	1-3,2764-2762;5-12,2761-2754;13-19,2752-2746	4-4,x-x[BULq];x-x,2753-2753[BULt];20-21,2745-2744[UP3]	..(((((((.((((((((-(((&))).))))))))-)))))))..	GCAUCUCCUACCAAAGGC-UCC&GGAUGCCUUUGG-GGGAGAUUG	0	0.0504783
miR160a-mature	Potri.013G134900.8		459	477	468	469	9	-45.4	-31.3	0.689427	6	1-11,477-467;13-15,466-464;18-20,462-460	12-12,x-x[BULq];16-17,463-463[AILq];21-21,459-459[UP3]	.(((.-(((-(((((((((((&))))))))))).)))..))).	AGGUG-GCA-GGAGCCAGGCA&UGCCUGGCUCCCUGUAUGCCA	0	0.0507357
miR160c-mature	Potri.013G134900.8		459	477	468	469	9	-45.4	-31.3	0.689427	6	1-11,477-467;13-15,466-464;18-20,462-460	12-12,x-x[BULq];16-17,463-463[AILq];21-21,459-459[UP3]	.(((.-(((-(((((((((((&))))))))))).)))..))).	AGGUG-GCA-GGAGCCAGGCA&UGCCUGGCUCCCUGUAUGCCA	0	0.0507357
miR160e-mature	Potri.013G134900.8		459	477	468	469	9	-45.4	-31.3	0.689427	6	1-11,477-467;13-15,466-464;18-20,462-460	12-12,x-x[BULq];16-17,463-463[AILq];21-21,459-459[UP3]	.(((.-(((-(((((((((((&))))))))))).)))..))).	AGGUG-GCA-GGAGCCAGGCA&UGCCUGGCUCCCUGUAUGCCA	0	0.0509931
miR160d-mature	Potri.013G134900.8		459	477	468	469	9	-45.4	-31.3	0.689427	6	1-11,477-467;13-15,466-464;18-20,462-460	12-12,x-x[BULq];16-17,463-463[AILq];21-21,459-459[UP3]	.(((.-(((-(((((((((((&))))))))))).)))..))).	AGGUG-GCA-GGAGCCAGGCA&UGCCUGGCUCCCUGUAUGCCA	0	0.0512505
miR396e-mature	Potri.017G138300.3	Translation initiation factor eIF3 subunit	94	114	105	105	10	-34.9	-24.9	0.713467	5	1-6,114-109;8-18,107-97	7-7,108-108[SIL];19-21,96-94[UP3]	...(((((((((((.((((((&)))))).)))))))))))...	UGCUUCAAGAAAGCAGUGGAA&UUCCACGGCUUUCUUGAACUU	0	0.0517649
miR482b-star	Potri.005G206400.2		793	814	805	805	10	-43.9	-32.2	0.733485	8	3-9,812-806;12-22,803-793	1-2,814-813[UP5];10-11,805-804[SIL]	(((((((((((..(((((((..&..)))))))..)))))))))))	GGGAUGGGGGGUAUAGGCAAAA&UCUUGCCUACUCCUCCCAUUCC	1	0.0527259
miR482c-mature	Potri.017G143700.3		832	853	844	844	10	-43.3	-29	0.669746	7	1-7,853-847;9-10,845-844;12-19,842-835;21-22,833-832	8-8,846-846[SIL];11-11,843-843[SIL];20-20,834-834[SIL]	((.((((((((.((.(((((((&))))))).)).)))))))).))	GGAAUGGGAGGCUUGGGGAAGA&UCUUUCCGAGUCCUCCCAUACC	0	0.0545893
miR399b-star	Potri.014G090300.1	WRKY family transcription factor	323	343	334	334	10	-37.6	-26.8	0.712766	5	1-12,343-332;15-19,329-325	13-14,331-330[SIL];20-21,324-323[UP3]	..(((((..((((((((((((&))))))))))))..)))))..	AAUGCUAUUGGAGAAUUGCAU&GUGCAAUUCUCCUUUGGCAGA	0	0.055102
miR482b-mature	Potri.010G182800.1		152	172	163	163	10	-38.6	-26	0.673575	10.5	5-18,168-155	1-4,172-169[UP5];19-21,154-152[UP3]	...((((((((((((((....&....))))))))))))))...	CUCUUGUCCAAUCCUCCGCUU&UAUGGGAGGAUUGGACAGUAC	0	0.0566382
miR396a-mature	Potri.017G138300.3	Translation initiation factor eIF3 subunit	94	114	105	105	10	-33.4	-24.5	0.733533	5	1-6,114-109;8-18,107-97	7-7,108-108[SIL];19-21,96-94[UP3]	...(((((((((((.((((((&)))))).)))))))))))...	UGCUUCAAGAAAGCAGUGGAA&UUCCACAGCUUUCUUGAACUU	0	0.0566382
miR396c-mature	Potri.017G138300.3	Translation initiation factor eIF3 subunit	94	114	105	105	10	-33.4	-24.5	0.733533	5	1-6,114-109;8-18,107-97	7-7,108-108[SIL];19-21,96-94[UP3]	...(((((((((((.((((((&)))))).)))))))))))...	UGCUUCAAGAAAGCAGUGGAA&UUCCACAGCUUUCUUGAACUU	0	0.056894
miR396g-mature	Potri.017G138300.3	Translation initiation factor eIF3 subunit	94	114	105	105	10	-33.4	-24.5	0.733533	5	1-6,114-109;8-18,107-97	7-7,108-108[SIL];19-21,96-94[UP3]	...(((((((((((.((((((&)))))).)))))))))))...	UGCUUCAAGAAAGCAGUGGAA&UUCCACAGCUUUCUUGAACUU	0	0.059193
miR482c-mature	Potri.017G143700.2		832	853	844	844	10	-43.3	-29	0.669746	7	1-7,853-847;9-10,845-844;12-19,842-835;21-22,833-832	8-8,846-846[SIL];11-11,843-843[SIL];20-20,834-834[SIL]	((.((((((((.((.(((((((&))))))).)).)))))))).))	GGAAUGGGAGGCUUGGGGAAGA&UCUUUCCGAGUCCUCCCAUACC	0	0.059193
miR396f-star	Potri.008G024300.7	Enhancer of polycomb-like transcription factor protein	418	438	428	428	10	-34.6	-22.6	0.653179	5	1-6,438-433;7-12,431-426;14-14,424-424;16-21,423-418	x-x,432-432[BULt];13-13,425-425[SIL];15-15,x-x[BULq]	((((((-(.((((((.((((((&))))))-)))))).).))))))	CUUCCC-CUGCUUUAUUUGGAC&GUUCAA-UAAAGCUGUGGGAAG	1	0.0605871
miR6445b-mature	Potri.001G359600.2	ATPase, V0 complex, subunit E	205	229	220	219	11	-34.4	-23.5	0.68314	5	1-13,229-217;14-15,215-214;16-20,212-208;21-22,206-205	x-x,216-216[BULt];x-x,213-213[BULt];x-x,207-207[BULt]	((.(((((.((.(((((((((((((&)))))))))))))-))-)))))-))	CCAAUUUUAAGUGAAGGGGAGUGAA&UUCAUUCCUCUUC-CU-AAAAU-GG	0	0.0612319
miR396b-star	Potri.008G024300.7	Enhancer of polycomb-like transcription factor protein	418	438	428	428	10	-34.6	-22.6	0.653179	5	1-6,438-433;7-12,431-426;14-14,424-424;16-21,423-418	x-x,432-432[BULt];13-13,425-425[SIL];15-15,x-x[BULq]	((((((-(.((((((.((((((&))))))-)))))).).))))))	CUUCCC-CUGCUUUAUUUGGAC&GUUCAA-UAAAGCUGUGGGAAG	1	0.061891
miR6445a-mature	Potri.001G359600.2	ATPase, V0 complex, subunit E	205	229	220	219	11	-34.4	-23.5	0.68314	5	1-13,229-217;14-15,215-214;16-20,212-208;21-22,206-205	x-x,216-216[BULt];x-x,213-213[BULt];x-x,207-207[BULt]	((.(((((.((.(((((((((((((&)))))))))))))-))-)))))-))	CCAAUUUUAAGUGAAGGGGAGUGAA&UUCAUUCCUCUUC-CU-AAAAU-GG	0	0.0619953
miR160b-mature	Potri.013G134900.8		462	477	468	469	9	-45.2	-30.2	0.668142	6	1-11,477-467;17-21,466-462	12-16,x-x[BULq]	(((((-----(((((((((((&))))))))))).....)))))	UGGCA-----GGAGCCAGGCA&UGCCUGGCUCCCUGAAUGCCA	0	0.0637742
miR319c-mature	Potri.013G119400.1		1921	1942	1933	1933	10	-45.3	-30	0.662252	6	1-13,1942-1930;16-19,1927-1924;20-20,1922-1922	14-15,1929-1928[SIL];x-x,1923-1923[BULt];21-21,1921-1921[UP3]	.(.((((..(((((((((((((&)))))))))))))..))))-).	AGAGGGGAACCCUUCAGUCCAG&UUGGGCUGAAGGGAGCUCC-CA	0	0.0640281
miR482a-mature	Potri.001G028750.2		862	883	874	874	10	-43.7	-29.88	0.683753	6	1-7,883-877;9-16,875-868;20-22,864-862	8-8,876-876[SIL];17-19,867-865[SIL]	(((...((((((((.(((((((&))))))).))))))))...)))	GGGUUUGGUGGAGUUGGGAAGA&UUUUCCCUACUCCACCCAUCCC	0	0.0642819
miR396e-mature	Potri.012G092700.2		364	389	375	375	10	-34.9	-24.6	0.704871	14.5	2-4,388-386;5-20,380-365	1-1,389-389[UP5];x-x,385-381[BULt];21-21,364-364[UP3]	.((((((((((((((((.....(((.&.)))-----)))))))))))))))).	CGGUUCAAGAAAGCUGUUAUAAGGGC&UUCC-----ACGGCUUUCUUGAACUU	0	0.0642819
miR396b-star	Potri.002G043600.1	Signal recognition particle, SRP9/SRP14 subunit	154	175	166	166	10	-34.6	-22.5	0.650289	7	3-13,173-163;16-17,160-159;18-21,157-154	1-2,175-174[UP5];14-15,162-161[SIL];x-x,158-158[BULt]	((((.((..(((((((((((..&..)))))))))))..))-))))	CUUCACCUAAGCUUUGUUGACG&GUUCAAUAAAGCUGUGG-GAAG	0	0.0647893
miR396d-mature	Potri.012G092700.2		365	390	376	375	11	-34.9	-24.6	0.704871	15.5	3-5,388-386;6-21,380-365	1-2,390-389[UP5];x-x,385-381[BULt]	((((((((((((((((.....(((..&..)))-----))))))))))))))))	GGUUCAAGAAAGCUGUUAUAAGGGCA&UUUCC-----ACGGCUUUCUUGAACU	0	0.0652964
miR160f-mature	Potri.013G134900.8		462	477	468	469	9	-45.2	-30.2	0.668142	6	1-11,477-467;17-21,466-462	12-16,x-x[BULq]	(((((-----(((((((((((&))))))))))).....)))))	UGGCA-----GGAGCCAGGCA&UGCCUGGCUCCCUGAAUGCCA	0	0.0660565
miR319c-mature	Potri.011G096600.2	TEOSINTE BRANCHED 1, cycloidea and PCF transcription factor 3	1834	1855	1846	1846	10	-45.3	-30	0.662252	6	1-13,1855-1843;16-19,1840-1837;20-20,1835-1835	14-15,1842-1841[SIL];x-x,1836-1836[BULt];21-21,1834-1834[UP3]	.(.((((..(((((((((((((&)))))))))))))..))))-).	AGAGGGGAACCCUUCAGUCCAG&UUGGGCUGAAGGGAGCUCC-CA	0	0.0663097
miR396f-star	Potri.002G043600.1	Signal recognition particle, SRP9/SRP14 subunit	154	175	166	166	10	-34.6	-22.5	0.650289	7	3-13,173-163;16-17,160-159;18-21,157-154	1-2,175-174[UP5];14-15,162-161[SIL];x-x,158-158[BULt]	((((.((..(((((((((((..&..)))))))))))..))-))))	CUUCACCUAAGCUUUGUUGACG&GUUCAAUAAAGCUGUGG-GAAG	0	0.0678277
miR171a-mature	Potri.001G122800.5	GRAS family transcription factor	1463	1484	1475	1475	10	-40.3	-36.6	0.908189	1	1-18,1484-1467;20-22,1465-1463	19-19,1466-1466[SIL]	(((.((((((((((((((((((&)))))))))))))))))).)))	AAGGGAUAUUGGCGCGGCUCAA&UUGAGCCGCGCCAAUAUCACUU	2	0.06797
miR166e-mature	Potri.001G188800.2	Homeobox-leucine zipper family protein / lipid-binding START domain-containing protein	1641	1661	1652	1652	10	-44.1	-37.9	0.85941	3	2-19,1660-1643	1-1,1661-1661[UP5];20-21,1642-1641[UP3]	..((((((((((((((((((.&.))))))))))))))))))..	CUGGAAUGAAGCCUGGUCCGG&UCGGACCAGGCUUCAUUCCCC	2	0.06797
miR482c-mature	Potri.001G357700.3	Outer arm dynein light chain 1 protein	2240	2264	2252	2252	10	-43.3	-37.3	0.861432	7.5	1-7,2264-2258;8-22,2254-2240	x-x,2257-2255[BULt]	(((((((((((((((...(((((((&)))))))---)))))))))))))))	GGUGUGGGGGGACUCCGGGGAAAGG&UCUUUCC---GAGUCCUCCCAUACC	2	0.06797
miR166a-mature	Potri.003G050100.1	Homeobox-leucine zipper family protein / lipid-binding START domain-containing protein	1647	1667	1658	1658	10	-44.1	-37.9	0.85941	3	2-19,1666-1649	1-1,1667-1667[UP5];20-21,1648-1647[UP3]	..((((((((((((((((((.&.))))))))))))))))))..	CUGGAAUGAAGCCUGGUCCGG&UCGGACCAGGCUUCAUUCCCC	2	0.06797
miR166g-mature	Potri.003G050100.1	Homeobox-leucine zipper family protein / lipid-binding START domain-containing protein	1647	1667	1658	1658	10	-44.1	-37.9	0.85941	3	2-19,1666-1649	1-1,1667-1667[UP5];20-21,1648-1647[UP3]	..((((((((((((((((((.&.))))))))))))))))))..	CUGGAAUGAAGCCUGGUCCGG&UCGGACCAGGCUUCAUUCCCC	2	0.06797
miR166i-mature	Potri.003G050100.1	Homeobox-leucine zipper family protein / lipid-binding START domain-containing protein	1647	1667	1658	1658	10	-44.1	-37.9	0.85941	3	2-19,1666-1649	1-1,1667-1667[UP5];20-21,1648-1647[UP3]	..((((((((((((((((((.&.))))))))))))))))))..	CUGGAAUGAAGCCUGGUCCGG&UCGGACCAGGCUUCAUUCCCC	2	0.06797
miR482a-mature	Potri.005G042400.3		881	902	893	893	10	-43.7	-40.4	0.924485	4	1-10,902-893;12-22,891-881	11-11,892-892[SIL]	(((((((((((.((((((((((&)))))))))).)))))))))))	GGGAUGGGUGGUGUGGGGAAGA&UUUUCCCUACUCCACCCAUCCC	2	0.06797
miR169a-mature	Potri.006G201900.5	nuclear factor Y, subunit A10	3753	3773	3764	3763	11	-40.8	-36.8	0.901961	3.5	3-21,3771-3753	1-2,3773-3772[UP5]	(((((((((((((((((((..&..)))))))))))))))))))	GGCAAGUCGUUCUUGGCUCCU&CCGAGCCAAGAAUGACUUGCC	2	0.06797
miR7817-mature	Potri.007G016100.2	Protein of unknown function (DUF726)	1812	1832	1823	1823	10	-33.4	-27	0.808383	8.5	2-8,1831-1825;11-21,1822-1812	1-1,1832-1832[UP5];9-10,1824-1823[SIL]	(((((((((((..(((((((.&.)))))))..)))))))))))	UGUCUUGAGACUUUGGCCGAG&UUUGGUUAUUGUCUCGAGACA	2	0.06797
miR396g-star	Potri.009G144600.1	Protein of unknown function (DUF506)	298	317	308	308	10	-36.7	-28.9	0.787466	3	1-17,317-301;19-20,299-298	18-18,300-300[SIL]	((.(((((((((((((((((&))))))))))))))))).))	UCGUUCACGGCUUUCUUGAG&CUCAAGAAAGCUGUGGGAGA	2	0.06797
miR394-mature	Potri.010G100101.1	Transducin/WD40 repeat-like superfamily protein	850	869	860	860	10	-39.2	-34.4	0.877551	7	4-20,866-850	1-3,869-867[UP5]	(((((((((((((((((...&...)))))))))))))))))	GGAGGUGGGCAGGAUGCAUC&UUGGCAUUCUGUCCACCUCC	2	0.06797
miR399a-mature	Potri.011G052600.4	phosphate 2	489	509	500	500	10	-39.6	-35.5	0.896465	1.5	1-12,509-498;14-21,496-489	13-13,497-497[SIL]	((((((((.((((((((((((&)))))))))))).))))))))	UAGGGCAAAUCUCCUUUGGCA&UGCCAAAGGAGAAUUGCCCUG	2	0.06797
miR396g-star	Potri.003G187032.2		212	231	221	222	9	-36.7	-24.22	0.659946	11	1-6,231-226;10-13,221-218;15-20,217-212	7-9,225-222[AILt];14-14,x-x[BULq]	((((((-((((....((((((&))))))-...)))).))))))	UCUCCC-CGGCAAAGCUUGGG&CUCAAG-AAAGCUGUGGGAGA	1	0.0686418
miR396d-mature	Potri.010G040000.1	BIG PETAL P	622	643	633	632	11	-34.9	-24.4	0.69914	5.5	2-8,642-636;9-12,634-631;14-21,629-622	1-1,643-643[UP5];x-x,635-635[BULt];13-13,630-630[SIL]	((((((((.((((.(((((((.&.)))))))-)))).))))))))	AGUUCAGGCAAGCAUGUGGAAC&UUUCCACG-GCUUUCUUGAACU	0	0.0736239
miR482a-mature	Potri.014G113900.1		23	44	35	35	10	-43.7	-29.6	0.677346	8	1-7,44-38;10-19,35-26	8-9,37-36[SIL];20-22,25-23[UP3]	...((((((((((..(((((((&)))))))..))))))))))...	UGUAUGGGUGGAGCUGGGAAGA&UUUUCCCUACUCCACCCAUCCC	0	0.0741262
miR482a-mature	Potri.002G188100.1		23	44	35	35	10	-43.7	-29.6	0.677346	8	1-7,44-38;10-19,35-26	8-9,37-36[SIL];20-22,25-23[UP3]	...((((((((((..(((((((&)))))))..))))))))))...	UGUAUGGGUGGAGCUGGGAAGA&UUUUCCCUACUCCACCCAUCCC	0	0.0746282
miR482c-mature	Potri.017G133600.2		369	390	381	381	10	-43.3	-28.7	0.662818	7.5	3-7,388-384;9-19,382-372;21-22,370-369	1-2,390-389[UP5];8-8,383-383[SIL];20-20,371-371[SIL]	((.(((((((((((.(((((..&..))))).))))))))))).))	GGAAUGGGGGGACUAGGGAAAA&UCUUUCCGAGUCCUCCCAUACC	0	0.076884
miR396d-mature	Potri.008G190800.1	BIG PETAL P	559	580	570	569	11	-34.9	-24.4	0.69914	5.5	2-8,579-573;9-12,571-568;14-21,566-559	1-1,580-580[UP5];x-x,572-572[BULt];13-13,567-567[SIL]	((((((((.((((.(((((((.&.)))))))-)))).))))))))	AGUUCAGGCAAGCUUGUGGAAC&UUUCCACG-GCUUUCUUGAACU	0	0.0771343
miR482c-mature	Potri.019G011169.1		1872	1893	1884	1884	10	-43.3	-28.7	0.662818	7	1-7,1893-1887;9-9,1885-1885;11-13,1883-1881;15-18,1879-1876;21-22,1873-1872	8-8,1886-1886[SIL];10-10,1884-1884[SIL];14-14,1880-1880[SIL];19-20,1875-1874[SIL]	((..((((.(((.(.(((((((&))))))).).))).))))..))	GGGAUGGGCGGAGUGGGAAAGA&UCUUUCCGAGUCCUCCCAUACC	0	0.0773846
miR396f-mature	Potri.017G138300.3	Translation initiation factor eIF3 subunit	94	114	105	105	10	-35.1	-24.5	0.698006	5	1-6,114-109;8-18,107-97	7-7,108-108[SIL];19-21,96-94[UP3]	...(((((((((((.((((((&)))))).)))))))))))...	UGCUUCAAGAAAGCAGUGGAA&UUCCACAGCUUUCUUGAACUG	0	0.0783848
miR396c-mature	Potri.009G032700.4	GRAS family transcription factor	1228	1251	1239	1239	10	-33.4	-24	0.718563	10	1-4,1251-1248;5-7,1244-1242;9-20,1240-1229	x-x,1247-1245[BULt];8-8,1241-1241[SIL];21-21,1228-1228[UP3]	.((((((((((((.(((...((((&))))---))).)))))))))))).	CAGUUCAAGAGAGGUGUAGAGGAA&UUCC---ACAGCUUUCUUGAACUU	0	0.0786347
miR396a-mature	Potri.009G032700.4	GRAS family transcription factor	1228	1251	1239	1239	10	-33.4	-24	0.718563	10	1-4,1251-1248;5-7,1244-1242;9-20,1240-1229	x-x,1247-1245[BULt];8-8,1241-1241[SIL];21-21,1228-1228[UP3]	.((((((((((((.(((...((((&))))---))).)))))))))))).	CAGUUCAAGAGAGGUGUAGAGGAA&UUCC---ACAGCUUUCUUGAACUU	0	0.079384
miR396g-mature	Potri.009G032700.2	GRAS family transcription factor	1179	1202	1190	1190	10	-33.4	-24	0.718563	10	1-4,1202-1199;5-7,1195-1193;9-20,1191-1180	x-x,1198-1196[BULt];8-8,1192-1192[SIL];21-21,1179-1179[UP3]	.((((((((((((.(((...((((&))))---))).)))))))))))).	CAGUUCAAGAGAGGUGUAGAGGAA&UUCC---ACAGCUUUCUUGAACUU	0	0.0801327
miR396a-mature	Potri.009G032700.2	GRAS family transcription factor	1179	1202	1190	1190	10	-33.4	-24	0.718563	10	1-4,1202-1199;5-7,1195-1193;9-20,1191-1180	x-x,1198-1196[BULt];8-8,1192-1192[SIL];21-21,1179-1179[UP3]	.((((((((((((.(((...((((&))))---))).)))))))))))).	CAGUUCAAGAGAGGUGUAGAGGAA&UUCC---ACAGCUUUCUUGAACUU	0	0.0808808
miR396b-mature	Potri.017G138300.3	Translation initiation factor eIF3 subunit	94	114	105	105	10	-35.1	-24.5	0.698006	5	1-6,114-109;8-18,107-97	7-7,108-108[SIL];19-21,96-94[UP3]	...(((((((((((.((((((&)))))).)))))))))))...	UGCUUCAAGAAAGCAGUGGAA&UUCCACAGCUUUCUUGAACUG	0	0.08113
miR396c-mature	Potri.009G032700.2	GRAS family transcription factor	1179	1202	1190	1190	10	-33.4	-24	0.718563	10	1-4,1202-1199;5-7,1195-1193;9-20,1191-1180	x-x,1198-1196[BULt];8-8,1192-1192[SIL];21-21,1179-1179[UP3]	.((((((((((((.(((...((((&))))---))).)))))))))))).	CAGUUCAAGAGAGGUGUAGAGGAA&UUCC---ACAGCUUUCUUGAACUU	0	0.0816282
miR396e-mature	Potri.010G040000.1	BIG PETAL P	621	642	632	632	10	-34.9	-24.3	0.696275	6.5	1-7,642-636;8-11,634-631;13-20,629-622	x-x,635-635[BULt];12-12,630-630[SIL];21-21,621-621[UP3]	.((((((((.((((.(((((((&)))))))-)))).)))))))).	CAGUUCAGGCAAGCAUGUGGAA&UUCCACG-GCUUUCUUGAACUU	0	0.0816282
miR396g-mature	Potri.009G032700.4	GRAS family transcription factor	1228	1251	1239	1239	10	-33.4	-24	0.718563	10	1-4,1251-1248;5-7,1244-1242;9-20,1240-1229	x-x,1247-1245[BULt];8-8,1241-1241[SIL];21-21,1228-1228[UP3]	.((((((((((((.(((...((((&))))---))).)))))))))))).	CAGUUCAAGAGAGGUGUAGAGGAA&UUCC---ACAGCUUUCUUGAACUU	0	0.0821262
miR396a-mature	Potri.007G010800.7	K-box region and MADS-box transcription factor family protein	373	393	384	384	10	-33.4	-23.9	0.715569	5.5	1-4,393-390;6-18,388-376	5-5,389-389[SIL];19-21,375-373[UP3]	...(((((((((((((.((((&)))).)))))))))))))...	CUUUUCAAGAAAGCUGAGGAG&UUCCACAGCUUUCUUGAACUU	0	0.0836185
miR396c-mature	Potri.007G010800.9	K-box region and MADS-box transcription factor family protein	396	416	407	407	10	-33.4	-23.9	0.715569	5.5	1-4,416-413;6-18,411-399	5-5,412-412[SIL];19-21,398-396[UP3]	...(((((((((((((.((((&)))).)))))))))))))...	CUUUUCAAGAAAGCUGAGGAG&UUCCACAGCUUUCUUGAACUU	0	0.0838669
miR396c-mature	Potri.007G010800.7	K-box region and MADS-box transcription factor family protein	373	393	384	384	10	-33.4	-23.9	0.715569	5.5	1-4,393-390;6-18,388-376	5-5,389-389[SIL];19-21,375-373[UP3]	...(((((((((((((.((((&)))).)))))))))))))...	CUUUUCAAGAAAGCUGAGGAG&UUCCACAGCUUUCUUGAACUU	0	0.0843637
miR396a-mature	Potri.007G010800.9	K-box region and MADS-box transcription factor family protein	396	416	407	407	10	-33.4	-23.9	0.715569	5.5	1-4,416-413;6-18,411-399	5-5,412-412[SIL];19-21,398-396[UP3]	...(((((((((((((.((((&)))).)))))))))))))...	CUUUUCAAGAAAGCUGAGGAG&UUCCACAGCUUUCUUGAACUU	0	0.0843637
miR396a-mature	Potri.007G010800.8	K-box region and MADS-box transcription factor family protein	514	534	525	525	10	-33.4	-23.9	0.715569	5.5	1-4,534-531;6-18,529-517	5-5,530-530[SIL];19-21,516-514[UP3]	...(((((((((((((.((((&)))).)))))))))))))...	CUUUUCAAGAAAGCUGAGGAG&UUCCACAGCUUUCUUGAACUU	0	0.0851083
miR396c-mature	Potri.007G010800.8	K-box region and MADS-box transcription factor family protein	514	534	525	525	10	-33.4	-23.9	0.715569	5.5	1-4,534-531;6-18,529-517	5-5,530-530[SIL];19-21,516-514[UP3]	...(((((((((((((.((((&)))).)))))))))))))...	CUUUUCAAGAAAGCUGAGGAG&UUCCACAGCUUUCUUGAACUU	0	0.0861002
miR396g-mature	Potri.007G010800.8	K-box region and MADS-box transcription factor family protein	514	534	525	525	10	-33.4	-23.9	0.715569	5.5	1-4,534-531;6-18,529-517	5-5,530-530[SIL];19-21,516-514[UP3]	...(((((((((((((.((((&)))).)))))))))))))...	CUUUUCAAGAAAGCUGAGGAG&UUCCACAGCUUUCUUGAACUU	0	0.086348
miR482b-star	Potri.018G138500.2	NB-ARC domain-containing disease resistance protein	1000	1021	1012	1012	10	-43.9	-30.6	0.697039	5	1-4,1021-1018;6-9,1016-1013;11-13,1011-1009;15-22,1007-1000	5-5,1017-1017[SIL];10-10,1012-1012[SIL];14-14,1008-1008[SIL]	((((((((.(((.((((.((((&)))).)))).))).))))))))	GGAAUGGGUGGAAUAGGGAAGA&UCUUGCCUACUCCUCCCAUUCC	0	0.0878334
miR396e-mature	Potri.008G190800.1	BIG PETAL P	558	579	569	569	10	-34.9	-24.3	0.696275	6.5	1-7,579-573;8-11,571-568;13-20,566-559	x-x,572-572[BULt];12-12,567-567[SIL];21-21,558-558[UP3]	.((((((((.((((.(((((((&)))))))-)))).)))))))).	CAGUUCAGGCAAGCUUGUGGAA&UUCCACG-GCUUUCUUGAACUU	0	0.0880808
miR396g-mature	Potri.007G010800.7	K-box region and MADS-box transcription factor family protein	373	393	384	384	10	-33.4	-23.9	0.715569	5.5	1-4,393-390;6-18,388-376	5-5,389-389[SIL];19-21,375-373[UP3]	...(((((((((((((.((((&)))).)))))))))))))...	CUUUUCAAGAAAGCUGAGGAG&UUCCACAGCUUUCUUGAACUU	0	0.088328
miR396g-mature	Potri.007G010800.9	K-box region and MADS-box transcription factor family protein	396	416	407	407	10	-33.4	-23.9	0.715569	5.5	1-4,416-413;6-18,411-399	5-5,412-412[SIL];19-21,398-396[UP3]	...(((((((((((((.((((&)))).)))))))))))))...	CUUUUCAAGAAAGCUGAGGAG&UUCCACAGCUUUCUUGAACUU	0	0.0890694
miR166j-mature	Potri.001G188800.2	Homeobox-leucine zipper family protein / lipid-binding START domain-containing protein	1641	1661	1652	1652	10	-44.1	-37.9	0.85941	3	2-19,1660-1643	1-1,1661-1661[UP5];20-21,1642-1641[UP3]	..((((((((((((((((((.&.))))))))))))))))))..	CUGGAAUGAAGCCUGGUCCGG&UCGGACCAGGCUUCAUUCCCC	2	0.089584
miR166m-mature	Potri.001G188800.2	Homeobox-leucine zipper family protein / lipid-binding START domain-containing protein	1641	1661	1652	1652	10	-44.1	-37.9	0.85941	3	2-19,1660-1643	1-1,1661-1661[UP5];20-21,1642-1641[UP3]	..((((((((((((((((((.&.))))))))))))))))))..	CUGGAAUGAAGCCUGGUCCGG&UCGGACCAGGCUUCAUUCCCC	2	0.089584
miR166n-mature	Potri.001G188800.2	Homeobox-leucine zipper family protein / lipid-binding START domain-containing protein	1641	1661	1652	1652	10	-44.1	-37.9	0.85941	3	2-19,1660-1643	1-1,1661-1661[UP5];20-21,1642-1641[UP3]	..((((((((((((((((((.&.))))))))))))))))))..	CUGGAAUGAAGCCUGGUCCGG&UCGGACCAGGCUUCAUUCCCC	2	0.089584
miR166b-mature	Potri.003G050100.1	Homeobox-leucine zipper family protein / lipid-binding START domain-containing protein	1647	1667	1658	1658	10	-44.1	-37.9	0.85941	3	2-19,1666-1649	1-1,1667-1667[UP5];20-21,1648-1647[UP3]	..((((((((((((((((((.&.))))))))))))))))))..	CUGGAAUGAAGCCUGGUCCGG&UCGGACCAGGCUUCAUUCCCC	2	0.089584
miR166f-mature	Potri.003G050100.1	Homeobox-leucine zipper family protein / lipid-binding START domain-containing protein	1647	1667	1658	1658	10	-44.1	-37.9	0.85941	3	2-19,1666-1649	1-1,1667-1667[UP5];20-21,1648-1647[UP3]	..((((((((((((((((((.&.))))))))))))))))))..	CUGGAAUGAAGCCUGGUCCGG&UCGGACCAGGCUUCAUUCCCC	2	0.089584
miR166l-mature	Potri.003G050100.1	Homeobox-leucine zipper family protein / lipid-binding START domain-containing protein	1647	1667	1658	1658	10	-44.1	-37.9	0.85941	3	2-19,1666-1649	1-1,1667-1667[UP5];20-21,1648-1647[UP3]	..((((((((((((((((((.&.))))))))))))))))))..	CUGGAAUGAAGCCUGGUCCGG&UCGGACCAGGCUUCAUUCCCC	2	0.089584
miR396c-star	Potri.006G040100.1	Ubiquitin-associated (UBA) protein	766	785	776	776	10	-38.2	-29.5	0.772251	4	2-19,784-767	1-1,785-785[UP5];20-20,766-766[UP3]	.((((((((((((((((((.&.)))))))))))))))))).	CUUCUCACGGCUUUCUUGGC&CUCAAGAAAGCCGUGGGAGA	2	0.089584
miR319h-mature	Potri.009G018700.1	myb domain protein 65	1728	1747	1738	1738	10	-35.2	-31.6	0.897727	3	2-6,1746-1742;8-20,1740-1728	1-1,1747-1747[UP5];7-7,1741-1741[SIL]	(((((((((((((.(((((.&.))))).)))))))))))))	AGAGCUCCCUUCACUCCAAU&UUUGGAUUGAAGGGAGCUCU	2	0.089584
miR477c-mature	Potri.012G125500.7	clathrin adaptor complexes medium subunit family protein	647	670	661	662	9	-47.8	-36.6	0.76569	5	2-13,669-658;14-17,656-653;18-22,651-647	1-1,670-670[UP5];x-x,657-657[BULt];x-x,652-652[BULt]	(((((.((((.((((((((((((.&.))))))))))))-))))-)))))	CCACUGCUCCUCCUAAAGGCCUUG&UGAGGCCUUUGGG-GGAG-AGUGG	2	0.089584
miR171d-mature	Potri.014G060500.1	GRAS family transcription factor	1466	1487	1478	1478	10	-40.3	-36.6	0.908189	1	1-18,1487-1470;20-22,1468-1466	19-19,1469-1469[SIL]	(((.((((((((((((((((((&)))))))))))))))))).)))	AAGGGAUAUUGGCGCGGCUCAA&UUGAGCCGCGCCAAUAUCACUU	2	0.089584
miR477a-star	Potri.017G138900.8	PHYTOENE SYNTHASE	1120	1140	1131	1132	9	-41.7	-32.2	0.772182	5	1-20,1140-1121	21-21,1120-1120[UP3]	.((((((((((((((((((((&)))))))))))))))))))).	AGAUCUUUUCCAAGGGCGUCC&GGAUGCCUUUGGGGGAGAUUG	2	0.089584
miR482a-mature	Potri.001G028300.2	ARM repeat superfamily protein	719	739	730	730	10	-43.7	-29.2	0.668192	9	4-12,736-728;15-21,726-720	1-3,739-737[UP5];13-14,727-727[AILq];22-22,719-719[UP3]	.(((((((.-(((((((((...&...)))))))))..))))))).	AGGAUGGGA-GAGUGGGGAUUG&UUUUCCCUACUCCACCCAUCCC	0	0.0905504
miR482a-mature	Potri.001G028300.1	ARM repeat superfamily protein	767	787	778	778	10	-43.7	-29.2	0.668192	9	4-12,784-776;15-21,774-768	1-3,787-785[UP5];13-14,775-775[AILq];22-22,767-767[UP3]	.(((((((.-(((((((((...&...)))))))))..))))))).	AGGAUGGGA-GAGUGGGGAUUG&UUUUCCCUACUCCACCCAUCCC	0	0.0942424
miR396d-mature	Potri.013G116400.3	FORMS APLOID AND BINUCLEATE CELLS 1A	3354	3374	3365	3364	11	-34.9	-24	0.687679	10.5	6-21,3369-3354	1-5,3374-3370[UP5]	((((((((((((((((.....&.....))))))))))))))))	AGUUCGAGAAAGCUGUUGUUA&UUUCCACGGCUUUCUUGAACU	0	0.0971852
miR396f-mature	Potri.005G084200.1	stress enhanced protein 2	294	316	305	305	10	-35.1	-24.28	0.691738	9.5	2-6,315-311;9-21,306-294	1-1,316-316[UP5];7-8,310-307[AILt]	(((((((((((((....(((((.&.)))))--..)))))))))))))	UAGUUCAAGAAAGGACAGUGGAG&UUCCAC--AGCUUUCUUGAACUG	0	0.0976747
miR396b-mature	Potri.005G084200.1	stress enhanced protein 2	294	316	305	305	10	-35.1	-24.28	0.691738	9.5	2-6,315-311;9-21,306-294	1-1,316-316[UP5];7-8,310-307[AILt]	(((((((((((((....(((((.&.)))))--..)))))))))))))	UAGUUCAAGAAAGGACAGUGGAG&UUCCAC--AGCUUUCUUGAACUG	0	0.0979194
miR396d-mature	Potri.013G116400.7	FORMS APLOID AND BINUCLEATE CELLS 1A	3285	3305	3296	3295	11	-34.9	-24	0.687679	10.5	6-21,3300-3285	1-5,3305-3301[UP5]	((((((((((((((((.....&.....))))))))))))))))	AGUUCGAGAAAGCUGUUGUUA&UUUCCACGGCUUUCUUGAACU	1	0.0991754
miR396d-mature	Potri.013G116400.6	FORMS APLOID AND BINUCLEATE CELLS 1A	3285	3305	3296	3295	11	-34.9	-24	0.687679	10.5	6-21,3300-3285	1-5,3305-3301[UP5]	((((((((((((((((.....&.....))))))))))))))))	AGUUCGAGAAAGCUGUUGUUA&UUUCCACGGCUUUCUUGAACU	0	0.099386
miR396d-mature	Potri.013G116400.5	FORMS APLOID AND BINUCLEATE CELLS 1A	3122	3142	3133	3132	11	-34.9	-24	0.687679	10.5	6-21,3137-3122	1-5,3142-3138[UP5]	((((((((((((((((.....&.....))))))))))))))))	AGUUCGAGAAAGCUGUUGUUA&UUUCCACGGCUUUCUUGAACU	0	0.100362
miR396d-mature	Potri.013G116400.1	FORMS APLOID AND BINUCLEATE CELLS 1A	3137	3157	3148	3147	11	-34.9	-24	0.687679	10.5	6-21,3152-3137	1-5,3157-3153[UP5]	((((((((((((((((.....&.....))))))))))))))))	AGUUCGAGAAAGCUGUUGUUA&UUUCCACGGCUUUCUUGAACU	0	0.10085
miR477a-mature	Potri.014G107000.3	Protein kinase superfamily protein	1900	1925	1912	1913	9	-41.2	-27.4	0.665049	14	3-9,1923-1917;10-16,1912-1906;17-20,1904-1901	1-2,1925-1924[UP5];x-x,1916-1913[BULt];x-x,1905-1905[BULt];21-21,1900-1900[UP3]	.((((.(((((((....(((((((..&..)))))))----)))))))-)))).	CUGGGUGGCCUCUACUGGAGGGAGCA&AUCUCCCUC----AGAGGCU-UCCAA	0	0.105229
miR477b-mature	Potri.014G107000.3	Protein kinase superfamily protein	1900	1925	1912	1913	9	-41.2	-27.4	0.665049	14	3-9,1923-1917;10-16,1912-1906;17-20,1904-1901	1-2,1925-1924[UP5];x-x,1916-1913[BULt];x-x,1905-1905[BULt];21-21,1900-1900[UP3]	.((((.(((((((....(((((((..&..)))))))----)))))))-)))).	CUGGGUGGCCUCUACUGGAGGGAGCA&AUCUCCCUC----AGAGGCU-UCCAA	0	0.105229
miR482b-star	Potri.017G133600.2		369	390	381	381	10	-43.9	-30.2	0.687927	7.5	3-4,388-387;6-9,385-382;11-22,380-369	1-2,390-389[UP5];5-5,386-386[SIL];10-10,381-381[SIL]	((((((((((((.((((.((..&..)).)))).))))))))))))	GGAAUGGGGGGACUAGGGAAAA&UCUUGCCUACUCCUCCCAUUCC	0	0.107652
miR160d-mature	Potri.003G116700.1	MATE efflux family protein	1376	1402	1390	1390	10	-45.4	-29.8	0.656388	12.5	2-8,1401-1395;9-14,1391-1386;15-20,1382-1377	1-1,1402-1402[UP5];x-x,1394-1392[BULt];x-x,1385-1383[BULt];21-21,1376-1376[UP3]	.((((((...((((((...(((((((.&.)))))))---))))))---)))))).	AGGCAUAGCCCGGGGAACAGCUAGGCC&UGCCUGGC---UCCCUG---UAUGCCA	0	0.109103
miR482a-mature	Potri.019G014346.1		1326	1347	1338	1338	10	-43.7	-29	0.663616	5	1-4,1347-1344;6-7,1342-1341;9-13,1339-1335;15-22,1333-1326	5-5,1343-1343[SIL];8-8,1340-1340[SIL];14-14,1334-1334[SIL]	((((((((.(((((.((.((((&)))).)).))))).))))))))	GGGAUGGGGGGAGUUGGUAAAA&UUUUCCCUACUCCACCCAUCCC	1	0.109377
miR160c-mature	Potri.003G116700.1	MATE efflux family protein	1376	1402	1390	1390	10	-45.4	-29.8	0.656388	12.5	2-8,1401-1395;9-14,1391-1386;15-20,1382-1377	1-1,1402-1402[UP5];x-x,1394-1392[BULt];x-x,1385-1383[BULt];21-21,1376-1376[UP3]	.((((((...((((((...(((((((.&.)))))))---))))))---)))))).	AGGCAUAGCCCGGGGAACAGCUAGGCC&UGCCUGGC---UCCCUG---UAUGCCA	0	0.110068
miR396g-mature	Potri.002G256600.9	indole-3-acetic acid inducible 11	637	657	648	648	10	-33.4	-23.6	0.706587	7	1-9,657-649;11-16,647-642	10-10,648-648[SIL];17-21,641-637[UP3]	.....((((((.(((((((((&))))))))).)))))).....	AAACGCAAGAAUGCUGUGGAA&UUCCACAGCUUUCUUGAACUU	0	0.11031
miR160e-mature	Potri.003G116700.1	MATE efflux family protein	1376	1402	1390	1390	10	-45.4	-29.8	0.656388	12.5	2-8,1401-1395;9-14,1391-1386;15-20,1382-1377	1-1,1402-1402[UP5];x-x,1394-1392[BULt];x-x,1385-1383[BULt];21-21,1376-1376[UP3]	.((((((...((((((...(((((((.&.)))))))---))))))---)))))).	AGGCAUAGCCCGGGGAACAGCUAGGCC&UGCCUGGC---UCCCUG---UAUGCCA	0	0.110551
miR6459-mature	Potri.001G029400.1		446	466	457	457	10	-34.6	-30.1	0.869942	2	1-14,466-453;16-21,451-446	15-15,452-452[SIL]	((((((.((((((((((((((&)))))))))))))).))))))	CAAUCUAAAGCCCAAGUUCGA&UCGAAUUUGGGCUUGAGAUUG	2	0.110697
miR166a-mature	Potri.001G188800.2	Homeobox-leucine zipper family protein / lipid-binding START domain-containing protein	1641	1661	1652	1652	10	-44.1	-37.9	0.85941	3	2-19,1660-1643	1-1,1661-1661[UP5];20-21,1642-1641[UP3]	..((((((((((((((((((.&.))))))))))))))))))..	CUGGAAUGAAGCCUGGUCCGG&UCGGACCAGGCUUCAUUCCCC	2	0.110697
miR166g-mature	Potri.001G188800.2	Homeobox-leucine zipper family protein / lipid-binding START domain-containing protein	1641	1661	1652	1652	10	-44.1	-37.9	0.85941	3	2-19,1660-1643	1-1,1661-1661[UP5];20-21,1642-1641[UP3]	..((((((((((((((((((.&.))))))))))))))))))..	CUGGAAUGAAGCCUGGUCCGG&UCGGACCAGGCUUCAUUCCCC	2	0.110697
miR166l-mature	Potri.001G188800.2	Homeobox-leucine zipper family protein / lipid-binding START domain-containing protein	1641	1661	1652	1652	10	-44.1	-37.9	0.85941	3	2-19,1660-1643	1-1,1661-1661[UP5];20-21,1642-1641[UP3]	..((((((((((((((((((.&.))))))))))))))))))..	CUGGAAUGAAGCCUGGUCCGG&UCGGACCAGGCUUCAUUCCCC	2	0.110697
miR166b-mature	Potri.001G188800.5	Homeobox-leucine zipper family protein / lipid-binding START domain-containing protein	909	929	920	920	10	-44.1	-37.9	0.85941	3	2-19,928-911	1-1,929-929[UP5];20-21,910-909[UP3]	..((((((((((((((((((.&.))))))))))))))))))..	CUGGAAUGAAGCCUGGUCCGG&UCGGACCAGGCUUCAUUCCCC	2	0.110697
miR166e-mature	Potri.001G188800.5	Homeobox-leucine zipper family protein / lipid-binding START domain-containing protein	909	929	920	920	10	-44.1	-37.9	0.85941	3	2-19,928-911	1-1,929-929[UP5];20-21,910-909[UP3]	..((((((((((((((((((.&.))))))))))))))))))..	CUGGAAUGAAGCCUGGUCCGG&UCGGACCAGGCUUCAUUCCCC	2	0.110697
miR166c-mature	Potri.003G050100.1	Homeobox-leucine zipper family protein / lipid-binding START domain-containing protein	1647	1667	1658	1658	10	-44.1	-37.9	0.85941	3	2-19,1666-1649	1-1,1667-1667[UP5];20-21,1648-1647[UP3]	..((((((((((((((((((.&.))))))))))))))))))..	CUGGAAUGAAGCCUGGUCCGG&UCGGACCAGGCUUCAUUCCCC	2	0.110697
miR166m-mature	Potri.003G050100.1	Homeobox-leucine zipper family protein / lipid-binding START domain-containing protein	1647	1667	1658	1658	10	-44.1	-37.9	0.85941	3	2-19,1666-1649	1-1,1667-1667[UP5];20-21,1648-1647[UP3]	..((((((((((((((((((.&.))))))))))))))))))..	CUGGAAUGAAGCCUGGUCCGG&UCGGACCAGGCUUCAUUCCCC	2	0.110697
miR166n-mature	Potri.003G050100.1	Homeobox-leucine zipper family protein / lipid-binding START domain-containing protein	1647	1667	1658	1658	10	-44.1	-37.9	0.85941	3	2-19,1666-1649	1-1,1667-1667[UP5];20-21,1648-1647[UP3]	..((((((((((((((((((.&.))))))))))))))))))..	CUGGAAUGAAGCCUGGUCCGG&UCGGACCAGGCUUCAUUCCCC	2	0.110697
miR171b-mature	Potri.003G097300.1	xyloglucan endotransglucosylase/hydrolase 30	884	903	895	895	10	-36.4	-27.22	0.747802	8	1-6,903-898;11-21,894-884	7-10,897-895[AILq]	(((((((((((...-((((((&))))))....)))))))))))	GAGUGAUAUUGCUA-GGCUCG&CGAGCCGAAUCAAUAUCACUC	2	0.110697
miR171c-star	Potri.003G097300.1	xyloglucan endotransglucosylase/hydrolase 30	884	903	895	895	10	-36.4	-27.22	0.747802	8	1-6,903-898;11-21,894-884	7-10,897-895[AILq]	(((((((((((...-((((((&))))))....)))))))))))	GAGUGAUAUUGCUA-GGCUCG&CGAGCCGAAUCAAUAUCACUC	2	0.110697
miR166f-mature	Potri.004G211300.1	Homeobox-leucine zipper family protein / lipid-binding START domain-containing protein	1293	1313	1304	1304	10	-44.1	-37.9	0.85941	3	2-19,1312-1295	1-1,1313-1313[UP5];20-21,1294-1293[UP3]	..((((((((((((((((((.&.))))))))))))))))))..	CUGGAAUGAAGCCUGGUCCGG&UCGGACCAGGCUUCAUUCCCC	2	0.110697
miR166i-mature	Potri.004G211300.1	Homeobox-leucine zipper family protein / lipid-binding START domain-containing protein	1293	1313	1304	1304	10	-44.1	-37.9	0.85941	3	2-19,1312-1295	1-1,1313-1313[UP5];20-21,1294-1293[UP3]	..((((((((((((((((((.&.))))))))))))))))))..	CUGGAAUGAAGCCUGGUCCGG&UCGGACCAGGCUUCAUUCCCC	2	0.110697
miR166k-mature	Potri.004G211300.5	Homeobox-leucine zipper family protein / lipid-binding START domain-containing protein	1317	1336	1328	1328	10	-42	-38.4	0.914286	2	1-2,1336-1335;4-21,1334-1317	3-3,x-x[BULq]	((((((((((((((((((-((&)).))))))))))))))))))	GGAAUGAAGCCUGGUCCG-GA&UCUCGGACCAGGCUUCAUUCC	2	0.110697
miR169b-mature	Potri.006G201900.5	nuclear factor Y, subunit A10	3751	3771	3762	3762	10	-40.6	-32	0.788177	4.5	2-15,3770-3757;17-20,3755-3752	1-1,3771-3771[UP5];16-16,3756-3756[SIL];21-21,3751-3751[UP3]	.((((.((((((((((((((.&.)))))))))))))).)))).	AGGGCAAGUCGUUCUUGGCUC&UAGCCAAGGACGACUAGCCUA	2	0.110697
miR319d-mature	Potri.009G018700.1	myb domain protein 65	1728	1747	1738	1738	10	-35.2	-31.6	0.897727	3	2-6,1746-1742;8-20,1740-1728	1-1,1747-1747[UP5];7-7,1741-1741[SIL]	(((((((((((((.(((((.&.))))).)))))))))))))	AGAGCUCCCUUCACUCCAAU&UUUGGAUUGAAGGGAGCUCU	2	0.110697
miR2111a-mature	Potri.012G126000.2	BCL-2-associated athanogene 7	834	855	845	845	10	-35.7	-28.7	0.803922	6	1-4,855-852;5-18,850-837	x-x,851-851[BULt];19-21,836-834[UP3]	...((((((((((((((.((((&))))-))))))))))))))...	GUCGCCUCAGGAUGCAGCAUUG&UAAU-CUGCAUCCUGAGGUUUG	2	0.110697
miR2111b-mature	Potri.012G126000.2	BCL-2-associated athanogene 7	834	855	845	845	10	-35.7	-28.7	0.803922	6	1-4,855-852;5-18,850-837	x-x,851-851[BULt];19-21,836-834[UP3]	...((((((((((((((.((((&))))-))))))))))))))...	GUCGCCUCAGGAUGCAGCAUUG&UAAU-CUGCAUCCUGAGGUUUG	2	0.110697
miR160a-mature	Potri.003G116700.1	MATE efflux family protein	1376	1402	1390	1390	10	-45.4	-29.8	0.656388	12.5	2-8,1401-1395;9-14,1391-1386;15-20,1382-1377	1-1,1402-1402[UP5];x-x,1394-1392[BULt];x-x,1385-1383[BULt];21-21,1376-1376[UP3]	.((((((...((((((...(((((((.&.)))))))---))))))---)))))).	AGGCAUAGCCCGGGGAACAGCUAGGCC&UGCCUGGC---UCCCUG---UAUGCCA	0	0.110792
miR396c-mature	Potri.002G256600.1	indole-3-acetic acid inducible 11	640	660	651	651	10	-33.4	-23.6	0.706587	7	1-9,660-652;11-16,650-645	10-10,651-651[SIL];17-21,644-640[UP3]	.....((((((.(((((((((&))))))))).)))))).....	AAACGCAAGAAUGCUGUGGAA&UUCCACAGCUUUCUUGAACUU	0	0.111033
miR396a-mature	Potri.002G256600.8	indole-3-acetic acid inducible 11	584	604	595	595	10	-33.4	-23.6	0.706587	7	1-9,604-596;11-16,594-589	10-10,595-595[SIL];17-21,588-584[UP3]	.....((((((.(((((((((&))))))))).)))))).....	AAACGCAAGAAUGCUGUGGAA&UUCCACAGCUUUCUUGAACUU	0	0.111515
miR396a-mature	Potri.002G256600.1	indole-3-acetic acid inducible 11	640	660	651	651	10	-33.4	-23.6	0.706587	7	1-9,660-652;11-16,650-645	10-10,651-651[SIL];17-21,644-640[UP3]	.....((((((.(((((((((&))))))))).)))))).....	AAACGCAAGAAUGCUGUGGAA&UUCCACAGCUUUCUUGAACUU	0	0.111756
miR396c-mature	Potri.002G256600.8	indole-3-acetic acid inducible 11	584	604	595	595	10	-33.4	-23.6	0.706587	7	1-9,604-596;11-16,594-589	10-10,595-595[SIL];17-21,588-584[UP3]	.....((((((.(((((((((&))))))))).)))))).....	AAACGCAAGAAUGCUGUGGAA&UUCCACAGCUUUCUUGAACUU	0	0.112479
miR172c-mature	Potri.001G406600.1		776	797	788	787	11	-34.3	-22.8	0.664723	6	2-14,796-784;15-19,782-778	1-1,797-797[UP5];x-x,783-783[BULt];20-21,777-776[UP3]	..(((((.(((((((((((((.&.)))))))))))))-)))))..	UGGUAGUAAUUAUCAAGAUUCG&AGAAUCUUGAUGAU-GCUGCAU	1	0.113572
miR396g-mature	Potri.002G256600.8	indole-3-acetic acid inducible 11	584	604	595	595	10	-33.4	-23.6	0.706587	7	1-9,604-596;11-16,594-589	10-10,595-595[SIL];17-21,588-584[UP3]	.....((((((.(((((((((&))))))))).)))))).....	AAACGCAAGAAUGCUGUGGAA&UUCCACAGCUUUCUUGAACUU	0	0.114882
miR396g-mature	Potri.002G256600.1	indole-3-acetic acid inducible 11	640	660	651	651	10	-33.4	-23.6	0.706587	7	1-9,660-652;11-16,650-645	10-10,651-651[SIL];17-21,644-640[UP3]	.....((((((.(((((((((&))))))))).)))))).....	AAACGCAAGAAUGCUGUGGAA&UUCCACAGCUUUCUUGAACUU	0	0.115122
miR396c-mature	Potri.002G256600.9	indole-3-acetic acid inducible 11	637	657	648	648	10	-33.4	-23.6	0.706587	7	1-9,657-649;11-16,647-642	10-10,648-648[SIL];17-21,641-637[UP3]	.....((((((.(((((((((&))))))))).)))))).....	AAACGCAAGAAUGCUGUGGAA&UUCCACAGCUUUCUUGAACUU	0	0.115842
miR396e-mature	Potri.005G084200.1	stress enhanced protein 2	294	316	305	305	10	-34.9	-23.88	0.684241	10	2-6,315-311;9-20,306-295	1-1,316-316[UP5];7-8,310-307[AILt];21-21,294-294[UP3]	.((((((((((((....(((((.&.)))))--..)))))))))))).	UAGUUCAAGAAAGGACAGUGGAG&UUCCAC--GGCUUUCUUGAACUU	0	0.115842
miR396a-mature	Potri.002G256600.9	indole-3-acetic acid inducible 11	637	657	648	648	10	-33.4	-23.6	0.706587	7	1-9,657-649;11-16,647-642	10-10,648-648[SIL];17-21,641-637[UP3]	.....((((((.(((((((((&))))))))).)))))).....	AAACGCAAGAAUGCUGUGGAA&UUCCACAGCUUUCUUGAACUU	0	0.1168
miR394-mature	Potri.002G240601.2		1754	1771	1763	1762	11	-39.2	-26.9	0.686224	7	2-5,1770-1767;7-14,1766-1759;16-20,1758-1754	1-1,1771-1771[UP5];6-6,x-x[BULq];15-15,x-x[BULq]	(((((-((((((((-((((.&.)))).)))))))).)))))	GGAGG-GGGCAGAG-GCUAU&UUGGCAUUCUGUCCACCUCC	1	0.117013
miR396f-mature	Potri.007G010800.7	K-box region and MADS-box transcription factor family protein	373	393	384	384	10	-35.1	-23.9	0.680912	5.5	1-4,393-390;6-18,388-376	5-5,389-389[SIL];19-21,375-373[UP3]	...(((((((((((((.((((&)))).)))))))))))))...	CUUUUCAAGAAAGCUGAGGAG&UUCCACAGCUUUCUUGAACUG	0	0.117279
miR396b-mature	Potri.007G010800.8	K-box region and MADS-box transcription factor family protein	514	534	525	525	10	-35.1	-23.9	0.680912	5.5	1-4,534-531;6-18,529-517	5-5,530-530[SIL];19-21,516-514[UP3]	...(((((((((((((.((((&)))).)))))))))))))...	CUUUUCAAGAAAGCUGAGGAG&UUCCACAGCUUUCUUGAACUG	0	0.117997
miR1446c-mature	Potri.019G087800.3		740	761	751	750	11	-38.3	-25.6	0.668407	11.5	2-5,760-757;8-18,753-743	1-1,761-761[UP5];6-7,756-754[AILt];19-21,742-740[UP3]	...(((((((((((...((((.&.))))-..)))))))))))...	GCAGAGGGGGAGGGGGGCAGAC&UUCUG-AACUCUCUCCCUCAAC	1	0.119218
miR396f-mature	Potri.007G010800.9	K-box region and MADS-box transcription factor family protein	396	416	407	407	10	-35.1	-23.9	0.680912	5.5	1-4,416-413;6-18,411-399	5-5,412-412[SIL];19-21,398-396[UP3]	...(((((((((((((.((((&)))).)))))))))))))...	CUUUUCAAGAAAGCUGAGGAG&UUCCACAGCUUUCUUGAACUG	0	0.119431
miR396b-mature	Potri.007G010800.7	K-box region and MADS-box transcription factor family protein	373	393	384	384	10	-35.1	-23.9	0.680912	5.5	1-4,393-390;6-18,388-376	5-5,389-389[SIL];19-21,375-373[UP3]	...(((((((((((((.((((&)))).)))))))))))))...	CUUUUCAAGAAAGCUGAGGAG&UUCCACAGCUUUCUUGAACUG	0	0.120624
miR396f-mature	Potri.007G010800.8	K-box region and MADS-box transcription factor family protein	514	534	525	525	10	-35.1	-23.9	0.680912	5.5	1-4,534-531;6-18,529-517	5-5,530-530[SIL];19-21,516-514[UP3]	...(((((((((((((.((((&)))).)))))))))))))...	CUUUUCAAGAAAGCUGAGGAG&UUCCACAGCUUUCUUGAACUG	0	0.121339
miR396b-mature	Potri.007G010800.9	K-box region and MADS-box transcription factor family protein	396	416	407	407	10	-35.1	-23.9	0.680912	5.5	1-4,416-413;6-18,411-399	5-5,412-412[SIL];19-21,398-396[UP3]	...(((((((((((((.((((&)))).)))))))))))))...	CUUUUCAAGAAAGCUGAGGAG&UUCCACAGCUUUCUUGAACUG	0	0.122768
miR482a-mature	Potri.019G014308.1		1722	1743	1734	1734	10	-43.7	-28.7	0.656751	5	1-4,1743-1740;6-7,1738-1737;9-13,1735-1731;15-22,1729-1722	5-5,1739-1739[SIL];8-8,1736-1736[SIL];14-14,1730-1730[SIL]	((((((((.(((((.((.((((&)))).)).))))).))))))))	GGGAUGGGGGGAGUUGGUAAAA&UUUUCCCUACUCCACCCAUCCC	0	0.125618
miR1446b-mature	Potri.019G087800.3		740	761	751	750	11	-38.3	-25.6	0.668407	11.5	2-5,760-757;8-18,753-743	1-1,761-761[UP5];6-7,756-754[AILt];19-21,742-740[UP3]	...(((((((((((...((((.&.))))-..)))))))))))...	GCAGAGGGGGAGGGGGGCAGAC&UUCUG-AACUCUCUCCCUCAAC	1	0.126527
miR396d-mature	Potri.009G032700.2	GRAS family transcription factor	1180	1203	1191	1190	11	-34.9	-23.7	0.679083	10.5	1-5,1203-1199;6-8,1195-1193;10-21,1191-1180	x-x,1198-1196[BULt];9-9,1192-1192[SIL]	((((((((((((.(((...(((((&)))))---))).))))))))))))	AGUUCAAGAGAGGUGUAGAGGAAG&UUUCC---ACGGCUUUCUUGAACU	0	0.127276
miR482a-mature	Potri.019G014372.1		3180	3201	3192	3192	10	-43.7	-28.7	0.656751	5	1-4,3201-3198;6-7,3196-3195;9-13,3193-3189;15-22,3187-3180	5-5,3197-3197[SIL];8-8,3194-3194[SIL];14-14,3188-3188[SIL]	((((((((.(((((.((.((((&)))).)).))))).))))))))	GGGAUGGGGGGAGUUGGUAAAA&UUUUCCCUACUCCACCCAUCCC	0	0.128459
miR319e-mature	Potri.015G070900.1	Transducin/WD40 repeat-like superfamily protein	692	712	703	704	9	-36.3	-23.72	0.653444	8.5	2-12,711-701;16-19,696-693	1-1,712-712[UP5];13-15,700-697[AILt];20-20,692-692[UP3]	.((((....(((((((((((.&.)))))))))))-...)))).	AAGUGUUUGGAGUCGGUAGCC&AGCUGCCGACUC-AUUCAUUC	0	0.129404
miR319f-mature	Potri.015G070900.1	Transducin/WD40 repeat-like superfamily protein	692	712	703	704	9	-36.3	-23.72	0.653444	8.5	2-12,711-701;16-19,696-693	1-1,712-712[UP5];13-15,700-697[AILt];20-20,692-692[UP3]	.((((....(((((((((((.&.)))))))))))-...)))).	AAGUGUUUGGAGUCGGUAGCC&AGCUGCCGACUC-AUUCAUUC	0	0.12964
miR319i-mature	Potri.015G070900.1	Transducin/WD40 repeat-like superfamily protein	692	712	703	704	9	-36.3	-23.72	0.653444	8.5	2-12,711-701;16-19,696-693	1-1,712-712[UP5];13-15,700-697[AILt];20-20,692-692[UP3]	.((((....(((((((((((.&.)))))))))))-...)))).	AAGUGUUUGGAGUCGGUAGCC&AGCUGCCGACUC-AUUCAUUC	0	0.12964
miR482a-mature	Potri.019G014380.1		1397	1418	1409	1409	10	-43.7	-28.7	0.656751	5	1-4,1418-1415;6-7,1413-1412;9-13,1410-1406;15-22,1404-1397	5-5,1414-1414[SIL];8-8,1411-1411[SIL];14-14,1405-1405[SIL]	((((((((.(((((.((.((((&)))).)).))))).))))))))	GGGAUGGGGGGAGUUGGUAAAA&UUUUCCCUACUCCACCCAUCCC	0	0.129876
miR166c-mature	Potri.001G188800.2	Homeobox-leucine zipper family protein / lipid-binding START domain-containing protein	1641	1661	1652	1652	10	-44.1	-37.9	0.85941	3	2-19,1660-1643	1-1,1661-1661[UP5];20-21,1642-1641[UP3]	..((((((((((((((((((.&.))))))))))))))))))..	CUGGAAUGAAGCCUGGUCCGG&UCGGACCAGGCUUCAUUCCCC	2	0.13132
miR166f-mature	Potri.001G188800.5	Homeobox-leucine zipper family protein / lipid-binding START domain-containing protein	909	929	920	920	10	-44.1	-37.9	0.85941	3	2-19,928-911	1-1,929-929[UP5];20-21,910-909[UP3]	..((((((((((((((((((.&.))))))))))))))))))..	CUGGAAUGAAGCCUGGUCCGG&UCGGACCAGGCUUCAUUCCCC	2	0.13132
miR166i-mature	Potri.001G188800.5	Homeobox-leucine zipper family protein / lipid-binding START domain-containing protein	909	929	920	920	10	-44.1	-37.9	0.85941	3	2-19,928-911	1-1,929-929[UP5];20-21,910-909[UP3]	..((((((((((((((((((.&.))))))))))))))))))..	CUGGAAUGAAGCCUGGUCCGG&UCGGACCAGGCUUCAUUCCCC	2	0.13132
miR166j-mature	Potri.003G050100.1	Homeobox-leucine zipper family protein / lipid-binding START domain-containing protein	1647	1667	1658	1658	10	-44.1	-37.9	0.85941	3	2-19,1666-1649	1-1,1667-1667[UP5];20-21,1648-1647[UP3]	..((((((((((((((((((.&.))))))))))))))))))..	CUGGAAUGAAGCCUGGUCCGG&UCGGACCAGGCUUCAUUCCCC	2	0.13132
miR166b-mature	Potri.004G211300.1	Homeobox-leucine zipper family protein / lipid-binding START domain-containing protein	1293	1313	1304	1304	10	-44.1	-37.9	0.85941	3	2-19,1312-1295	1-1,1313-1313[UP5];20-21,1294-1293[UP3]	..((((((((((((((((((.&.))))))))))))))))))..	CUGGAAUGAAGCCUGGUCCGG&UCGGACCAGGCUUCAUUCCCC	2	0.13132
miR166e-mature	Potri.004G211300.1	Homeobox-leucine zipper family protein / lipid-binding START domain-containing protein	1293	1313	1304	1304	10	-44.1	-37.9	0.85941	3	2-19,1312-1295	1-1,1313-1313[UP5];20-21,1294-1293[UP3]	..((((((((((((((((((.&.))))))))))))))))))..	CUGGAAUGAAGCCUGGUCCGG&UCGGACCAGGCUUCAUUCCCC	2	0.13132
miR166p-mature	Potri.004G211300.5	Homeobox-leucine zipper family protein / lipid-binding START domain-containing protein	1317	1336	1328	1328	10	-42	-38.4	0.914286	2	1-2,1336-1335;4-21,1334-1317	3-3,x-x[BULq]	((((((((((((((((((-((&)).))))))))))))))))))	GGAAUGAAGCCUGGUCCG-GA&UCUCGGACCAGGCUUCAUUCC	2	0.13132
miR169b-mature	Potri.006G201900.6	nuclear factor Y, subunit A10	1897	1917	1908	1908	10	-40.6	-32	0.788177	4.5	2-15,1916-1903;17-20,1901-1898	1-1,1917-1917[UP5];16-16,1902-1902[SIL];21-21,1897-1897[UP3]	.((((.((((((((((((((.&.)))))))))))))).)))).	AGGGCAAGUCGUUCUUGGCUC&UAGCCAAGGACGACUAGCCUA	2	0.13132
miR476-mature	Potri.012G074800.3	Coatomer, alpha subunit	1461	1485	1476	1476	10	-32.5	-24.3	0.747692	12.5	3-10,1483-1476;11-22,1472-1461	1-2,1485-1484[UP5];x-x,1475-1473[BULt]	((((((((((((...((((((((..&..))))))))---))))))))))))	GCUGGUGGAUCUGCUGUCUUUGUGG&UUGCAAAGAU---AGAUUUACUAGC	2	0.13132
miR6445b-mature	Potri.014G076100.4		110	131	122	122	10	-34.4	-34.5	1	1.5	1-22,131-110	NA	((((((((((((((((((((((&))))))))))))))))))))))	CCGUUUUAGGAAGAGGAAUGGA&UUCAUUCCUCUUCCUAAAAUGG	2	0.13132
miR396d-mature	Potri.018G065400.1	growth-regulating factor 5	1101	1122	1112	1112	10	-34.9	-31.1	0.891117	3.5	1-7,1122-1116;8-20,1114-1102	x-x,1115-1115[BULt];21-21,1101-1101[UP3]	.(((((((((((((.(((((((&)))))))-))))))))))))).	CGUUCAAGAAAGCCUGUGGAAG&UUUCCAC-GGCUUUCUUGAACU	2	0.13132
miR7817-mature	Potri.016G040900.1	Calcium-binding EF-hand family protein	441	461	452	452	10	-33.4	-21.76	0.651497	12	1-7,461-455;12-21,450-441	8-11,454-451[SIL]	((((((((((....(((((((&)))))))....))))))))))	UGUCUCGAGAAACGAGCUGGA&UUUGGUUAUUGUCUCGAGACA	0	0.136926
miR396d-mature	Potri.009G032700.4	GRAS family transcription factor	1229	1252	1240	1239	11	-34.9	-23.7	0.679083	10.5	1-5,1252-1248;6-8,1244-1242;10-21,1240-1229	x-x,1247-1245[BULt];9-9,1241-1241[SIL]	((((((((((((.(((...(((((&)))))---))).))))))))))))	AGUUCAAGAGAGGUGUAGAGGAAG&UUUCC---ACGGCUUUCUUGAACU	0	0.13903
miR475a-mature	Potri.014G125300.3		1969	1989	1980	1980	10	-34.2	-22.5	0.657895	8	2-3,1988-1987;6-11,1984-1979;13-21,1977-1969	1-1,1989-1989[UP5];4-5,1986-1985[SIL];12-12,1978-1978[SIL]	(((((((((.((((((..((.&.))..)))))).)))))))))	UCUACUCUUUCAAUGGAAGUG&AAUGGCCAUUGUAAGAGUAGA	0	0.139497
miR399b-star	Potri.019G062100.2		2373	2391	2382	2381	11	-37.6	-25.2	0.670213	6	1-1,2391-2391;3-13,2389-2379;16-20,2378-2374	2-2,2390-2390[SIL];14-15,x-x[BULq];21-21,2373-2373[UP3]	.(((((--(((((((((((.(&).)))))))))))..))))).	ACUGCC--AGGGGAAUUGCCC&GUGCAAUUCUCCUUUGGCAGA	1	0.14168
miR482b-star	Potri.004G190500.2		759	780	771	771	10	-43.9	-29.4	0.669704	6.5	1-3,780-778;5-8,776-773;10-11,771-770;13-22,768-759	4-4,777-777[SIL];9-9,772-772[SIL];12-12,769-769[SIL]	((((((((((.((.((((.(((&))).)))).)).))))))))))	GGGAUGGGAGAAGGAGGCUAGA&UCUUGCCUACUCCUCCCAUUCC	0	0.142293
miR482b-star	Potri.003G201800.7	NB-ARC domain-containing disease resistance protein	793	815	806	806	10	-43.9	-29.4	0.669704	8.5	3-7,813-809;9-19,807-797;20-22,795-793	1-2,815-814[UP5];8-8,808-808[SIL];x-x,796-796[BULt]	(((.(((((((((((.(((((..&..))))).)))))))))))-)))	GGGUAUGGGAGGGGUUGGUAAAA&UCUUGCCUACUCCUCCCAU-UCC	1	0.144774
miR482b-star	Potri.003G201800.8	NB-ARC domain-containing disease resistance protein	793	815	806	806	10	-43.9	-29.4	0.669704	8.5	3-7,813-809;9-19,807-797;20-22,795-793	1-2,815-814[UP5];8-8,808-808[SIL];x-x,796-796[BULt]	(((.(((((((((((.(((((..&..))))).)))))))))))-)))	GGGUAUGGGAGGGGUUGGUAAAA&UCUUGCCUACUCCUCCCAU-UCC	0	0.144847
miR482b-star	Potri.003G201800.5	NB-ARC domain-containing disease resistance protein	783	805	796	796	10	-43.9	-29.4	0.669704	8.5	3-7,803-799;9-19,797-787;20-22,785-783	1-2,805-804[UP5];8-8,798-798[SIL];x-x,786-786[BULt]	(((.(((((((((((.(((((..&..))))).)))))))))))-)))	GGGUAUGGGAGGGGUUGGUAAAA&UCUUGCCUACUCCUCCCAU-UCC	1	0.145249
miR482b-star	Potri.003G201800.3	NB-ARC domain-containing disease resistance protein	768	790	781	781	10	-43.9	-29.4	0.669704	8.5	3-7,788-784;9-19,782-772;20-22,770-768	1-2,790-789[UP5];8-8,783-783[SIL];x-x,771-771[BULt]	(((.(((((((((((.(((((..&..))))).)))))))))))-)))	GGGUAUGGGAGGGGUUGGUAAAA&UCUUGCCUACUCCUCCCAU-UCC	0	0.145311
miR477a-mature	Potri.004G091250.1		101	122	113	112	11	-41.2	-26.9	0.652913	7	2-11,121-112;13-18,110-105;19-21,103-101	1-1,122-122[UP5];12-12,111-111[SIL];x-x,104-104[BULt]	(((.((((((.((((((((((.&.)))))))))).))))))-)))	UUGAGGAGCUGUUGGGGGAGAC&AUCUCCCUCAGAGGCUUC-CAA	0	0.147163
miR477b-mature	Potri.004G091250.1		101	122	113	112	11	-41.2	-26.9	0.652913	7	2-11,121-112;13-18,110-105;19-21,103-101	1-1,122-122[UP5];12-12,111-111[SIL];x-x,104-104[BULt]	(((.((((((.((((((((((.&.)))))))))).))))))-)))	UUGAGGAGCUGUUGGGGGAGAC&AUCUCCCUCAGAGGCUUC-CAA	0	0.147857
miR396b-mature	Potri.002G256600.8	indole-3-acetic acid inducible 11	584	604	595	595	10	-35.1	-23.6	0.672365	7	1-9,604-596;11-16,594-589	10-10,595-595[SIL];17-21,588-584[UP3]	.....((((((.(((((((((&))))))))).)))))).....	AAACGCAAGAAUGCUGUGGAA&UUCCACAGCUUUCUUGAACUG	0	0.149012
miR482b-star	Potri.003G201800.6	NB-ARC domain-containing disease resistance protein	781	803	794	794	10	-43.9	-29.4	0.669704	8.5	3-7,801-797;9-19,795-785;20-22,783-781	1-2,803-802[UP5];8-8,796-796[SIL];x-x,784-784[BULt]	(((.(((((((((((.(((((..&..))))).)))))))))))-)))	GGGUAUGGGAGGGGUUGGUAAAA&UCUUGCCUACUCCUCCCAU-UCC	0	0.149012
miR396b-mature	Potri.002G256600.9	indole-3-acetic acid inducible 11	637	657	648	648	10	-35.1	-23.6	0.672365	7	1-9,657-649;11-16,647-642	10-10,648-648[SIL];17-21,641-637[UP3]	.....((((((.(((((((((&))))))))).)))))).....	AAACGCAAGAAUGCUGUGGAA&UUCCACAGCUUUCUUGAACUG	0	0.149473
miR396b-mature	Potri.002G256600.1	indole-3-acetic acid inducible 11	640	660	651	651	10	-35.1	-23.6	0.672365	7	1-9,660-652;11-16,650-645	10-10,651-651[SIL];17-21,644-640[UP3]	.....((((((.(((((((((&))))))))).)))))).....	AAACGCAAGAAUGCUGUGGAA&UUCCACAGCUUUCUUGAACUG	0	0.149934
miR171d-mature	Potri.001G122800.4	GRAS family transcription factor	1808	1829	1820	1820	10	-40.3	-36.6	0.908189	1	1-18,1829-1812;20-22,1810-1808	19-19,1811-1811[SIL]	(((.((((((((((((((((((&)))))))))))))))))).)))	AAGGGAUAUUGGCGCGGCUCAA&UUGAGCCGCGCCAAUAUCACUU	2	0.151465
miR171b-mature	Potri.002G018100.1	Single hybrid motif superfamily protein	316	336	327	327	10	-36.4	-26.8	0.736264	6	1-14,336-323;17-19,320-318	15-16,322-321[SIL];20-21,317-316[UP3]	..(((..((((((((((((((&))))))))))))))..)))..	GUGUGUGAUUGGUUUGGCUCG&CGAGCCGAAUCAAUAUCACUC	2	0.151465
miR171c-star	Potri.002G018100.1	Single hybrid motif superfamily protein	316	336	327	327	10	-36.4	-26.8	0.736264	6	1-14,336-323;17-19,320-318	15-16,322-321[SIL];20-21,317-316[UP3]	..(((..((((((((((((((&))))))))))))))..)))..	GUGUGUGAUUGGUUUGGCUCG&CGAGCCGAAUCAAUAUCACUC	2	0.151465
miR2111a-mature	Potri.003G129500.1	Peptidase M1 family protein	1472	1492	1483	1483	10	-35.7	-28.2	0.789916	8	3-17,1490-1476	1-2,1492-1491[UP5];18-21,1475-1472[UP3]	....(((((((((((((((..&..)))))))))))))))....	GUUUCCUCAGGAUGCAGGUCC&UAAUCUGCAUCCUGAGGUUUG	2	0.151465
miR2111b-mature	Potri.003G129500.1	Peptidase M1 family protein	1472	1492	1483	1483	10	-35.7	-28.2	0.789916	8	3-17,1490-1476	1-2,1492-1491[UP5];18-21,1475-1472[UP3]	....(((((((((((((((..&..)))))))))))))))....	GUUUCCUCAGGAUGCAGGUCC&UAAUCUGCAUCCUGAGGUUUG	2	0.151465
miR472b-mature	Potri.005G042400.5		881	902	893	893	10	-43.3	-36.1	0.833718	5	1-7,902-896;9-10,894-893;12-22,891-881	8-8,895-895[SIL];11-11,892-892[SIL]	(((((((((((.((.(((((((&))))))).)).)))))))))))	GGGAUGGGUGGUGUGGGGAAGA&UUUUCCCAACUCCACCCAUCCC	2	0.151465
miR6421-mature	Potri.013G064800.2	Uncharacterized conserved protein (DUF2215)	1123	1143	1134	1134	10	-35.9	-27.8	0.774373	3	1-14,1143-1130;16-21,1128-1123	15-15,1129-1129[SIL]	((((((.((((((((((((((&)))))))))))))).))))))	CUUCUUGUGCAAUCUGCUCUG&UAGAGCAGAUUGUAAGGGAAG	2	0.151465
miR166k-mature	Potri.018G045100.2	homeobox gene 8	1207	1226	1218	1218	10	-42	-37.9	0.902381	2.5	1-2,1226-1225;4-21,1224-1207	3-3,x-x[BULq]	((((((((((((((((((-((&)).))))))))))))))))))	GGGAUGAAGCCUGGUCCG-GA&UCUCGGACCAGGCUUCAUUCC	2	0.151465
miR166j-mature	Potri.018G045100.4	homeobox gene 8	1212	1232	1223	1223	10	-44.1	-37.4	0.848073	3.5	2-19,1231-1214	1-1,1232-1232[UP5];20-21,1213-1212[UP3]	..((((((((((((((((((.&.))))))))))))))))))..	CUGGGAUGAAGCCUGGUCCGG&UCGGACCAGGCUUCAUUCCCC	2	0.151465
miR482b-star	Potri.003G201800.4	NB-ARC domain-containing disease resistance protein	783	805	796	796	10	-43.9	-29.4	0.669704	8.5	3-7,803-799;9-19,797-787;20-22,785-783	1-2,805-804[UP5];8-8,798-798[SIL];x-x,786-786[BULt]	(((.(((((((((((.(((((..&..))))).)))))))))))-)))	GGGUAUGGGAGGGGUUGGUAAAA&UCUUGCCUACUCCUCCCAU-UCC	1	0.151871
miR396e-mature	Potri.018G063300.1	Thioredoxin superfamily protein	461	480	472	472	10	-34.9	-23.4	0.670487	6	2-4,479-477;6-6,476-476;8-21,474-461	1-1,480-480[UP5];5-5,x-x[BULq];7-7,475-475[SIL]	((((((((((((((.(-(((.&.))).).))))))))))))))	AAGUUCAAGAAAGCAG-GGGC&UUCCACGGCUUUCUUGAACUU	0	0.152466
miR396f-mature	Potri.002G256600.8	indole-3-acetic acid inducible 11	584	604	595	595	10	-35.1	-23.6	0.672365	7	1-9,604-596;11-16,594-589	10-10,595-595[SIL];17-21,588-584[UP3]	.....((((((.(((((((((&))))))))).)))))).....	AAACGCAAGAAUGCUGUGGAA&UUCCACAGCUUUCUUGAACUG	0	0.153844
miR396f-mature	Potri.002G256600.9	indole-3-acetic acid inducible 11	637	657	648	648	10	-35.1	-23.6	0.672365	7	1-9,657-649;11-16,647-642	10-10,648-648[SIL];17-21,641-637[UP3]	.....((((((.(((((((((&))))))))).)))))).....	AAACGCAAGAAUGCUGUGGAA&UUCCACAGCUUUCUUGAACUG	0	0.154532
miR396f-mature	Potri.002G256600.1	indole-3-acetic acid inducible 11	640	660	651	651	10	-35.1	-23.6	0.672365	7	1-9,660-652;11-16,650-645	10-10,651-651[SIL];17-21,644-640[UP3]	.....((((((.(((((((((&))))))))).)))))).....	AAACGCAAGAAUGCUGUGGAA&UUCCACAGCUUUCUUGAACUG	0	0.154991
miR396f-mature	Potri.004G174400.1	myb domain protein 4	887	907	898	898	10	-35.1	-23.5	0.669516	9	5-7,903-901;9-21,899-887	1-4,907-904[UP5];8-8,900-900[SIL]	(((((((((((((.(((....&....))).)))))))))))))	CAGUUCAAGAAAGGUGUCCAG&UUCCACAGCUUUCUUGAACUG	0	0.156822
miR396b-mature	Potri.004G174400.1	myb domain protein 4	887	907	898	898	10	-35.1	-23.5	0.669516	9	5-7,903-901;9-21,899-887	1-4,907-904[UP5];8-8,900-900[SIL]	(((((((((((((.(((....&....))).)))))))))))))	CAGUUCAAGAAAGGUGUCCAG&UUCCACAGCUUUCUUGAACUG	0	0.16161
miR396a-mature	Potri.005G084200.1	stress enhanced protein 2	294	316	305	305	10	-33.4	-23.08	0.691018	10	2-6,315-311;9-20,306-295	1-1,316-316[UP5];7-8,310-307[AILt];21-21,294-294[UP3]	.((((((((((((....(((((.&.)))))--..)))))))))))).	UAGUUCAAGAAAGGACAGUGGAG&UUCCAC--AGCUUUCUUGAACUU	0	0.16161
miR396c-mature	Potri.005G084200.1	stress enhanced protein 2	294	316	305	305	10	-33.4	-23.08	0.691018	10	2-6,315-311;9-20,306-295	1-1,316-316[UP5];7-8,310-307[AILt];21-21,294-294[UP3]	.((((((((((((....(((((.&.)))))--..)))))))))))).	UAGUUCAAGAAAGGACAGUGGAG&UUCCAC--AGCUUUCUUGAACUU	0	0.16161
miR396g-mature	Potri.005G084200.1	stress enhanced protein 2	294	316	305	305	10	-33.4	-23.08	0.691018	10	2-6,315-311;9-20,306-295	1-1,316-316[UP5];7-8,310-307[AILt];21-21,294-294[UP3]	.((((((((((((....(((((.&.)))))--..)))))))))))).	UAGUUCAAGAAAGGACAGUGGAG&UUCCAC--AGCUUUCUUGAACUU	0	0.16161
miR396g-mature	Potri.018G063300.1	Thioredoxin superfamily protein	461	480	472	472	10	-33.4	-23	0.688623	6	2-4,479-477;6-6,476-476;8-21,474-461	1-1,480-480[UP5];5-5,x-x[BULq];7-7,475-475[SIL]	((((((((((((((.(-(((.&.))).).))))))))))))))	AAGUUCAAGAAAGCAG-GGGC&UUCCACAGCUUUCUUGAACUU	0	0.163881
miR396c-mature	Potri.002G043500.2	WRKY DNA-binding protein 21	684	704	695	695	10	-33.4	-23	0.688623	8.5	5-21,700-684	1-4,704-701[UP5]	(((((((((((((((((....&....)))))))))))))))))	AGGUUCAAGAAAGUUGUUUCU&UUCCACAGCUUUCUUGAACUU	0	0.165466
miR396a-mature	Potri.002G043500.2	WRKY DNA-binding protein 21	684	704	695	695	10	-33.4	-23	0.688623	8.5	5-21,700-684	1-4,704-701[UP5]	(((((((((((((((((....&....)))))))))))))))))	AGGUUCAAGAAAGUUGUUUCU&UUCCACAGCUUUCUUGAACUU	0	0.166597
miR396a-mature	Potri.002G043500.1	WRKY DNA-binding protein 21	130	150	141	141	10	-33.4	-23	0.688623	8.5	5-21,146-130	1-4,150-147[UP5]	(((((((((((((((((....&....)))))))))))))))))	AGGUUCAAGAAAGUUGUUUCU&UUCCACAGCUUUCUUGAACUU	1	0.166816
miR396g-mature	Potri.002G043500.2	WRKY DNA-binding protein 21	684	704	695	695	10	-33.4	-23	0.688623	8.5	5-21,700-684	1-4,704-701[UP5]	(((((((((((((((((....&....)))))))))))))))))	AGGUUCAAGAAAGUUGUUUCU&UUCCACAGCUUUCUUGAACUU	0	0.167726
miR396c-mature	Potri.002G043500.1	WRKY DNA-binding protein 21	130	150	141	141	10	-33.4	-23	0.688623	8.5	5-21,146-130	1-4,150-147[UP5]	(((((((((((((((((....&....)))))))))))))))))	AGGUUCAAGAAAGUUGUUUCU&UUCCACAGCUUUCUUGAACUU	1	0.167741
miR396a-mature	Potri.018G063300.1	Thioredoxin superfamily protein	461	480	472	472	10	-33.4	-23	0.688623	6	2-4,479-477;6-6,476-476;8-21,474-461	1-1,480-480[UP5];5-5,x-x[BULq];7-7,475-475[SIL]	((((((((((((((.(-(((.&.))).).))))))))))))))	AAGUUCAAGAAAGCAG-GGGC&UUCCACAGCUUUCUUGAACUU	0	0.168178
miR396e-mature	Potri.009G032700.2	GRAS family transcription factor	1179	1202	1190	1190	10	-34.9	-23.3	0.667622	11	1-4,1202-1199;5-7,1195-1193;9-20,1191-1180	x-x,1198-1196[BULt];8-8,1192-1192[SIL];21-21,1179-1179[UP3]	.((((((((((((.(((...((((&))))---))).)))))))))))).	CAGUUCAAGAGAGGUGUAGAGGAA&UUCC---ACGGCUUUCUUGAACUU	0	0.168403
miR477c-star	Potri.007G119200.1		1464	1484	1475	1475	10	-40.8	-26.8	0.656863	8	3-6,1482-1479;9-20,1476-1465	1-2,1484-1483[UP5];7-8,1478-1477[SIL];21-21,1464-1464[UP3]	.((((((((((((..((((..&..))))..)))))))))))).	AUGGAAGCCUUGAAAGAGAAA&ACUCUCCCUCAAGGCUUCCAA	0	0.169755
miR396c-mature	Potri.018G063300.1	Thioredoxin superfamily protein	461	480	472	472	10	-33.4	-23	0.688623	6	2-4,479-477;6-6,476-476;8-21,474-461	1-1,480-480[UP5];5-5,x-x[BULq];7-7,475-475[SIL]	((((((((((((((.(-(((.&.))).).))))))))))))))	AAGUUCAAGAAAGCAG-GGGC&UUCCACAGCUUUCUUGAACUU	0	0.170206
miR1446b-mature	Potri.002G237600.1	Protein kinase superfamily protein	1713	1734	1725	1725	10	-38.3	-30.4	0.793734	5	2-14,1733-1721;15-18,1719-1716	1-1,1734-1734[UP5];x-x,1720-1720[BULt];19-21,1715-1713[UP3]	...((((.(((((((((((((.&.)))))))))))))-))))...	CCGGAGGUGAGAGAGUUCAGAC&UUCUGAACUCUCUC-CCUCAAC	2	0.171143
miR1446c-mature	Potri.002G237600.1	Protein kinase superfamily protein	1713	1734	1725	1725	10	-38.3	-30.4	0.793734	5	2-14,1733-1721;15-18,1719-1716	1-1,1734-1734[UP5];x-x,1720-1720[BULt];19-21,1715-1713[UP3]	...((((.(((((((((((((.&.)))))))))))))-))))...	CCGGAGGUGAGAGAGUUCAGAC&UUCUGAACUCUCUC-CCUCAAC	2	0.171143
miR171a-mature	Potri.003G110800.3	GRAS family transcription factor	1913	1934	1925	1925	10	-40.3	-36.6	0.908189	1	1-18,1934-1917;20-22,1915-1913	19-19,1916-1916[SIL]	(((.((((((((((((((((((&)))))))))))))))))).)))	AAGGGAUAUUGGCGCGGCUCAA&UUGAGCCGCGCCAAUAUCACUU	2	0.171143
miR482a-mature	Potri.005G042400.5		881	902	893	893	10	-43.7	-40.4	0.924485	4	1-10,902-893;12-22,891-881	11-11,892-892[SIL]	(((((((((((.((((((((((&)))))))))).)))))))))))	GGGAUGGGUGGUGUGGGGAAGA&UUUUCCCUACUCCACCCAUCCC	2	0.171143
miR403b-mature	Potri.005G102300.2		1076	1096	1087	1086	11	-34	-26.6	0.782353	5.5	2-19,1095-1078	1-1,1096-1096[UP5];20-21,1077-1076[UP3]	..((((((((((((((((((.&.))))))))))))))))))..	UUGGUUUGUGUGUGAAUCUGU&UUAGAUUCACGCACAAACUCG	2	0.171143
miR472a-star	Potri.005G102300.2		1076	1096	1087	1086	11	-34	-26.6	0.782353	5.5	2-19,1095-1078	1-1,1096-1096[UP5];20-21,1077-1076[UP3]	..((((((((((((((((((.&.))))))))))))))))))..	UUGGUUUGUGUGUGAAUCUGU&UUAGAUUCACGCACAAACUCG	2	0.171143
miR166c-mature	Potri.006G237500.4	homeobox gene 8	954	974	965	965	10	-44.1	-37.4	0.848073	3.5	2-19,973-956	1-1,974-974[UP5];20-21,955-954[UP3]	..((((((((((((((((((.&.))))))))))))))))))..	CUGGGAUGAAGCCUGGUCCGG&UCGGACCAGGCUUCAUUCCCC	2	0.171143
miR166j-mature	Potri.006G237500.4	homeobox gene 8	954	974	965	965	10	-44.1	-37.4	0.848073	3.5	2-19,973-956	1-1,974-974[UP5];20-21,955-954[UP3]	..((((((((((((((((((.&.))))))))))))))))))..	CUGGGAUGAAGCCUGGUCCGG&UCGGACCAGGCUUCAUUCCCC	2	0.171143
miR169a-mature	Potri.011G036600.2		1635	1655	1646	1645	11	-40.8	-29.86	0.731863	6	1-11,1655-1645;16-21,1640-1635	12-15,1644-1641[SIL]	((((((....(((((((((((&)))))))))))....))))))	GGCAAGGUGGUUUUGGCUCGG&CCGAGCCAAGAAUGACUUGCC	2	0.171143
miR476-mature	Potri.012G074800.5	Coatomer, alpha subunit	937	961	952	952	10	-32.5	-24.3	0.747692	12.5	3-10,959-952;11-22,948-937	1-2,961-960[UP5];x-x,951-949[BULt]	((((((((((((...((((((((..&..))))))))---))))))))))))	GCUGGUGGAUCUGCUGUCUUUGUGG&UUGCAAAGAU---AGAUUUACUAGC	2	0.171143
miR319h-mature	Potri.017G023300.1		121	140	131	131	10	-35.2	-30.3	0.860795	8	5-20,136-121	1-4,140-137[UP5]	((((((((((((((((....&....))))))))))))))))	AGAGCUCCCUUCAGUCAAGA&UUUGGAUUGAAGGGAGCUCU	2	0.171143
miR166f-star	Potri.018G026900.1	ENTH/ANTH/VHS superfamily protein	507	528	519	519	10	-38.3	-29.5	0.770235	5.5	1-11,528-518;12-18,516-510;20-21,508-507	x-x,517-517[BULt];19-19,509-509[SIL]	((.(((((((.(((((((((((&)))))))))))-))))))).))	CAACGAGCCACGACGAUGAUCC&GGAUUGUCGUC-UGGUUCGAUG	2	0.171143
miR166p-mature	Potri.018G045100.2	homeobox gene 8	1207	1226	1218	1218	10	-42	-37.9	0.902381	2.5	1-2,1226-1225;4-21,1224-1207	3-3,x-x[BULq]	((((((((((((((((((-((&)).))))))))))))))))))	GGGAUGAAGCCUGGUCCG-GA&UCUCGGACCAGGCUUCAUUCC	2	0.171143
miR396e-mature	Potri.009G032700.4	GRAS family transcription factor	1228	1251	1239	1239	10	-34.9	-23.3	0.667622	11	1-4,1251-1248;5-7,1244-1242;9-20,1240-1229	x-x,1247-1245[BULt];8-8,1241-1241[SIL];21-21,1228-1228[UP3]	.((((((((((((.(((...((((&))))---))).)))))))))))).	CAGUUCAAGAGAGGUGUAGAGGAA&UUCC---ACGGCUUUCUUGAACUU	0	0.17335
miR396g-mature	Potri.002G043500.1	WRKY DNA-binding protein 21	130	150	141	141	10	-33.4	-23	0.688623	8.5	5-21,146-130	1-4,150-147[UP5]	(((((((((((((((((....&....)))))))))))))))))	AGGUUCAAGAAAGUUGUUUCU&UUCCACAGCUUUCUUGAACUU	1	0.174877
miR396d-mature	Potri.010G230500.2	binding to TOMV RNA 1L (long form)	496	515	506	506	10	-34.9	-23.32	0.668195	7	2-14,514-502;19-20,498-497	1-1,515-515[UP5];15-18,501-499[AILq];21-21,496-496[UP3]	.((...-(((((((((((((.&.)))))))))))))....)).	UGUGUU-GAAGGCCGUGGAAC&UUUCCACGGCUUUCUUGAACU	1	0.175793
miR396e-mature	Potri.010G230500.2	binding to TOMV RNA 1L (long form)	495	514	505	506	9	-34.9	-23.22	0.66533	7	1-13,514-502;18-19,498-497	14-17,501-499[AILq];20-21,496-495[UP3]	..((...-(((((((((((((&)))))))))))))....))..	AUGUGUU-GAAGGCCGUGGAA&UUCCACGGCUUUCUUGAACUU	1	0.179448
miR477c-star	Potri.002G102700.1	RNI-like superfamily protein	2571	2591	2582	2582	10	-40.8	-26.78	0.656373	9.5	2-11,2590-2581;15-20,2577-2572	1-1,2591-2591[UP5];12-14,2580-2578[SIL];21-21,2571-2571[UP3]	.((((((...((((((((((.&.))))))))))...)))))).	CUGGGAGGGGUGGGGGGGGGG&ACUCUCCCUCAAGGCUUCCAA	1	0.181724
miR396e-mature	Potri.007G010800.9	K-box region and MADS-box transcription factor family protein	396	416	407	407	10	-34.9	-23.2	0.664756	6.5	1-4,416-413;6-18,411-399	5-5,412-412[SIL];19-21,398-396[UP3]	...(((((((((((((.((((&)))).)))))))))))))...	CUUUUCAAGAAAGCUGAGGAG&UUCCACGGCUUUCUUGAACUU	0	0.184925
miR396e-mature	Potri.007G010800.7	K-box region and MADS-box transcription factor family protein	373	393	384	384	10	-34.9	-23.2	0.664756	6.5	1-4,393-390;6-18,388-376	5-5,389-389[SIL];19-21,375-373[UP3]	...(((((((((((((.((((&)))).)))))))))))))...	CUUUUCAAGAAAGCUGAGGAG&UUCCACGGCUUUCUUGAACUU	0	0.18603
miR482c-star	Potri.001G020300.20	Zinc finger (CCCH-type) family protein / RNA recognition motif (RRM)-containing protein	2505	2527	2518	2518	10	-43.9	-32.3	0.735763	6.5	1-11,2527-2517;12-18,2515-2509;21-21,2506-2506	x-x,2516-2516[BULt];19-20,2508-2507[SIL];22-22,2505-2505[UP3]	.(..(((((((.(((((((((((&)))))))))))-)))))))..).	UGGAGUUCCUGACCUCUCCCAUG&UAUGGGAGAGG-CGGGAAUGACU	2	0.190364
miR171a-mature	Potri.003G110800.4	GRAS family transcription factor	1525	1546	1537	1537	10	-40.3	-36.6	0.908189	1	1-18,1546-1529;20-22,1527-1525	19-19,1528-1528[SIL]	(((.((((((((((((((((((&)))))))))))))))))).)))	AAGGGAUAUUGGCGCGGCUCAA&UUGAGCCGCGCCAAUAUCACUU	2	0.190364
miR403a-mature	Potri.005G102300.2		1076	1096	1087	1086	11	-34	-26.6	0.782353	5.5	2-19,1095-1078	1-1,1096-1096[UP5];20-21,1077-1076[UP3]	..((((((((((((((((((.&.))))))))))))))))))..	UUGGUUUGUGUGUGAAUCUGU&UUAGAUUCACGCACAAACUCG	2	0.190364
miR166k-mature	Potri.009G014500.5	Homeobox-leucine zipper family protein / lipid-binding START domain-containing protein	1403	1422	1414	1414	10	-42	-37.9	0.902381	2.5	1-2,1422-1421;4-21,1420-1403	3-3,x-x[BULq]	((((((((((((((((((-((&)).))))))))))))))))))	GGGAUGAAGCCUGGUCCG-GA&UCUCGGACCAGGCUUCAUUCC	2	0.190364
miR396c-star	Potri.015G094600.2	SAP domain-containing protein	230	248	240	240	10	-38.2	-28.9	0.756545	6.5	3-8,246-241;10-19,240-231	1-2,248-247[UP5];9-9,x-x[BULq];20-20,230-230[UP3]	.((((((((((-((((((..&..)))))).)))))))))).	CCUCCCGCGGC-UUCUUGUC&CUCAAGAAAGCCGUGGGAGA	2	0.190364
miR319d-mature	Potri.017G023300.1		121	140	131	131	10	-35.2	-30.3	0.860795	8	5-20,136-121	1-4,140-137[UP5]	((((((((((((((((....&....))))))))))))))))	AGAGCUCCCUUCAGUCAAGA&UUUGGAUUGAAGGGAGCUCU	2	0.190364
miR166c-mature	Potri.018G045100.4	homeobox gene 8	1212	1232	1223	1223	10	-44.1	-37.4	0.848073	3.5	2-19,1231-1214	1-1,1232-1232[UP5];20-21,1213-1212[UP3]	..((((((((((((((((((.&.))))))))))))))))))..	CUGGGAUGAAGCCUGGUCCGG&UCGGACCAGGCUUCAUUCCCC	2	0.190364
miR166m-mature	Potri.018G045100.4	homeobox gene 8	1212	1232	1223	1223	10	-44.1	-37.4	0.848073	3.5	2-19,1231-1214	1-1,1232-1232[UP5];20-21,1213-1212[UP3]	..((((((((((((((((((.&.))))))))))))))))))..	CUGGGAUGAAGCCUGGUCCGG&UCGGACCAGGCUUCAUUCCCC	2	0.190364
miR166n-mature	Potri.018G045100.4	homeobox gene 8	1212	1232	1223	1223	10	-44.1	-37.4	0.848073	3.5	2-19,1231-1214	1-1,1232-1232[UP5];20-21,1213-1212[UP3]	..((((((((((((((((((.&.))))))))))))))))))..	CUGGGAUGAAGCCUGGUCCGG&UCGGACCAGGCUUCAUUCCCC	2	0.190364
miR396e-mature	Potri.007G010800.8	K-box region and MADS-box transcription factor family protein	514	534	525	525	10	-34.9	-23.2	0.664756	6.5	1-4,534-531;6-18,529-517	5-5,530-530[SIL];19-21,516-514[UP3]	...(((((((((((((.((((&)))).)))))))))))))...	CUUUUCAAGAAAGCUGAGGAG&UUCCACGGCUUUCUUGAACUU	0	0.190872
miR396g-mature	Potri.017G147700.3		349	370	360	360	10	-33.4	-22.8	0.682635	8.5	2-3,369-368;4-17,366-353	1-1,370-370[UP5];x-x,367-367[BULt];18-21,352-349[UP3]	....((((((((((((((.((.&.))-))))))))))))))....	CAAAUCGAGAAAGCUGUGCGGC&UUC-CACAGCUUUCUUGAACUU	1	0.193907
miR396c-mature	Potri.017G147700.3		349	370	360	360	10	-33.4	-22.8	0.682635	8.5	2-3,369-368;4-17,366-353	1-1,370-370[UP5];x-x,367-367[BULt];18-21,352-349[UP3]	....((((((((((((((.((.&.))-))))))))))))))....	CAAAUCGAGAAAGCUGUGCGGC&UUC-CACAGCUUUCUUGAACUU	1	0.194802
miR396a-mature	Potri.017G147700.3		349	370	360	360	10	-33.4	-22.8	0.682635	8.5	2-3,369-368;4-17,366-353	1-1,370-370[UP5];x-x,367-367[BULt];18-21,352-349[UP3]	....((((((((((((((.((.&.))-))))))))))))))....	CAAAUCGAGAAAGCUGUGCGGC&UUC-CACAGCUUUCUUGAACUU	1	0.19592
miR403a-mature	Potri.006G129900.1	Peroxidase superfamily protein	648	669	660	660	10	-34	-25.7	0.755882	3.5	1-13,669-657;16-21,653-648	14-15,656-654[AILt]	((((((...(((((((((((((&)))))))))))))-..))))))	CGAGUUCACUGCGUGAAUCUAG&UUAGAUUCACGCA-CAAACUCG	2	0.20914
miR403b-mature	Potri.006G129900.1	Peroxidase superfamily protein	648	669	660	660	10	-34	-25.7	0.755882	3.5	1-13,669-657;16-21,653-648	14-15,656-654[AILt]	((((((...(((((((((((((&)))))))))))))-..))))))	CGAGUUCACUGCGUGAAUCUAG&UUAGAUUCACGCA-CAAACUCG	2	0.20914
miR472a-star	Potri.006G129900.1	Peroxidase superfamily protein	648	669	660	660	10	-34	-25.7	0.755882	3.5	1-13,669-657;16-21,653-648	14-15,656-654[AILt]	((((((...(((((((((((((&)))))))))))))-..))))))	CGAGUUCACUGCGUGAAUCUAG&UUAGAUUCACGCA-CAAACUCG	2	0.20914
miR166m-mature	Potri.006G237500.4	homeobox gene 8	954	974	965	965	10	-44.1	-37.4	0.848073	3.5	2-19,973-956	1-1,974-974[UP5];20-21,955-954[UP3]	..((((((((((((((((((.&.))))))))))))))))))..	CUGGGAUGAAGCCUGGUCCGG&UCGGACCAGGCUUCAUUCCCC	2	0.20914
miR166n-mature	Potri.006G237500.4	homeobox gene 8	954	974	965	965	10	-44.1	-37.4	0.848073	3.5	2-19,973-956	1-1,974-974[UP5];20-21,955-954[UP3]	..((((((((((((((((((.&.))))))))))))))))))..	CUGGGAUGAAGCCUGGUCCGG&UCGGACCAGGCUUCAUUCCCC	2	0.20914
miR1446b-mature	Potri.009G046700.3	Double Clp-N motif-containing P-loop nucleoside triphosphate hydrolases superfamily protein	3464	3485	3476	3476	10	-38.3	-30.3	0.791123	6	3-16,3483-3470;18-21,3467-3464	1-2,3485-3484[UP5];17-17,3469-3468[AILt]	((((..((((((((((((((..&..))))))))))))))-.))))	GUUGUUGGGAGAGGGUUCAGUG&UUCUGAACUCUCUCCC-UCAAC	2	0.20914
miR171a-mature	Potri.014G060200.3	GRAS family transcription factor	1433	1454	1445	1445	10	-40.3	-36.6	0.908189	1	1-18,1454-1437;20-22,1435-1433	19-19,1436-1436[SIL]	(((.((((((((((((((((((&)))))))))))))))))).)))	AAGGGAUAUUGGCGCGGCUCAA&UUGAGCCGCGCCAAUAUCACUU	2	0.20914
miR166a-mature	Potri.018G045100.4	homeobox gene 8	1212	1232	1223	1223	10	-44.1	-37.4	0.848073	3.5	2-19,1231-1214	1-1,1232-1232[UP5];20-21,1213-1212[UP3]	..((((((((((((((((((.&.))))))))))))))))))..	CUGGGAUGAAGCCUGGUCCGG&UCGGACCAGGCUUCAUUCCCC	2	0.20914
miR166g-mature	Potri.018G045100.4	homeobox gene 8	1212	1232	1223	1223	10	-44.1	-37.4	0.848073	3.5	2-19,1231-1214	1-1,1232-1232[UP5];20-21,1213-1212[UP3]	..((((((((((((((((((.&.))))))))))))))))))..	CUGGGAUGAAGCCUGGUCCGG&UCGGACCAGGCUUCAUUCCCC	2	0.20914
miR166l-mature	Potri.018G045100.4	homeobox gene 8	1212	1232	1223	1223	10	-44.1	-37.4	0.848073	3.5	2-19,1231-1214	1-1,1232-1232[UP5];20-21,1213-1212[UP3]	..((((((((((((((((((.&.))))))))))))))))))..	CUGGGAUGAAGCCUGGUCCGG&UCGGACCAGGCUUCAUUCCCC	2	0.20914
miR319h-star	Potri.016G064300.2	Peptidase M28 family protein	2188	2209	2198	2198	10	-34.6	-22.5	0.650289	10.5	2-3,2208-2207;4-15,2204-2193	1-1,2209-2209[UP5];x-x,2206-2205[BULt];16-20,2192-2188[UP3]	.....((((((((((((..((.&.))--)))))))))))).....	UAGAAGGGCUUCAAGGAAGGCA&AGC--UCCUUGAAGUCCAAUAG	0	0.212733
miR171b-star	Potri.002G125800.1	Protein kinase family protein	1399	1423	1413	1414	9	-40.9	-29.6	0.723716	7.5	2-8,1422-1416;9-14,1414-1409;15-22,1406-1399	1-1,1423-1423[UP5];x-x,1415-1415[BULt];x-x,1408-1407[BULt]	((((((((..((((((.(((((((.&.)))))))-))))))--))))))))	GAUGAACCAAGGAUCACAUGCCGCA&CGUGGUAU-UGAUCC--GGUUCGUC	2	0.22748
miR6445a-mature	Potri.002G182400.1		200	221	212	212	10	-34.4	-32.3	0.938953	1	1-22,221-200	NA	((((((((((((((((((((((&))))))))))))))))))))))	CUGUUUUAGGAAGAGGAAUGAA&UUCAUUCCUCUUCCUAAAAUGG	2	0.22748
miR6445b-mature	Potri.002G182400.3		644	665	656	656	10	-34.4	-32.3	0.938953	1	1-22,665-644	NA	((((((((((((((((((((((&))))))))))))))))))))))	CUGUUUUAGGAAGAGGAAUGAA&UUCAUUCCUCUUCCUAAAAUGG	2	0.22748
miR166a-mature	Potri.006G237500.4	homeobox gene 8	954	974	965	965	10	-44.1	-37.4	0.848073	3.5	2-19,973-956	1-1,974-974[UP5];20-21,955-954[UP3]	..((((((((((((((((((.&.))))))))))))))))))..	CUGGGAUGAAGCCUGGUCCGG&UCGGACCAGGCUUCAUUCCCC	2	0.22748
miR166g-mature	Potri.006G237500.4	homeobox gene 8	954	974	965	965	10	-44.1	-37.4	0.848073	3.5	2-19,973-956	1-1,974-974[UP5];20-21,955-954[UP3]	..((((((((((((((((((.&.))))))))))))))))))..	CUGGGAUGAAGCCUGGUCCGG&UCGGACCAGGCUUCAUUCCCC	2	0.22748
miR166l-mature	Potri.006G237500.4	homeobox gene 8	954	974	965	965	10	-44.1	-37.4	0.848073	3.5	2-19,973-956	1-1,974-974[UP5];20-21,955-954[UP3]	..((((((((((((((((((.&.))))))))))))))))))..	CUGGGAUGAAGCCUGGUCCGG&UCGGACCAGGCUUCAUUCCCC	2	0.22748
miR166b-mature	Potri.018G045100.4	homeobox gene 8	1212	1232	1223	1223	10	-44.1	-37.4	0.848073	3.5	2-19,1231-1214	1-1,1232-1232[UP5];20-21,1213-1212[UP3]	..((((((((((((((((((.&.))))))))))))))))))..	CUGGGAUGAAGCCUGGUCCGG&UCGGACCAGGCUUCAUUCCCC	2	0.22748
miR477a-mature	Potri.019G029900.2		994	1021	1012	1013	9	-41.2	-31.9	0.774272	12.5	3-16,1019-1006;17-20,998-995	1-2,1021-1020[UP5];x-x,1005-999[BULt];21-21,994-994[UP3]	.((((.......((((((((((((((..&..))))))))))))))-------)))).	GUGGAUUAAGAUGGCCUCUGGGGGAGGA&AUCUCCCUCAGAGGCU-------UCCAA	2	0.22748
miR477b-mature	Potri.019G029900.2		994	1021	1012	1013	9	-41.2	-31.9	0.774272	12.5	3-16,1019-1006;17-20,998-995	1-2,1021-1020[UP5];x-x,1005-999[BULt];21-21,994-994[UP3]	.((((.......((((((((((((((..&..))))))))))))))-------)))).	GUGGAUUAAGAUGGCCUCUGGGGGAGGA&AUCUCCCUCAGAGGCU-------UCCAA	2	0.22748
miR396e-mature	Potri.002G256600.9	indole-3-acetic acid inducible 11	637	657	648	648	10	-34.9	-22.9	0.65616	8	1-9,657-649;11-16,647-642	10-10,648-648[SIL];17-21,641-637[UP3]	.....((((((.(((((((((&))))))))).)))))).....	AAACGCAAGAAUGCUGUGGAA&UUCCACGGCUUUCUUGAACUU	0	0.232964
miR396e-mature	Potri.002G256600.1	indole-3-acetic acid inducible 11	640	660	651	651	10	-34.9	-22.9	0.65616	8	1-9,660-652;11-16,650-645	10-10,651-651[SIL];17-21,644-640[UP3]	.....((((((.(((((((((&))))))))).)))))).....	AAACGCAAGAAUGCUGUGGAA&UUCCACGGCUUUCUUGAACUU	0	0.24124
miR6445b-mature	Potri.002G182400.1		200	221	212	212	10	-34.4	-32.3	0.938953	1	1-22,221-200	NA	((((((((((((((((((((((&))))))))))))))))))))))	CUGUUUUAGGAAGAGGAAUGAA&UUCAUUCCUCUUCCUAAAAUGG	2	0.245395
miR6445a-mature	Potri.002G182400.3		644	665	656	656	10	-34.4	-32.3	0.938953	1	1-22,665-644	NA	((((((((((((((((((((((&))))))))))))))))))))))	CUGUUUUAGGAAGAGGAAUGAA&UUCAUUCCUCUUCCUAAAAUGG	2	0.245395
miR171d-mature	Potri.003G110800.4	GRAS family transcription factor	1525	1546	1537	1537	10	-40.3	-36.6	0.908189	1	1-18,1546-1529;20-22,1527-1525	19-19,1528-1528[SIL]	(((.((((((((((((((((((&)))))))))))))))))).)))	AAGGGAUAUUGGCGCGGCUCAA&UUGAGCCGCGCCAAUAUCACUU	2	0.245395
miR472b-mature	Potri.005G042400.3		881	902	893	893	10	-43.3	-36.1	0.833718	5	1-7,902-896;9-10,894-893;12-22,891-881	8-8,895-895[SIL];11-11,892-892[SIL]	(((((((((((.((.(((((((&))))))).)).)))))))))))	GGGAUGGGUGGUGUGGGGAAGA&UUUUCCCAACUCCACCCAUCCC	2	0.245395
miR319g-mature	Potri.006G129900.1	Peroxidase superfamily protein	17	36	27	27	10	-38.5	-30.7	0.797403	5	2-5,35-32;7-20,30-17	1-1,36-36[UP5];6-6,31-31[SIL]	((((((((((((((.((((.&.)))).))))))))))))))	GGAGCUCCCUUUAAGCCGAA&CUUGGAUUGAAGGGAGCUCC	2	0.245395
miR166b-mature	Potri.006G237500.4	homeobox gene 8	954	974	965	965	10	-44.1	-37.4	0.848073	3.5	2-19,973-956	1-1,974-974[UP5];20-21,955-954[UP3]	..((((((((((((((((((.&.))))))))))))))))))..	CUGGGAUGAAGCCUGGUCCGG&UCGGACCAGGCUUCAUUCCCC	2	0.245395
miR166e-mature	Potri.006G237500.4	homeobox gene 8	954	974	965	965	10	-44.1	-37.4	0.848073	3.5	2-19,973-956	1-1,974-974[UP5];20-21,955-954[UP3]	..((((((((((((((((((.&.))))))))))))))))))..	CUGGGAUGAAGCCUGGUCCGG&UCGGACCAGGCUUCAUUCCCC	2	0.245395
miR166p-mature	Potri.009G014500.5	Homeobox-leucine zipper family protein / lipid-binding START domain-containing protein	1403	1422	1414	1414	10	-42	-37.9	0.902381	2.5	1-2,1422-1421;4-21,1420-1403	3-3,x-x[BULq]	((((((((((((((((((-((&)).))))))))))))))))))	GGGAUGAAGCCUGGUCCG-GA&UCUCGGACCAGGCUUCAUUCC	2	0.245395
miR1446b-mature	Potri.009G046700.1	Double Clp-N motif-containing P-loop nucleoside triphosphate hydrolases superfamily protein	3765	3786	3777	3777	10	-38.3	-30.3	0.791123	6	3-16,3784-3771;18-21,3768-3765	1-2,3786-3785[UP5];17-17,3770-3769[AILt]	((((..((((((((((((((..&..))))))))))))))-.))))	GUUGUUGGGAGAGGGUUCAGUG&UUCUGAACUCUCUCCC-UCAAC	2	0.245395
miR1446c-mature	Potri.009G046700.1	Double Clp-N motif-containing P-loop nucleoside triphosphate hydrolases superfamily protein	3765	3786	3777	3777	10	-38.3	-30.3	0.791123	6	3-16,3784-3771;18-21,3768-3765	1-2,3786-3785[UP5];17-17,3770-3769[AILt]	((((..((((((((((((((..&..))))))))))))))-.))))	GUUGUUGGGAGAGGGUUCAGUG&UUCUGAACUCUCUCCC-UCAAC	2	0.245395
miR396b-star	Potri.009G075700.2	ubiquitin-activating enzyme 1	1940	1960	1951	1952	9	-34.6	-27.08	0.782659	7.5	1-6,1960-1955;10-21,1951-1940	7-9,1954-1952[SIL]	((((((((((((...((((((&))))))...))))))))))))	CUUCCCACAGCUAAUUUGGAU&GUUCAAUAAAGCUGUGGGAAG	2	0.245395
miR396f-star	Potri.009G075700.2	ubiquitin-activating enzyme 1	1940	1960	1951	1952	9	-34.6	-27.08	0.782659	7.5	1-6,1960-1955;10-21,1951-1940	7-9,1954-1952[SIL]	((((((((((((...((((((&))))))...))))))))))))	CUUCCCACAGCUAAUUUGGAU&GUUCAAUAAAGCUGUGGGAAG	2	0.245395
miR6427-star	Potri.012G109400.2	P-loop containing nucleoside triphosphate hydrolases superfamily protein	78	98	89	89	10	-33.8	-24.9	0.736686	4.5	1-11,98-88;14-21,85-78	12-13,87-86[SIL]	((((((((..(((((((((((&)))))))))))..))))))))	UCUCAUGACUUUCAUUCUCAC&GUGGGAAUGAACAUUAUGAGA	2	0.245395
miR395a-mature	Potri.013G009400.1		2608	2631	2622	2623	9	-39.1	-29.7	0.759591	10	1-11,2631-2621;12-17,2617-2612;19-21,2610-2608	x-x,2620-2618[BULt];18-18,2611-2611[SIL]	(((.((((((...(((((((((((&)))))))))))---)))))).)))	GAGAUCCCCUCAAGGACACUUCAG&CUGAAGUGUUU---GGGGGAACUC	2	0.245395
miR395b-mature	Potri.013G009400.1		2608	2631	2622	2623	9	-39.1	-29.7	0.759591	10	1-11,2631-2621;12-17,2617-2612;19-21,2610-2608	x-x,2620-2618[BULt];18-18,2611-2611[SIL]	(((.((((((...(((((((((((&)))))))))))---)))))).)))	GAGAUCCCCUCAAGGACACUUCAG&CUGAAGUGUUU---GGGGGAACUC	2	0.245395
miR395d-mature	Potri.013G009400.1		2608	2631	2622	2623	9	-39.1	-29.7	0.759591	10	1-11,2631-2621;12-17,2617-2612;19-21,2610-2608	x-x,2620-2618[BULt];18-18,2611-2611[SIL]	(((.((((((...(((((((((((&)))))))))))---)))))).)))	GAGAUCCCCUCAAGGACACUUCAG&CUGAAGUGUUU---GGGGGAACUC	2	0.245395
miR395f-mature	Potri.013G009400.1		2608	2631	2622	2623	9	-39.1	-29.7	0.759591	10	1-11,2631-2621;12-17,2617-2612;19-21,2610-2608	x-x,2620-2618[BULt];18-18,2611-2611[SIL]	(((.((((((...(((((((((((&)))))))))))---)))))).)))	GAGAUCCCCUCAAGGACACUUCAG&CUGAAGUGUUU---GGGGGAACUC	2	0.245395
miR171b-mature	Potri.014G082100.2	AT hook motif DNA-binding family protein	418	440	431	432	9	-36.4	-26.4	0.725275	7	1-1,440-440;3-12,438-429;13-15,427-425;16-21,423-418	2-2,439-439[SIL];x-x,428-428[BULt];x-x,424-424[BULt]	((((((.(((.((((((((((.(&).))))))))))-)))-))))))	GAGUGGCUGUCUGGUUCGGCUGG&CGAGCCGAAUCA-AUA-UCACUC	2	0.245395
miR396e-mature	Potri.002G256600.8	indole-3-acetic acid inducible 11	584	604	595	595	10	-34.9	-22.9	0.65616	8	1-9,604-596;11-16,594-589	10-10,595-595[SIL];17-21,588-584[UP3]	.....((((((.(((((((((&))))))))).)))))).....	AAACGCAAGAAUGCUGUGGAA&UUCCACGGCUUUCUUGAACUU	0	0.245753
miR396d-mature	Potri.005G115601.1	Histone superfamily protein	46	69	57	57	10	-34.9	-22.8	0.653295	11	2-8,68-62;9-17,58-50	1-1,69-69[UP5];x-x,61-59[BULt];18-21,49-46[UP3]	....(((((((((...(((((((.&.)))))))---)))))))))....	UCUCCAAGAAAGCUUGCGUGGAAG&UUUCCACG---GCUUUCUUGAACU	0	0.25389
miR171a-mature	Potri.001G122800.4	GRAS family transcription factor	1808	1829	1820	1820	10	-40.3	-36.6	0.908189	1	1-18,1829-1812;20-22,1810-1808	19-19,1811-1811[SIL]	(((.((((((((((((((((((&)))))))))))))))))).)))	AAGGGAUAUUGGCGCGGCUCAA&UUGAGCCGCGCCAAUAUCACUU	2	0.262895
miR319d-mature	Potri.006G129900.1	Peroxidase superfamily protein	17	36	27	27	10	-35.2	-29.2	0.829545	4.5	1-5,36-32;7-20,30-17	6-6,31-31[SIL]	((((((((((((((.(((((&))))).))))))))))))))	GGAGCUCCCUUUAAGCCGAA&UUUGGAUUGAAGGGAGCUCU	2	0.262895
miR319h-mature	Potri.006G129900.1	Peroxidase superfamily protein	17	36	27	27	10	-35.2	-29.2	0.829545	4.5	1-5,36-32;7-20,30-17	6-6,31-31[SIL]	((((((((((((((.(((((&))))).))))))))))))))	GGAGCUCCCUUUAAGCCGAA&UUUGGAUUGAAGGGAGCUCU	2	0.262895
miR166f-mature	Potri.006G237500.4	homeobox gene 8	954	974	965	965	10	-44.1	-37.4	0.848073	3.5	2-19,973-956	1-1,974-974[UP5];20-21,955-954[UP3]	..((((((((((((((((((.&.))))))))))))))))))..	CUGGGAUGAAGCCUGGUCCGG&UCGGACCAGGCUUCAUUCCCC	2	0.262895
miR1446c-mature	Potri.009G046700.3	Double Clp-N motif-containing P-loop nucleoside triphosphate hydrolases superfamily protein	3464	3485	3476	3476	10	-38.3	-30.3	0.791123	6	3-16,3483-3470;18-21,3467-3464	1-2,3485-3484[UP5];17-17,3469-3468[AILt]	((((..((((((((((((((..&..))))))))))))))-.))))	GUUGUUGGGAGAGGGUUCAGUG&UUCUGAACUCUCUCCC-UCAAC	2	0.262895
miR399b-mature	Potri.011G052600.3	phosphate 2	681	701	692	692	10	-39.6	-33.3	0.840909	3	1-12,701-690;14-19,688-683	13-13,689-689[SIL];20-21,682-681[UP3]	..((((((.((((((((((((&)))))))))))).))))))..	UUGGGCAAAUCUCCUUUGGCA&UGCCAAAGGAGAAUUGCCCUG	2	0.262895
miR395c-mature	Potri.013G009400.1		2608	2631	2622	2623	9	-39.1	-29.7	0.759591	10	1-11,2631-2621;12-17,2617-2612;19-21,2610-2608	x-x,2620-2618[BULt];18-18,2611-2611[SIL]	(((.((((((...(((((((((((&)))))))))))---)))))).)))	GAGAUCCCCUCAAGGACACUUCAG&CUGAAGUGUUU---GGGGGAACUC	2	0.262895
miR395e-mature	Potri.013G009400.1		2608	2631	2622	2623	9	-39.1	-29.7	0.759591	10	1-11,2631-2621;12-17,2617-2612;19-21,2610-2608	x-x,2620-2618[BULt];18-18,2611-2611[SIL]	(((.((((((...(((((((((((&)))))))))))---)))))).)))	GAGAUCCCCUCAAGGACACUUCAG&CUGAAGUGUUU---GGGGGAACUC	2	0.262895
miR171d-mature	Potri.014G060200.3	GRAS family transcription factor	1433	1454	1445	1445	10	-40.3	-36.6	0.908189	1	1-18,1454-1437;20-22,1435-1433	19-19,1436-1436[SIL]	(((.((((((((((((((((((&)))))))))))))))))).)))	AAGGGAUAUUGGCGCGGCUCAA&UUGAGCCGCGCCAAUAUCACUU	2	0.262895
miR171c-star	Potri.014G082100.1	AT hook motif DNA-binding family protein	1632	1654	1645	1646	9	-36.4	-26.4	0.725275	7	1-1,1654-1654;3-12,1652-1643;13-15,1641-1639;16-21,1637-1632	2-2,1653-1653[SIL];x-x,1642-1642[BULt];x-x,1638-1638[BULt]	((((((.(((.((((((((((.(&).))))))))))-)))-))))))	GAGUGGCUGUCUGGUUCGGCUGG&CGAGCCGAAUCA-AUA-UCACUC	2	0.262895
miR166e-mature	Potri.018G045100.4	homeobox gene 8	1212	1232	1223	1223	10	-44.1	-37.4	0.848073	3.5	2-19,1231-1214	1-1,1232-1232[UP5];20-21,1213-1212[UP3]	..((((((((((((((((((.&.))))))))))))))))))..	CUGGGAUGAAGCCUGGUCCGG&UCGGACCAGGCUUCAUUCCCC	2	0.262895
miR166i-mature	Potri.018G045100.4	homeobox gene 8	1212	1232	1223	1223	10	-44.1	-37.4	0.848073	3.5	2-19,1231-1214	1-1,1232-1232[UP5];20-21,1213-1212[UP3]	..((((((((((((((((((.&.))))))))))))))))))..	CUGGGAUGAAGCCUGGUCCGG&UCGGACCAGGCUUCAUUCCCC	2	0.262895
miR394-mature	Potri.001G097200.7	(1 of 1) PTHR31827:SF14 - F22C12.10	2572	2592	2582	2581	11	-39.2	-31.5	0.803571	6	1-8,2592-2585;9-11,2583-2581;13-20,2579-2572	x-x,2584-2584[BULt];12-12,2580-2580[SIL]	((((((((.(((.((((((((&))))))))-))).))))))))	GGAGGUGGUCGGCGAUGCCAA&UUGGCAUU-CUGUCCACCUCC	2	0.279988
miR171d-mature	Potri.003G110800.3	GRAS family transcription factor	1913	1934	1925	1925	10	-40.3	-36.6	0.908189	1	1-18,1934-1917;20-22,1915-1913	19-19,1916-1916[SIL]	(((.((((((((((((((((((&)))))))))))))))))).)))	AAGGGAUAUUGGCGCGGCUCAA&UUGAGCCGCGCCAAUAUCACUU	2	0.279988
miR319e-mature	Potri.003G224000.1	purin-rich alpha 1	1046	1064	1055	1054	11	-36.3	-27.4	0.754821	5.5	2-7,1063-1058;9-12,1056-1053;14-20,1052-1046	1-1,1064-1064[UP5];8-8,1057-1057[SIL];13-13,x-x[BULq]	(((((((-((((.((((((.&.)))))).)))).)))))))	GGAUGAA-GGGUGGGCAGCG&AGCUGCCGACUCAUUCAUUC	2	0.279988
miR319f-mature	Potri.003G224000.1	purin-rich alpha 1	1046	1064	1055	1054	11	-36.3	-27.4	0.754821	5.5	2-7,1063-1058;9-12,1056-1053;14-20,1052-1046	1-1,1064-1064[UP5];8-8,1057-1057[SIL];13-13,x-x[BULq]	(((((((-((((.((((((.&.)))))).)))).)))))))	GGAUGAA-GGGUGGGCAGCG&AGCUGCCGACUCAUUCAUUC	2	0.279988
miR319i-mature	Potri.003G224000.1	purin-rich alpha 1	1046	1064	1055	1054	11	-36.3	-27.4	0.754821	5.5	2-7,1063-1058;9-12,1056-1053;14-20,1052-1046	1-1,1064-1064[UP5];8-8,1057-1057[SIL];13-13,x-x[BULq]	(((((((-((((.((((((.&.)))))).)))).)))))))	GGAUGAA-GGGUGGGCAGCG&AGCUGCCGACUCAUUCAUUC	2	0.279988
miR166i-mature	Potri.006G237500.4	homeobox gene 8	954	974	965	965	10	-44.1	-37.4	0.848073	3.5	2-19,973-956	1-1,974-974[UP5];20-21,955-954[UP3]	..((((((((((((((((((.&.))))))))))))))))))..	CUGGGAUGAAGCCUGGUCCGG&UCGGACCAGGCUUCAUUCCCC	2	0.279988
miR399a-mature	Potri.011G052600.4	phosphate 2	679	699	690	690	10	-39.6	-33.3	0.840909	3	1-12,699-688;14-19,686-681	13-13,687-687[SIL];20-21,680-679[UP3]	..((((((.((((((((((((&)))))))))))).))))))..	UUGGGCAAAUCUCCUUUGGCA&UGCCAAAGGAGAAUUGCCCUG	2	0.279988
miR6427-star	Potri.012G109400.1	P-loop containing nucleoside triphosphate hydrolases superfamily protein	210	230	221	221	10	-33.8	-24.9	0.736686	4.5	1-11,230-220;14-21,217-210	12-13,219-218[SIL]	((((((((..(((((((((((&)))))))))))..))))))))	UCUCAUGACUUUCAUUCUCAC&GUGGGAAUGAACAUUAUGAGA	2	0.279988
miR171b-mature	Potri.014G082100.1	AT hook motif DNA-binding family protein	1632	1654	1645	1646	9	-36.4	-26.4	0.725275	7	1-1,1654-1654;3-12,1652-1643;13-15,1641-1639;16-21,1637-1632	2-2,1653-1653[SIL];x-x,1642-1642[BULt];x-x,1638-1638[BULt]	((((((.(((.((((((((((.(&).))))))))))-)))-))))))	GAGUGGCUGUCUGGUUCGGCUGG&CGAGCCGAAUCA-AUA-UCACUC	2	0.279988
miR395f-star	Potri.015G124800.4	Exostosin family protein	674	694	685	684	11	-37.2	-28	0.752688	7.5	1-10,694-685;12-18,683-677	11-11,684-684[SIL];19-21,676-674[UP3]	...(((((((.((((((((((&)))))))))).)))))))...	UGGUGGAGUGGUUAGAGGAGC&GUUCCUCUGAGCACUUCAAUG	2	0.279988
miR166f-mature	Potri.018G045100.4	homeobox gene 8	1212	1232	1223	1223	10	-44.1	-37.4	0.848073	3.5	2-19,1231-1214	1-1,1232-1232[UP5];20-21,1213-1212[UP3]	..((((((((((((((((((.&.))))))))))))))))))..	CUGGGAUGAAGCCUGGUCCGG&UCGGACCAGGCUUCAUUCCCC	2	0.279988
miR319c-mature	Potri.004G196400.2	C2H2 zinc-finger protein SERRATE (SE)	1356	1375	1368	1368	10	-45.3	-33.1	0.730684	7.5	1-7,1375-1369;10-11,1368-1367;12-21,1365-1356	8-9,x-x[BULq];x-x,1366-1366[BULt]	((((((((((.((--(((((((&)))))))..))-))))))))))	UGGGAGCUCCACU--GGCCCAG&UUGGGCUGAAG-GGAGCUCCCA	2	0.296686
miR319d-mature	Potri.010G157700.3	Asparagine synthase family protein	953	972	963	963	10	-35.2	-28.6	0.8125	2	1-20,972-953	NA	((((((((((((((((((((&))))))))))))))))))))	AGAGUUUCUUUCAAUCCAAA&UUUGGAUUGAAGGGAGCUCU	2	0.296686
miR319h-mature	Potri.010G157700.3	Asparagine synthase family protein	953	972	963	963	10	-35.2	-28.6	0.8125	2	1-20,972-953	NA	((((((((((((((((((((&))))))))))))))))))))	AGAGUUUCUUUCAAUCCAAA&UUUGGAUUGAAGGGAGCUCU	2	0.296686
miR399b-mature	Potri.011G052600.4	phosphate 2	679	699	690	690	10	-39.6	-33.3	0.840909	3	1-12,699-688;14-19,686-681	13-13,687-687[SIL];20-21,680-679[UP3]	..((((((.((((((((((((&)))))))))))).))))))..	UUGGGCAAAUCUCCUUUGGCA&UGCCAAAGGAGAAUUGCCCUG	2	0.296686
miR168a-mature	Potri.012G074800.3	Coatomer, alpha subunit	3776	3796	3787	3788	9	-43.7	-33.9	0.775744	5	3-21,3794-3776	1-2,3796-3795[UP5]	(((((((((((((((((((..&..)))))))))))))))))))	UUCCCGAUUUGUACCAAGCCA&UCGCUUGGUGCAGGUCGGGAA	2	0.296686
miR171a-mature	Potri.014G060500.6	GRAS family transcription factor	1600	1621	1612	1612	10	-40.3	-36.6	0.908189	1	1-18,1621-1604;20-22,1602-1600	19-19,1603-1603[SIL]	(((.((((((((((((((((((&)))))))))))))))))).)))	AAGGGAUAUUGGCGCGGCUCAA&UUGAGCCGCGCCAAUAUCACUU	2	0.296686
miR171c-star	Potri.014G082100.2	AT hook motif DNA-binding family protein	418	440	431	432	9	-36.4	-26.4	0.725275	7	1-1,440-440;3-12,438-429;13-15,427-425;16-21,423-418	2-2,439-439[SIL];x-x,428-428[BULt];x-x,424-424[BULt]	((((((.(((.((((((((((.(&).))))))))))-)))-))))))	GAGUGGCUGUCUGGUUCGGCUGG&CGAGCCGAAUCA-AUA-UCACUC	2	0.296686
miR164a-mature	Potri.017G086200.1		796	816	807	807	10	-44.3	-33.4	0.75395	3	1-12,816-805;14-19,803-798	13-13,804-804[SIL];20-21,797-796[UP3]	..((((((.((((((((((((&)))))))))))).))))))..	CUCACGUGACCUGCUUCUCCA&UGGAGAAGCAGGGCACGUGCA	2	0.296686
miR164b-mature	Potri.017G086200.1		796	816	807	807	10	-44.3	-33.4	0.75395	3	1-12,816-805;14-19,803-798	13-13,804-804[SIL];20-21,797-796[UP3]	..((((((.((((((((((((&)))))))))))).))))))..	CUCACGUGACCUGCUUCUCCA&UGGAGAAGCAGGGCACGUGCA	2	0.296686
miR164c-mature	Potri.017G086200.1		796	816	807	807	10	-44.3	-33.4	0.75395	3	1-12,816-805;14-19,803-798	13-13,804-804[SIL];20-21,797-796[UP3]	..((((((.((((((((((((&)))))))))))).))))))..	CUCACGUGACCUGCUUCUCCA&UGGAGAAGCAGGGCACGUGCA	2	0.296686
miR164d-mature	Potri.017G086200.1		796	816	807	807	10	-44.3	-33.4	0.75395	3	1-12,816-805;14-19,803-798	13-13,804-804[SIL];20-21,797-796[UP3]	..((((((.((((((((((((&)))))))))))).))))))..	CUCACGUGACCUGCUUCUCCA&UGGAGAAGCAGGGCACGUGCA	2	0.296686
miR164e-mature	Potri.017G086200.1		796	816	807	807	10	-44.3	-33.4	0.75395	3	1-12,816-805;14-19,803-798	13-13,804-804[SIL];20-21,797-796[UP3]	..((((((.((((((((((((&)))))))))))).))))))..	CUCACGUGACCUGCUUCUCCA&UGGAGAAGCAGGGCACGUGCA	2	0.296686
miR482c-star	Potri.001G020300.22	Zinc finger (CCCH-type) family protein / RNA recognition motif (RRM)-containing protein	2329	2351	2342	2343	9	-43.9	-32.3	0.735763	6.5	1-11,2351-2341;12-18,2339-2333;21-21,2330-2330	x-x,2340-2340[BULt];19-20,2332-2331[SIL];22-22,2329-2329[UP3]	.(..(((((((.(((((((((((&)))))))))))-)))))))..).	UGGAGUUCCUGACCUCUCCCAUG&UAUGGGAGAGG-CGGGAAUGACU	2	0.312996
miR477c-star	Potri.001G149800.1	(1 of 1) KOG3044 - Uncharacterized conserved protein	561	581	572	572	10	-40.8	-31.1	0.762255	6	2-11,580-571;13-15,569-567;17-19,565-563	1-1,581-581[UP5];12-12,570-570[SIL];16-16,566-566[SIL];20-21,562-561[UP3]	..(((.(((.((((((((((.&.)))))))))).))).)))..	GAGGAUGCCAUGAGGGAGAGA&ACUCUCCCUCAAGGCUUCCAA	2	0.312996
miR482b-star	Potri.002G056100.3		733	754	745	745	10	-43.9	-35.5	0.808656	5	1-9,754-746;12-22,743-733	10-11,745-744[SIL]	(((((((((((..(((((((((&)))))))))..)))))))))))	GGGAUGGGGGGCAUAGGCAAGA&UCUUGCCUACUCCUCCCAUUCC	2	0.312996
miR172c-mature	Potri.003G187400.1		1122	1142	1133	1133	10	-34.3	-29.6	0.862974	7.5	5-21,1138-1122	1-4,1142-1139[UP5]	(((((((((((((((((....&....)))))))))))))))))	GUGCAGCAUCAUCAAGAAGGG&AGAAUCUUGAUGAUGCUGCAU	2	0.312996
miR472a-mature	Potri.006G086000.2	non-intrinsic ABC protein 9	82	102	93	93	10	-41.7	-31.4	0.752998	8	4-15,99-88;17-21,86-82	1-3,102-100[UP5];16-16,87-87[SIL]	(((((.((((((((((((...&...)))))))))))).)))))	GGCCUGAGAUUCACGUACCCA&UUUGUGCGUGGAUCUGAGGCC	2	0.312996
miR166a-mature	Potri.008G166800.2	Lactate/malate dehydrogenase family protein	80	100	91	91	10	-44.1	-35.7	0.809524	6.5	3-11,98-90;13-21,88-80	1-2,100-99[UP5];12-12,89-89[SIL]	(((((((((.(((((((((..&..))))))))).)))))))))	GGGGAGUGAUGCUUGGUCCUG&UCGGACCAGGCUUCAUUCCCC	2	0.312996
miR166c-mature	Potri.008G166800.2	Lactate/malate dehydrogenase family protein	80	100	91	91	10	-44.1	-35.7	0.809524	6.5	3-11,98-90;13-21,88-80	1-2,100-99[UP5];12-12,89-89[SIL]	(((((((((.(((((((((..&..))))))))).)))))))))	GGGGAGUGAUGCUUGGUCCUG&UCGGACCAGGCUUCAUUCCCC	2	0.312996
miR166g-mature	Potri.008G166800.2	Lactate/malate dehydrogenase family protein	80	100	91	91	10	-44.1	-35.7	0.809524	6.5	3-11,98-90;13-21,88-80	1-2,100-99[UP5];12-12,89-89[SIL]	(((((((((.(((((((((..&..))))))))).)))))))))	GGGGAGUGAUGCUUGGUCCUG&UCGGACCAGGCUUCAUUCCCC	2	0.312996
miR166j-mature	Potri.008G166800.2	Lactate/malate dehydrogenase family protein	80	100	91	91	10	-44.1	-35.7	0.809524	6.5	3-11,98-90;13-21,88-80	1-2,100-99[UP5];12-12,89-89[SIL]	(((((((((.(((((((((..&..))))))))).)))))))))	GGGGAGUGAUGCUUGGUCCUG&UCGGACCAGGCUUCAUUCCCC	2	0.312996
miR166l-mature	Potri.008G166800.2	Lactate/malate dehydrogenase family protein	80	100	91	91	10	-44.1	-35.7	0.809524	6.5	3-11,98-90;13-21,88-80	1-2,100-99[UP5];12-12,89-89[SIL]	(((((((((.(((((((((..&..))))))))).)))))))))	GGGGAGUGAUGCUUGGUCCUG&UCGGACCAGGCUUCAUUCCCC	2	0.312996
miR166m-mature	Potri.008G166800.2	Lactate/malate dehydrogenase family protein	80	100	91	91	10	-44.1	-35.7	0.809524	6.5	3-11,98-90;13-21,88-80	1-2,100-99[UP5];12-12,89-89[SIL]	(((((((((.(((((((((..&..))))))))).)))))))))	GGGGAGUGAUGCUUGGUCCUG&UCGGACCAGGCUUCAUUCCCC	2	0.312996
miR166n-mature	Potri.008G166800.2	Lactate/malate dehydrogenase family protein	80	100	91	91	10	-44.1	-35.7	0.809524	6.5	3-11,98-90;13-21,88-80	1-2,100-99[UP5];12-12,89-89[SIL]	(((((((((.(((((((((..&..))))))))).)))))))))	GGGGAGUGAUGCUUGGUCCUG&UCGGACCAGGCUUCAUUCCCC	2	0.312996
miR396c-star	Potri.009G118800.4	Glucose-1-phosphate adenylyltransferase family protein	1385	1406	1395	1395	10	-38.2	-28.7	0.751309	6.5	1-9,1406-1398;11-20,1394-1385	10-10,1397-1395[AILt]	((((((((((...(((((((((&)))))))))--.))))))))))	UCUCCCAUGGAUGUUUCUUGAG&CUCAAGAAA--GCCGUGGGAGA	2	0.312996
miR166b-mature	Potri.010G071000.1	Lactate/malate dehydrogenase family protein	196	216	207	207	10	-44.1	-35.7	0.809524	6.5	3-11,214-206;13-21,204-196	1-2,216-215[UP5];12-12,205-205[SIL]	(((((((((.(((((((((..&..))))))))).)))))))))	GGGGAGUGAUGCUUGGUCCUG&UCGGACCAGGCUUCAUUCCCC	2	0.312996
miR166e-mature	Potri.010G071000.1	Lactate/malate dehydrogenase family protein	196	216	207	207	10	-44.1	-35.7	0.809524	6.5	3-11,214-206;13-21,204-196	1-2,216-215[UP5];12-12,205-205[SIL]	(((((((((.(((((((((..&..))))))))).)))))))))	GGGGAGUGAUGCUUGGUCCUG&UCGGACCAGGCUUCAUUCCCC	2	0.312996
miR166f-mature	Potri.010G071000.1	Lactate/malate dehydrogenase family protein	196	216	207	207	10	-44.1	-35.7	0.809524	6.5	3-11,214-206;13-21,204-196	1-2,216-215[UP5];12-12,205-205[SIL]	(((((((((.(((((((((..&..))))))))).)))))))))	GGGGAGUGAUGCUUGGUCCUG&UCGGACCAGGCUUCAUUCCCC	2	0.312996
miR166i-mature	Potri.010G071000.1	Lactate/malate dehydrogenase family protein	196	216	207	207	10	-44.1	-35.7	0.809524	6.5	3-11,214-206;13-21,204-196	1-2,216-215[UP5];12-12,205-205[SIL]	(((((((((.(((((((((..&..))))))))).)))))))))	GGGGAGUGAUGCUUGGUCCUG&UCGGACCAGGCUUCAUUCCCC	2	0.312996
miR164c-mature	Potri.010G207200.6		554	572	563	563	10	-44.3	-33	0.744921	3	1-15,572-558;19-21,556-554	16-18,557-557[AILq]	(((.--(((((((((((((((&)))))))))))))))...)))	UGCU--UGCCCUGCUUCUCCA&UGGAGAAGCAGGGCACGUGCA	2	0.312996
miR164a-mature	Potri.010G207200.7		374	392	383	383	10	-44.3	-33	0.744921	3	1-15,392-378;19-21,376-374	16-18,377-377[AILq]	(((.--(((((((((((((((&)))))))))))))))...)))	UGCU--UGCCCUGCUUCUCCA&UGGAGAAGCAGGGCACGUGCA	2	0.312996
miR164b-mature	Potri.010G207200.7		374	392	383	383	10	-44.3	-33	0.744921	3	1-15,392-378;19-21,376-374	16-18,377-377[AILq]	(((.--(((((((((((((((&)))))))))))))))...)))	UGCU--UGCCCUGCUUCUCCA&UGGAGAAGCAGGGCACGUGCA	2	0.312996
miR164e-mature	Potri.010G207200.7		374	392	383	383	10	-44.3	-33	0.744921	3	1-15,392-378;19-21,376-374	16-18,377-377[AILq]	(((.--(((((((((((((((&)))))))))))))))...)))	UGCU--UGCCCUGCUUCUCCA&UGGAGAAGCAGGGCACGUGCA	2	0.312996
miR164d-mature	Potri.010G207200.8		326	344	335	335	10	-44.3	-33	0.744921	3	1-15,344-330;19-21,328-326	16-18,329-329[AILq]	(((.--(((((((((((((((&)))))))))))))))...)))	UGCU--UGCCCUGCUUCUCCA&UGGAGAAGCAGGGCACGUGCA	2	0.312996
miR399a-mature	Potri.011G052600.3	phosphate 2	681	701	692	692	10	-39.6	-33.3	0.840909	3	1-12,701-690;14-19,688-683	13-13,689-689[SIL];20-21,682-681[UP3]	..((((((.((((((((((((&)))))))))))).))))))..	UUGGGCAAAUCUCCUUUGGCA&UGCCAAAGGAGAAUUGCCCUG	2	0.312996
miR168b-mature	Potri.015G069700.4	Coatomer, alpha subunit	3808	3828	3819	3819	10	-43.7	-33.9	0.775744	5	3-21,3826-3808	1-2,3828-3827[UP5]	(((((((((((((((((((..&..)))))))))))))))))))	UUCCCGAUUUGUACCAAGCCA&UCGCUUGGUGCAGGUCGGGAA	2	0.312996
miR319h-star	Potri.016G000200.1	Na+/H+ antiporter 6	1393	1412	1403	1402	11	-34.6	-27.7	0.800578	7	2-16,1411-1397	1-1,1412-1412[UP5];17-20,1396-1393[UP3]	....(((((((((((((((.&.)))))))))))))))....	ACAGUGGACUUCGAGGGGCC&AGCUCCUUGAAGUCCAAUAG	2	0.312996
miR477a-star	Potri.001G180100.4	heat shock protein 91	1444	1465	1455	1455	10	-41.7	-30.8	0.738609	7	1-4,1465-1462;5-19,1460-1446	x-x,1461-1461[BULt];20-21,1445-1444[UP3]	..(((((((((((((((.((((&))))-)))))))))))))))..	UUGUCUUCCCCAAGGGUAAUCC&GGAU-GCCUUUGGGGGAGAUUG	2	0.328927
miR166k-mature	Potri.001G372300.1	Homeobox-leucine zipper family protein / lipid-binding START domain-containing protein	1549	1568	1560	1560	10	-42	-33.9	0.807143	3	1-2,1568-1567;4-18,1566-1552;20-21,1550-1549	3-3,x-x[BULq];19-19,1551-1551[SIL]	((.(((((((((((((((-((&)).))))))))))))))).))	GGUAUGAAGCCUGGUCCG-GA&UCUCGGACCAGGCUUCAUUCC	2	0.328927
miR166p-mature	Potri.001G372300.1	Homeobox-leucine zipper family protein / lipid-binding START domain-containing protein	1549	1568	1560	1560	10	-42	-33.9	0.807143	3	1-2,1568-1567;4-18,1566-1552;20-21,1550-1549	3-3,x-x[BULq];19-19,1551-1551[SIL]	((.(((((((((((((((-((&)).))))))))))))))).))	GGUAUGAAGCCUGGUCCG-GA&UCUCGGACCAGGCUUCAUUCC	2	0.328927
miR171d-mature	Potri.003G110800.2	GRAS family transcription factor	1814	1835	1826	1826	10	-40.3	-36.6	0.908189	1	1-18,1835-1818;20-22,1816-1814	19-19,1817-1817[SIL]	(((.((((((((((((((((((&)))))))))))))))))).)))	AAGGGAUAUUGGCGCGGCUCAA&UUGAGCCGCGCCAAUAUCACUU	2	0.328927
miR395a-mature	Potri.004G094100.2		828	849	840	840	10	-39.1	-29.2	0.746803	5	1-15,849-835;18-19,832-831;20-21,829-828	16-17,834-833[SIL];x-x,830-830[BULt]	((.((..(((((((((((((((&)))))))))))))))..))-))	GAUGUCACCCCAGACAUUUCAG&CUGAAGUGUUUGGGGGAAC-UC	2	0.328927
miR395b-mature	Potri.004G094100.2		828	849	840	840	10	-39.1	-29.2	0.746803	5	1-15,849-835;18-19,832-831;20-21,829-828	16-17,834-833[SIL];x-x,830-830[BULt]	((.((..(((((((((((((((&)))))))))))))))..))-))	GAUGUCACCCCAGACAUUUCAG&CUGAAGUGUUUGGGGGAAC-UC	2	0.328927
miR395c-mature	Potri.004G094100.2		828	849	840	840	10	-39.1	-29.2	0.746803	5	1-15,849-835;18-19,832-831;20-21,829-828	16-17,834-833[SIL];x-x,830-830[BULt]	((.((..(((((((((((((((&)))))))))))))))..))-))	GAUGUCACCCCAGACAUUUCAG&CUGAAGUGUUUGGGGGAAC-UC	2	0.328927
miR395d-mature	Potri.004G094100.2		828	849	840	840	10	-39.1	-29.2	0.746803	5	1-15,849-835;18-19,832-831;20-21,829-828	16-17,834-833[SIL];x-x,830-830[BULt]	((.((..(((((((((((((((&)))))))))))))))..))-))	GAUGUCACCCCAGACAUUUCAG&CUGAAGUGUUUGGGGGAAC-UC	2	0.328927
miR395e-mature	Potri.004G094100.2		828	849	840	840	10	-39.1	-29.2	0.746803	5	1-15,849-835;18-19,832-831;20-21,829-828	16-17,834-833[SIL];x-x,830-830[BULt]	((.((..(((((((((((((((&)))))))))))))))..))-))	GAUGUCACCCCAGACAUUUCAG&CUGAAGUGUUUGGGGGAAC-UC	2	0.328927
miR395f-mature	Potri.004G094100.2		828	849	840	840	10	-39.1	-29.2	0.746803	5	1-15,849-835;18-19,832-831;20-21,829-828	16-17,834-833[SIL];x-x,830-830[BULt]	((.((..(((((((((((((((&)))))))))))))))..))-))	GAUGUCACCCCAGACAUUUCAG&CUGAAGUGUUUGGGGGAAC-UC	2	0.328927
miR396g-star	Potri.006G040100.1	Ubiquitin-associated (UBA) protein	766	785	776	776	10	-36.7	-27.3	0.743869	5	2-19,784-767	1-1,785-785[UP5];20-20,766-766[UP3]	.((((((((((((((((((.&.)))))))))))))))))).	CUUCUCACGGCUUUCUUGGC&CUCAAGAAAGCUGUGGGAGA	2	0.328927
miR530-mature	Potri.008G135500.1		446	466	457	457	10	-38	-36.6	0.963158	3	1-20,466-447	21-21,446-446[UP3]	.((((((((((((((((((((&)))))))))))))))))))).	AAAGGUGCAGGUGCAGAUGUA&UGCAUUUGCACCUGCACCUUA	2	0.328927
miR166b-mature	Potri.008G166800.2	Lactate/malate dehydrogenase family protein	80	100	91	91	10	-44.1	-35.7	0.809524	6.5	3-11,98-90;13-21,88-80	1-2,100-99[UP5];12-12,89-89[SIL]	(((((((((.(((((((((..&..))))))))).)))))))))	GGGGAGUGAUGCUUGGUCCUG&UCGGACCAGGCUUCAUUCCCC	2	0.328927
miR166e-mature	Potri.008G166800.2	Lactate/malate dehydrogenase family protein	80	100	91	91	10	-44.1	-35.7	0.809524	6.5	3-11,98-90;13-21,88-80	1-2,100-99[UP5];12-12,89-89[SIL]	(((((((((.(((((((((..&..))))))))).)))))))))	GGGGAGUGAUGCUUGGUCCUG&UCGGACCAGGCUUCAUUCCCC	2	0.328927
miR166f-mature	Potri.008G166800.2	Lactate/malate dehydrogenase family protein	80	100	91	91	10	-44.1	-35.7	0.809524	6.5	3-11,98-90;13-21,88-80	1-2,100-99[UP5];12-12,89-89[SIL]	(((((((((.(((((((((..&..))))))))).)))))))))	GGGGAGUGAUGCUUGGUCCUG&UCGGACCAGGCUUCAUUCCCC	2	0.328927
miR166i-mature	Potri.008G166800.2	Lactate/malate dehydrogenase family protein	80	100	91	91	10	-44.1	-35.7	0.809524	6.5	3-11,98-90;13-21,88-80	1-2,100-99[UP5];12-12,89-89[SIL]	(((((((((.(((((((((..&..))))))))).)))))))))	GGGGAGUGAUGCUUGGUCCUG&UCGGACCAGGCUUCAUUCCCC	2	0.328927
miR396c-star	Potri.009G118800.1	Glucose-1-phosphate adenylyltransferase family protein	1610	1631	1620	1620	10	-38.2	-28.7	0.751309	6.5	1-9,1631-1623;11-20,1619-1610	10-10,1622-1620[AILt]	((((((((((...(((((((((&)))))))))--.))))))))))	UCUCCCAUGGAUGUUUCUUGAG&CUCAAGAAA--GCCGUGGGAGA	2	0.328927
miR166a-mature	Potri.010G071000.1	Lactate/malate dehydrogenase family protein	196	216	207	207	10	-44.1	-35.7	0.809524	6.5	3-11,214-206;13-21,204-196	1-2,216-215[UP5];12-12,205-205[SIL]	(((((((((.(((((((((..&..))))))))).)))))))))	GGGGAGUGAUGCUUGGUCCUG&UCGGACCAGGCUUCAUUCCCC	2	0.328927
miR166c-mature	Potri.010G071000.1	Lactate/malate dehydrogenase family protein	196	216	207	207	10	-44.1	-35.7	0.809524	6.5	3-11,214-206;13-21,204-196	1-2,216-215[UP5];12-12,205-205[SIL]	(((((((((.(((((((((..&..))))))))).)))))))))	GGGGAGUGAUGCUUGGUCCUG&UCGGACCAGGCUUCAUUCCCC	2	0.328927
miR166g-mature	Potri.010G071000.1	Lactate/malate dehydrogenase family protein	196	216	207	207	10	-44.1	-35.7	0.809524	6.5	3-11,214-206;13-21,204-196	1-2,216-215[UP5];12-12,205-205[SIL]	(((((((((.(((((((((..&..))))))))).)))))))))	GGGGAGUGAUGCUUGGUCCUG&UCGGACCAGGCUUCAUUCCCC	2	0.328927
miR166j-mature	Potri.010G071000.1	Lactate/malate dehydrogenase family protein	196	216	207	207	10	-44.1	-35.7	0.809524	6.5	3-11,214-206;13-21,204-196	1-2,216-215[UP5];12-12,205-205[SIL]	(((((((((.(((((((((..&..))))))))).)))))))))	GGGGAGUGAUGCUUGGUCCUG&UCGGACCAGGCUUCAUUCCCC	2	0.328927
miR166l-mature	Potri.010G071000.1	Lactate/malate dehydrogenase family protein	196	216	207	207	10	-44.1	-35.7	0.809524	6.5	3-11,214-206;13-21,204-196	1-2,216-215[UP5];12-12,205-205[SIL]	(((((((((.(((((((((..&..))))))))).)))))))))	GGGGAGUGAUGCUUGGUCCUG&UCGGACCAGGCUUCAUUCCCC	2	0.328927
miR166m-mature	Potri.010G071000.1	Lactate/malate dehydrogenase family protein	196	216	207	207	10	-44.1	-35.7	0.809524	6.5	3-11,214-206;13-21,204-196	1-2,216-215[UP5];12-12,205-205[SIL]	(((((((((.(((((((((..&..))))))))).)))))))))	GGGGAGUGAUGCUUGGUCCUG&UCGGACCAGGCUUCAUUCCCC	2	0.328927
miR166n-mature	Potri.010G071000.1	Lactate/malate dehydrogenase family protein	196	216	207	207	10	-44.1	-35.7	0.809524	6.5	3-11,214-206;13-21,204-196	1-2,216-215[UP5];12-12,205-205[SIL]	(((((((((.(((((((((..&..))))))))).)))))))))	GGGGAGUGAUGCUUGGUCCUG&UCGGACCAGGCUUCAUUCCCC	2	0.328927
miR164d-mature	Potri.010G207200.7		374	392	383	383	10	-44.3	-33	0.744921	3	1-15,392-378;19-21,376-374	16-18,377-377[AILq]	(((.--(((((((((((((((&)))))))))))))))...)))	UGCU--UGCCCUGCUUCUCCA&UGGAGAAGCAGGGCACGUGCA	2	0.328927
miR164a-mature	Potri.010G207200.8		326	344	335	335	10	-44.3	-33	0.744921	3	1-15,344-330;19-21,328-326	16-18,329-329[AILq]	(((.--(((((((((((((((&)))))))))))))))...)))	UGCU--UGCCCUGCUUCUCCA&UGGAGAAGCAGGGCACGUGCA	2	0.328927
miR164b-mature	Potri.010G207200.8		326	344	335	335	10	-44.3	-33	0.744921	3	1-15,344-330;19-21,328-326	16-18,329-329[AILq]	(((.--(((((((((((((((&)))))))))))))))...)))	UGCU--UGCCCUGCUUCUCCA&UGGAGAAGCAGGGCACGUGCA	2	0.328927
miR164c-mature	Potri.010G207200.8		326	344	335	335	10	-44.3	-33	0.744921	3	1-15,344-330;19-21,328-326	16-18,329-329[AILq]	(((.--(((((((((((((((&)))))))))))))))...)))	UGCU--UGCCCUGCUUCUCCA&UGGAGAAGCAGGGCACGUGCA	2	0.328927
miR164e-mature	Potri.010G207200.8		326	344	335	335	10	-44.3	-33	0.744921	3	1-15,344-330;19-21,328-326	16-18,329-329[AILq]	(((.--(((((((((((((((&)))))))))))))))...)))	UGCU--UGCCCUGCUUCUCCA&UGGAGAAGCAGGGCACGUGCA	2	0.328927
miR399b-mature	Potri.011G052600.1	phosphate 2	999	1019	1010	1010	10	-39.6	-33.3	0.840909	3	1-12,1019-1008;14-19,1006-1001	13-13,1007-1007[SIL];20-21,1000-999[UP3]	..((((((.((((((((((((&)))))))))))).))))))..	UUGGGCAAAUCUCCUUUGGCA&UGCCAAAGGAGAAUUGCCCUG	2	0.328927
miR482b-star	Potri.018G145568.2		925	946	937	937	10	-43.9	-35.4	0.806378	7	3-10,944-937;12-22,935-925	1-2,946-945[UP5];11-11,936-936[SIL]	(((((((((((.((((((((..&..)))))))).)))))))))))	GGGAUGGGGGGUGUGGGCAAAA&UCUUGCCUACUCCUCCCAUUCC	2	0.328927
miR171d-mature	Potri.001G122800.5	GRAS family transcription factor	1463	1484	1475	1475	10	-40.3	-36.6	0.908189	1	1-18,1484-1467;20-22,1465-1463	19-19,1466-1466[SIL]	(((.((((((((((((((((((&)))))))))))))))))).)))	AAGGGAUAUUGGCGCGGCUCAA&UUGAGCCGCGCCAAUAUCACUU	2	0.34449
miR6427-mature	Potri.006G125500.1	ATPase, AAA-type, CDC48 protein	1739	1763	1751	1750	11	-34.5	-26.12	0.757101	13.5	1-5,1763-1759;8-20,1753-1741	6-7,1758-1754[AILt];21-22,1740-1739[UP3]	..(((((((((((((.....(((((&)))))---..)))))))))))))..	UGGUGAGAGUGAGGCCAAUGUACGA&UCGUA---AUGCUUCAUUCUCACAA	2	0.34449
miR319g-mature	Potri.009G018700.1	myb domain protein 65	1728	1747	1738	1738	10	-38.5	-30.5	0.792208	4	2-6,1746-1742;8-19,1740-1729	1-1,1747-1747[UP5];7-7,1741-1741[SIL];20-20,1728-1728[UP3]	.((((((((((((.(((((.&.))))).)))))))))))).	AGAGCUCCCUUCACUCCAAU&CUUGGAUUGAAGGGAGCUCC	2	0.34449
miR396c-star	Potri.009G118800.2	Glucose-1-phosphate adenylyltransferase family protein	1421	1442	1431	1431	10	-38.2	-28.7	0.751309	6.5	1-9,1442-1434;11-20,1430-1421	10-10,1433-1431[AILt]	((((((((((...(((((((((&)))))))))--.))))))))))	UCUCCCAUGGAUGUUUCUUGAG&CUCAAGAAA--GCCGUGGGAGA	2	0.34449
miR164a-mature	Potri.010G207200.6		554	572	563	563	10	-44.3	-33	0.744921	3	1-15,572-558;19-21,556-554	16-18,557-557[AILq]	(((.--(((((((((((((((&)))))))))))))))...)))	UGCU--UGCCCUGCUUCUCCA&UGGAGAAGCAGGGCACGUGCA	2	0.34449
miR164b-mature	Potri.010G207200.6		554	572	563	563	10	-44.3	-33	0.744921	3	1-15,572-558;19-21,556-554	16-18,557-557[AILq]	(((.--(((((((((((((((&)))))))))))))))...)))	UGCU--UGCCCUGCUUCUCCA&UGGAGAAGCAGGGCACGUGCA	2	0.34449
miR164d-mature	Potri.010G207200.6		554	572	563	563	10	-44.3	-33	0.744921	3	1-15,572-558;19-21,556-554	16-18,557-557[AILq]	(((.--(((((((((((((((&)))))))))))))))...)))	UGCU--UGCCCUGCUUCUCCA&UGGAGAAGCAGGGCACGUGCA	2	0.34449
miR164e-mature	Potri.010G207200.6		554	572	563	563	10	-44.3	-33	0.744921	3	1-15,572-558;19-21,556-554	16-18,557-557[AILq]	(((.--(((((((((((((((&)))))))))))))))...)))	UGCU--UGCCCUGCUUCUCCA&UGGAGAAGCAGGGCACGUGCA	2	0.34449
miR164c-mature	Potri.010G207200.7		374	392	383	383	10	-44.3	-33	0.744921	3	1-15,392-378;19-21,376-374	16-18,377-377[AILq]	(((.--(((((((((((((((&)))))))))))))))...)))	UGCU--UGCCCUGCUUCUCCA&UGGAGAAGCAGGGCACGUGCA	2	0.34449
miR399a-mature	Potri.011G052600.1	phosphate 2	999	1019	1010	1010	10	-39.6	-33.3	0.840909	3	1-12,1019-1008;14-19,1006-1001	13-13,1007-1007[SIL];20-21,1000-999[UP3]	..((((((.((((((((((((&)))))))))))).))))))..	UUGGGCAAAUCUCCUUUGGCA&UGCCAAAGGAGAAUUGCCCUG	2	0.34449
miR168b-mature	Potri.012G074800.3	Coatomer, alpha subunit	3776	3796	3787	3788	9	-43.7	-33.9	0.775744	5	3-21,3794-3776	1-2,3796-3795[UP5]	(((((((((((((((((((..&..)))))))))))))))))))	UUCCCGAUUUGUACCAAGCCA&UCGCUUGGUGCAGGUCGGGAA	2	0.34449
miR171a-mature	Potri.014G060500.1	GRAS family transcription factor	1466	1487	1478	1478	10	-40.3	-36.6	0.908189	1	1-18,1487-1470;20-22,1468-1466	19-19,1469-1469[SIL]	(((.((((((((((((((((((&)))))))))))))))))).)))	AAGGGAUAUUGGCGCGGCUCAA&UUGAGCCGCGCCAAUAUCACUU	2	0.34449
miR396a-mature	Potri.015G006200.4	growth-regulating factor 7	477	498	488	488	10	-33.4	-29	0.868263	4	1-7,498-492;8-19,490-479	x-x,491-491[BULt];20-21,478-477[UP3]	..((((((((((((.(((((((&)))))))-))))))))))))..	CCGUUCAAGAAAGCAUGUGGAA&UUCCACA-GCUUUCUUGAACUU	2	0.34449
miR396b-mature	Potri.015G006200.4	growth-regulating factor 7	477	498	488	488	10	-35.1	-29	0.826211	4	1-7,498-492;8-19,490-479	x-x,491-491[BULt];20-21,478-477[UP3]	..((((((((((((.(((((((&)))))))-))))))))))))..	CCGUUCAAGAAAGCAUGUGGAA&UUCCACA-GCUUUCUUGAACUG	2	0.34449
miR171b-star	Potri.016G123900.2	(1 of 4) PF14237 - Domain of unknown function (DUF4339) (DUF4339)	627	646	637	636	11	-40.9	-29.4	0.718826	7.5	1-10,646-637;13-17,635-631;19-22,630-627	11-12,636-636[AILq];18-18,x-x[BULq]	((((-(((((.-((((((((((&))))))))))..))))).))))	GACG-GCCGGC-CAAUGCCGCG&CGUGGUAUUGAUCCGGUUCGUC	2	0.34449
miR482b-star	Potri.018G145570.1		925	946	937	937	10	-43.9	-35.4	0.806378	7	3-10,944-937;12-22,935-925	1-2,946-945[UP5];11-11,936-936[SIL]	(((((((((((.((((((((..&..)))))))).)))))))))))	GGGAUGGGGGGUGUGGGCAAAA&UCUUGCCUACUCCUCCCAUUCC	2	0.34449
miR477a-star	Potri.001G180100.1	heat shock protein 91	1321	1342	1332	1332	10	-41.7	-30.8	0.738609	7	1-4,1342-1339;5-19,1337-1323	x-x,1338-1338[BULt];20-21,1322-1321[UP3]	..(((((((((((((((.((((&))))-)))))))))))))))..	UUGUCUUCCCCAAGGGUAAUCC&GGAU-GCCUUUGGGGGAGAUUG	2	0.359691
miR164a-star	Potri.002G139700.2	RNA-binding (RRM/RBD/RNP motifs) family protein	386	406	397	397	10	-40.1	-32	0.798005	5.5	2-18,405-389	1-1,406-406[UP5];19-21,388-386[UP3]	...(((((((((((((((((.&.)))))))))))))))))...	GGAGGAGGAGAAGAGCGUGUU&CACGCGCUCUUCUUCUCCAAC	2	0.359691
miR396b-star	Potri.003G109000.1	LUC7 N_terminus domain-containing protein	1445	1466	1457	1457	10	-34.6	-26.7	0.771676	3.5	2-19,1465-1448;20-21,1446-1445	1-1,1466-1466[UP5];x-x,1447-1447[BULt]	((.((((((((((((((((((.&.))))))))))))))))))-))	CUAUCUCACAGCUUUAUUGAGA&GUUCAAUAAAGCUGUGGGA-AG	2	0.359691
miR396f-star	Potri.003G109000.1	LUC7 N_terminus domain-containing protein	1445	1466	1457	1457	10	-34.6	-26.7	0.771676	3.5	2-19,1465-1448;20-21,1446-1445	1-1,1466-1466[UP5];x-x,1447-1447[BULt]	((.((((((((((((((((((.&.))))))))))))))))))-))	CUAUCUCACAGCUUUAUUGAGA&GUUCAAUAAAGCUGUGGGA-AG	2	0.359691
miR396c-star	Potri.009G118800.3	Glucose-1-phosphate adenylyltransferase family protein	1940	1961	1950	1950	10	-38.2	-28.7	0.751309	6.5	1-9,1961-1953;11-20,1949-1940	10-10,1952-1950[AILt]	((((((((((...(((((((((&)))))))))--.))))))))))	UCUCCCAUGGAUGUUUCUUGAG&CUCAAGAAA--GCCGUGGGAGA	2	0.359691
miR403b-star	Potri.017G113601.1	TCP-1/cpn60 chaperonin family protein	908	928	919	920	9	-38.7	-27.9	0.72093	10.5	5-9,924-920;11-21,918-908	1-4,928-925[UP5];10-10,919-919[SIL]	(((((((((((.(((((....&....))))).)))))))))))	GGCGUCAGGUCGAUGAAAGAG&UUUGUUCGUGGAUCUGACGCC	2	0.359691
miR482a-mature	Potri.018G145532.1		878	898	890	890	10	-43.7	-35.5	0.812357	4	2-7,897-892;9-13,891-887;15-22,885-878	1-1,898-898[UP5];8-8,x-x[BULq];14-14,886-886[SIL]	((((((((.(((((-((((((.&.)))))).))))).))))))))	GGGAUGGGCGGAGU-GGGAAAG&UUUUCCCUACUCCACCCAUCCC	2	0.359691
miR482b-star	Potri.T045000.1		1192	1213	1204	1204	10	-43.9	-35.4	0.806378	7	3-10,1211-1204;12-22,1202-1192	1-2,1213-1212[UP5];11-11,1203-1203[SIL]	(((((((((((.((((((((..&..)))))))).)))))))))))	GGGAUGGGGGGUGUGGGCAAAA&UCUUGCCUACUCCUCCCAUUCC	2	0.359691
miR6478-mature	Potri.001G050000.4	glutathione-disulfide reductase	580	603	594	595	9	-39.5	-28.8	0.729114	5.5	1-13,603-591;14-21,587-580	x-x,590-588[BULt]	((((((((...(((((((((((((&)))))))))))))---))))))))	UGCUAAUUAUGGAGCUAAGGUUGG&CCGACCUUAGCUC---AGUUGGUA	2	0.37454
miR6434-mature	Potri.001G274900.2		4526	4547	4537	4537	10	-33.7	-25.3	0.750742	8.5	4-9,4544-4539;10-21,4537-4526	1-3,4547-4545[UP5];x-x,4538-4538[BULt]	((((((((((((.((((((...&...))))))-))))))))))))	UGGUUGGUCAGGCCAUACACAU&CUAUGUAUG-CUUGACCAAUCA	2	0.37454
miR396c-star	Potri.004G063200.3		1052	1072	1062	1063	9	-38.2	-28.6	0.748691	5.5	1-5,1072-1068;7-8,1066-1065;9-19,1063-1053	6-6,1067-1067[SIL];x-x,1064-1064[BULt];20-20,1052-1052[UP3]	.(((((((((((.((.(((((&))))).))-))))))))))).	CCUCUCACGGCUGUUGUUGAG&CUCAAGAA-AGCCGUGGGAGA	2	0.37454
miR396c-mature	Potri.015G006200.4	growth-regulating factor 7	477	498	488	488	10	-33.4	-29	0.868263	4	1-7,498-492;8-19,490-479	x-x,491-491[BULt];20-21,478-477[UP3]	..((((((((((((.(((((((&)))))))-))))))))))))..	CCGUUCAAGAAAGCAUGUGGAA&UUCCACA-GCUUUCUUGAACUU	2	0.37454
miR319g-mature	Potri.017G023300.1		121	139	131	131	10	-38.5	-30.2	0.784416	4	1-4,139-136;6-19,135-122	5-5,x-x[BULq];20-20,121-121[UP3]	.((((((((((((((-((((&)))).)))))))))))))).	AGAGCUCCCUUCAGU-CAAG&CUUGGAUUGAAGGGAGCUCC	2	0.37454
miR482b-star	Potri.018G136700.2		1008	1029	1020	1020	10	-43.9	-35.4	0.806378	7	3-10,1027-1020;12-22,1018-1008	1-2,1029-1028[UP5];11-11,1019-1019[SIL]	(((((((((((.((((((((..&..)))))))).)))))))))))	GGGAUGGGGGGUGUGGGCAAAA&UCUUGCCUACUCCUCCCAUUCC	2	0.37454
miR472b-mature	Potri.018G145532.1		878	898	890	890	10	-43.3	-35.5	0.819861	4	2-8,897-891;10-13,890-887;15-22,885-878	1-1,898-898[UP5];9-9,x-x[BULq];14-14,886-886[SIL]	((((((((.((((-(((((((.&.))))))).)))).))))))))	GGGAUGGGCGGAG-UGGGAAAG&UUUUCCCAACUCCACCCAUCCC	2	0.37454
miR166k-mature	Potri.002G206200.1	FRIGIDA like 2	1179	1200	1190	1191	9	-42	-31.6	0.752381	5	1-4,1200-1197;5-9,1195-1191;11-20,1189-1180	x-x,1196-1196[BULt];10-10,1190-1190[SIL];21-21,1179-1179[UP3]	.((((((((((.(((((.((((&))))-))))).)))))))))).	AGAAUGAAGCCAGGUCCAGAGA&UCUC-GGACCAGGCUUCAUUCC	2	0.389045
miR166p-mature	Potri.002G206200.1	FRIGIDA like 2	1179	1200	1190	1191	9	-42	-31.6	0.752381	5	1-4,1200-1197;5-9,1195-1191;11-20,1189-1180	x-x,1196-1196[BULt];10-10,1190-1190[SIL];21-21,1179-1179[UP3]	.((((((((((.(((((.((((&))))-))))).)))))))))).	AGAAUGAAGCCAGGUCCAGAGA&UCUC-GGACCAGGCUUCAUUCC	2	0.389045
miR396c-star	Potri.004G184700.1	Protein of unknown function (DUF506)	146	165	156	156	10	-38.2	-28.4	0.743455	3	2-17,164-149;19-20,147-146	1-1,165-165[UP5];18-18,148-148[SIL]	((.((((((((((((((((.&.)))))))))))))))).))	UCGUUCACGGCUUUCUUGAA&CUCAAGAAAGCCGUGGGAGA	2	0.389045
miR171a-mature	Potri.005G125800.1	GRAS family transcription factor	686	707	698	698	10	-40.3	-32.3	0.801489	4	1-8,707-700;11-22,697-686	9-10,699-698[SIL]	((((((((((((..((((((((&))))))))..))))))))))))	AAGUGAUAUUGGAACGGCUCAA&UUGAGCCGCGCCAAUAUCACUU	2	0.389045
miR171d-mature	Potri.005G125800.1	GRAS family transcription factor	686	707	698	698	10	-40.3	-32.3	0.801489	4	1-8,707-700;11-22,697-686	9-10,699-698[SIL]	((((((((((((..((((((((&))))))))..))))))))))))	AAGUGAUAUUGGAACGGCUCAA&UUGAGCCGCGCCAAUAUCACUU	2	0.389045
miR396g-mature	Potri.015G006200.4	growth-regulating factor 7	477	498	488	488	10	-33.4	-29	0.868263	4	1-7,498-492;8-19,490-479	x-x,491-491[BULt];20-21,478-477[UP3]	..((((((((((((.(((((((&)))))))-))))))))))))..	CCGUUCAAGAAAGCAUGUGGAA&UUCCACA-GCUUUCUUGAACUU	2	0.389045
miR168a-mature	Potri.015G069700.4	Coatomer, alpha subunit	3808	3828	3819	3819	10	-43.7	-33.9	0.775744	5	3-21,3826-3808	1-2,3828-3827[UP5]	(((((((((((((((((((..&..)))))))))))))))))))	UUCCCGAUUUGUACCAAGCCA&UCGCUUGGUGCAGGUCGGGAA	2	0.389045
miR482b-star	Potri.018G145568.1		1164	1185	1176	1176	10	-43.9	-35.4	0.806378	7	3-10,1183-1176;12-22,1174-1164	1-2,1185-1184[UP5];11-11,1175-1175[SIL]	(((((((((((.((((((((..&..)))))))).)))))))))))	GGGAUGGGGGGUGUGGGCAAAA&UCUUGCCUACUCCUCCCAUUCC	2	0.389045
miR482b-mature	Potri.008G074600.1		202	222	213	213	10	-38.6	-28.5	0.738342	9.5	4-18,219-205	1-3,222-220[UP5];19-21,204-202[UP3]	...(((((((((((((((...&...)))))))))))))))...	CCCUUGUCCAGUCCUCCCCUU&UAUGGGAGGAUUGGACAGUAC	2	0.403213
miR396g-star	Potri.015G094600.2	SAP domain-containing protein	230	248	240	240	10	-36.7	-26.7	0.72752	7.5	3-8,246-241;10-19,240-231	1-2,248-247[UP5];9-9,x-x[BULq];20-20,230-230[UP3]	.((((((((((-((((((..&..)))))).)))))))))).	CCUCCCGCGGC-UUCUUGUC&CUCAAGAAAGCUGUGGGAGA	2	0.403213
miR319d-star	Potri.016G000200.1	Na+/H+ antiporter 6	1392	1412	1403	1402	11	-36.5	-27.7	0.758904	8	2-16,1411-1397	1-1,1412-1412[UP5];17-21,1396-1392[UP3]	.....(((((((((((((((.&.))))))))))))))).....	UACAGUGGACUUCGAGGGGCC&AGCUCCUUGAAGUCCAAUAGA	2	0.403213
miR482b-star	Potri.018G135600.2		944	965	956	956	10	-43.9	-35.4	0.806378	7	3-10,963-956;12-22,954-944	1-2,965-964[UP5];11-11,955-955[SIL]	(((((((((((.((((((((..&..)))))))).)))))))))))	GGGAUGGGGGGUGUGGGCAAAA&UCUUGCCUACUCCUCCCAUUCC	2	0.403213
miR6478-mature	Potri.001G050000.3	glutathione-disulfide reductase	172	195	186	187	9	-39.5	-28.8	0.729114	5.5	1-13,195-183;14-21,179-172	x-x,182-180[BULt]	((((((((...(((((((((((((&)))))))))))))---))))))))	UGCUAAUUAUGGAGCUAAGGUUGG&CCGACCUUAGCUC---AGUUGGUA	2	0.417053
miR319f-mature	Potri.001G081600.2	Cyclin family protein	1812	1832	1823	1823	10	-36.3	-27.1	0.746556	5	1-13,1832-1820;14-16,1818-1816;19-20,1813-1812	x-x,1819-1819[BULt];17-18,1815-1814[SIL]	((..(((.(((((((((((((&)))))))))))))-)))..))	GAUGGGGUUGAGUUGGCAGCU&AGCUGCCGACUCA-UUCAUUC	2	0.417053
miR472a-mature	Potri.003G134000.5	calcium-dependent protein kinase 6	292	312	304	305	9	-41.7	-30.9	0.741007	6.5	2-6,311-307;8-16,306-298;17-21,296-292	1-1,312-312[UP5];7-7,x-x[BULq];x-x,297-297[BULt]	(((((.(((((((((-(((((.&.))))).)))))))))-)))))	GGCCUCCGGAUCCAC-CGCAGU&UUUGUGCGUGGAUCUG-AGGCC	2	0.417053
miR482b-star	Potri.011G165700.1		1045	1066	1057	1057	10	-43.9	-35.3	0.8041	10	6-22,1061-1045	1-5,1066-1062[UP5]	(((((((((((((((((.....&.....)))))))))))))))))	GGAAUGGGAGGAGUGGGAAAAA&UCUUGCCUACUCCUCCCAUUCC	2	0.417053
miR396f-mature	Potri.015G006200.4	growth-regulating factor 7	477	498	488	488	10	-35.1	-29	0.826211	4	1-7,498-492;8-19,490-479	x-x,491-491[BULt];20-21,478-477[UP3]	..((((((((((((.(((((((&)))))))-))))))))))))..	CCGUUCAAGAAAGCAUGUGGAA&UUCCACA-GCUUUCUUGAACUG	2	0.417053
miR6457b-mature	Potri.015G112600.1		1846	1865	1856	1856	10	-36	-27.6	0.766667	7.5	4-14,1862-1852;17-21,1850-1846	1-3,1865-1863[UP5];15-16,1851-1851[AILq]	(((((.-(((((((((((...&...)))))))))))..)))))	CGGCAG-CUGCAGAGAGAGUU&UAAUCUCUCUGCAGAAUGCUG	2	0.417053
miR319d-mature	Potri.015G017500.1	NADH-dependent glutamate synthase 1	372	391	383	384	9	-35.2	-27.5	0.78125	3.5	1-5,391-387;7-13,386-380;14-20,378-372	6-6,x-x[BULq];x-x,379-379[BULt]	(((((((.(((((((-(((((&))))).)))))))-)))))))	GGAGCUCUCCUUCAA-CCAAA&UUUGGAUUGAAGG-GAGCUCU	2	0.430571
miR6457a-mature	Potri.015G112600.1		1846	1865	1856	1856	10	-36	-27.6	0.766667	7.5	4-14,1862-1852;17-21,1850-1846	1-3,1865-1863[UP5];15-16,1851-1851[AILq]	(((((.-(((((((((((...&...)))))))))))..)))))	CGGCAG-CUGCAGAGAGAGUU&UAAUCUCUCUGCAGAAUGCUG	2	0.430571
miR166a-mature	Potri.004G177600.1	Protein of unknown function (DUF616)	1275	1298	1287	1287	10	-44.1	-32.8	0.743764	7.5	1-5,1298-1294;6-10,1291-1287;11-20,1285-1276	x-x,1293-1292[BULt];x-x,1286-1286[BULt];21-21,1275-1275[UP3]	.((((((((((.(((((..(((((&)))))--)))))-)))))))))).	AGGGAAUGGAGUCCUGGAGUCCGA&UCGGA--CCAGG-CUUCAUUCCCC	2	0.443777
miR166b-mature	Potri.004G177600.1	Protein of unknown function (DUF616)	1275	1298	1287	1287	10	-44.1	-32.8	0.743764	7.5	1-5,1298-1294;6-10,1291-1287;11-20,1285-1276	x-x,1293-1292[BULt];x-x,1286-1286[BULt];21-21,1275-1275[UP3]	.((((((((((.(((((..(((((&)))))--)))))-)))))))))).	AGGGAAUGGAGUCCUGGAGUCCGA&UCGGA--CCAGG-CUUCAUUCCCC	2	0.443777
miR166c-mature	Potri.004G177600.1	Protein of unknown function (DUF616)	1275	1298	1287	1287	10	-44.1	-32.8	0.743764	7.5	1-5,1298-1294;6-10,1291-1287;11-20,1285-1276	x-x,1293-1292[BULt];x-x,1286-1286[BULt];21-21,1275-1275[UP3]	.((((((((((.(((((..(((((&)))))--)))))-)))))))))).	AGGGAAUGGAGUCCUGGAGUCCGA&UCGGA--CCAGG-CUUCAUUCCCC	2	0.443777
miR166e-mature	Potri.004G177600.1	Protein of unknown function (DUF616)	1275	1298	1287	1287	10	-44.1	-32.8	0.743764	7.5	1-5,1298-1294;6-10,1291-1287;11-20,1285-1276	x-x,1293-1292[BULt];x-x,1286-1286[BULt];21-21,1275-1275[UP3]	.((((((((((.(((((..(((((&)))))--)))))-)))))))))).	AGGGAAUGGAGUCCUGGAGUCCGA&UCGGA--CCAGG-CUUCAUUCCCC	2	0.443777
miR166f-mature	Potri.004G177600.1	Protein of unknown function (DUF616)	1275	1298	1287	1287	10	-44.1	-32.8	0.743764	7.5	1-5,1298-1294;6-10,1291-1287;11-20,1285-1276	x-x,1293-1292[BULt];x-x,1286-1286[BULt];21-21,1275-1275[UP3]	.((((((((((.(((((..(((((&)))))--)))))-)))))))))).	AGGGAAUGGAGUCCUGGAGUCCGA&UCGGA--CCAGG-CUUCAUUCCCC	2	0.443777
miR166g-mature	Potri.004G177600.1	Protein of unknown function (DUF616)	1275	1298	1287	1287	10	-44.1	-32.8	0.743764	7.5	1-5,1298-1294;6-10,1291-1287;11-20,1285-1276	x-x,1293-1292[BULt];x-x,1286-1286[BULt];21-21,1275-1275[UP3]	.((((((((((.(((((..(((((&)))))--)))))-)))))))))).	AGGGAAUGGAGUCCUGGAGUCCGA&UCGGA--CCAGG-CUUCAUUCCCC	2	0.443777
miR166i-mature	Potri.004G177600.1	Protein of unknown function (DUF616)	1275	1298	1287	1287	10	-44.1	-32.8	0.743764	7.5	1-5,1298-1294;6-10,1291-1287;11-20,1285-1276	x-x,1293-1292[BULt];x-x,1286-1286[BULt];21-21,1275-1275[UP3]	.((((((((((.(((((..(((((&)))))--)))))-)))))))))).	AGGGAAUGGAGUCCUGGAGUCCGA&UCGGA--CCAGG-CUUCAUUCCCC	2	0.443777
miR166j-mature	Potri.004G177600.1	Protein of unknown function (DUF616)	1275	1298	1287	1287	10	-44.1	-32.8	0.743764	7.5	1-5,1298-1294;6-10,1291-1287;11-20,1285-1276	x-x,1293-1292[BULt];x-x,1286-1286[BULt];21-21,1275-1275[UP3]	.((((((((((.(((((..(((((&)))))--)))))-)))))))))).	AGGGAAUGGAGUCCUGGAGUCCGA&UCGGA--CCAGG-CUUCAUUCCCC	2	0.443777
miR166l-mature	Potri.004G177600.1	Protein of unknown function (DUF616)	1275	1298	1287	1287	10	-44.1	-32.8	0.743764	7.5	1-5,1298-1294;6-10,1291-1287;11-20,1285-1276	x-x,1293-1292[BULt];x-x,1286-1286[BULt];21-21,1275-1275[UP3]	.((((((((((.(((((..(((((&)))))--)))))-)))))))))).	AGGGAAUGGAGUCCUGGAGUCCGA&UCGGA--CCAGG-CUUCAUUCCCC	2	0.443777
miR166m-mature	Potri.004G177600.1	Protein of unknown function (DUF616)	1275	1298	1287	1287	10	-44.1	-32.8	0.743764	7.5	1-5,1298-1294;6-10,1291-1287;11-20,1285-1276	x-x,1293-1292[BULt];x-x,1286-1286[BULt];21-21,1275-1275[UP3]	.((((((((((.(((((..(((((&)))))--)))))-)))))))))).	AGGGAAUGGAGUCCUGGAGUCCGA&UCGGA--CCAGG-CUUCAUUCCCC	2	0.443777
miR166n-mature	Potri.004G177600.1	Protein of unknown function (DUF616)	1275	1298	1287	1287	10	-44.1	-32.8	0.743764	7.5	1-5,1298-1294;6-10,1291-1287;11-20,1285-1276	x-x,1293-1292[BULt];x-x,1286-1286[BULt];21-21,1275-1275[UP3]	.((((((((((.(((((..(((((&)))))--)))))-)))))))))).	AGGGAAUGGAGUCCUGGAGUCCGA&UCGGA--CCAGG-CUUCAUUCCCC	2	0.443777
miR319e-mature	Potri.005G122400.3	late embryogenesis abundant domain-containing protein / LEA domain-containing protein	393	413	403	403	10	-36.3	-27.1	0.746556	6	2-9,412-405;10-16,403-397;18-20,395-393	1-1,413-413[UP5];x-x,404-404[BULt];17-17,396-396[SIL]	(((.(((((((.((((((((.&.))))))))-))))))).)))	GAGAGAGUGAGUUUGGCAGCG&AGCUGCCGA-CUCAUUCAUUC	2	0.443777
miR319f-mature	Potri.005G122400.3	late embryogenesis abundant domain-containing protein / LEA domain-containing protein	393	413	403	403	10	-36.3	-27.1	0.746556	6	2-9,412-405;10-16,403-397;18-20,395-393	1-1,413-413[UP5];x-x,404-404[BULt];17-17,396-396[SIL]	(((.(((((((.((((((((.&.))))))))-))))))).)))	GAGAGAGUGAGUUUGGCAGCG&AGCUGCCGA-CUCAUUCAUUC	2	0.443777
miR1446b-mature	Potri.012G079800.1	Uncharacterised protein family (UPF0497)	341	362	352	352	10	-38.3	-29.2	0.762402	8	2-5,361-358;7-18,355-344	1-1,362-362[UP5];6-6,357-356[AILt];19-21,343-341[UP3]	...((((((((((((..((((.&.))))-.))))))))))))...	GGCGAGGGAGAGAGUGGCAGAU&UUCUG-AACUCUCUCCCUCAAC	2	0.443777
miR2111a-mature	Potri.012G134900.4	GroES-like zinc-binding alcohol dehydrogenase family protein	896	917	908	908	10	-35.7	-26.9	0.753501	5.5	3-15,915-903;16-21,901-896	1-2,917-916[UP5];x-x,902-902[BULt]	((((((.(((((((((((((..&..)))))))))))))-))))))	CAAAUCUUCAGGAUGUAGAUCA&UAAUCUGCAUCCUGA-GGUUUG	2	0.443777
miR2111b-mature	Potri.012G134900.4	GroES-like zinc-binding alcohol dehydrogenase family protein	896	917	908	908	10	-35.7	-26.9	0.753501	5.5	3-15,915-903;16-21,901-896	1-2,917-916[UP5];x-x,902-902[BULt]	((((((.(((((((((((((..&..)))))))))))))-))))))	CAAAUCUUCAGGAUGUAGAUCA&UAAUCUGCAUCCUGA-GGUUUG	2	0.443777
miRN8-mature	Potri.005G100000.1	Cyclin B2;2	759	778	770	771	9	-32.2	-21.6	0.670807	9.5	4-8,775-771;10-20,770-760	1-3,778-776[UP5];9-9,x-x[BULq];21-21,759-759[UP3]	.(((((((((((-(((((...&...))))).))))))))))).	AAUGAGAAGAUG-AGAGCCAU&UUUGCUCUUCGUUUUCUCAUG	1	0.452255
miR319i-mature	Potri.001G081600.1	Cyclin family protein	2403	2423	2414	2414	10	-36.3	-27.1	0.746556	5	1-13,2423-2411;14-16,2409-2407;19-20,2404-2403	x-x,2410-2410[BULt];17-18,2406-2405[SIL]	((..(((.(((((((((((((&)))))))))))))-)))..))	GAUGGGGUUGAGUUGGCAGCU&AGCUGCCGACUCA-UUCAUUC	2	0.456676
miR6478-mature	Potri.003G077000.1	peroxin 19-1	480	503	491	492	9	-39.5	-28.7	0.726582	11.5	1-8,503-496;9-9,492-492;11-21,490-480	x-x,495-493[BULt];10-10,491-491[SIL]	(((((((((((.(...((((((((&))))))))---).)))))))))))	UGCCAACUGGGGUUCAAGGGUUGG&CCGACCUU---AGCUCAGUUGGUA	2	0.456676
miR319g-mature	Potri.006G087800.1		178	203	194	194	10	-38.5	-29.7	0.771429	8	2-16,202-188;17-20,181-178	1-1,203-203[UP5];x-x,187-182[BULt]	((((......(((((((((((((((.&.)))))))))))))))------))))	GGAGACCACUCUCCCUUCAAUCCAGU&CUUGGAUUGAAGGGAG------CUCC	2	0.456676
miRN8-mature	Potri.007G014600.2		229	249	240	239	11	-32.2	-26.6	0.826087	5	1-13,249-237;15-21,235-229	14-14,236-236[SIL]	(((((((.(((((((((((((&))))))))))))).)))))))	UAUGGGACAGCGAAGAGCGGA&UUUGCUCUUCGUUUUCUCAUG	2	0.456676
miR2111b-mature	Potri.010G031900.1	E1 C-terminal related 1	1039	1059	1050	1049	11	-35.7	-26.7	0.747899	11	5-18,1055-1042	1-4,1059-1056[UP5];19-21,1041-1039[UP3]	...((((((((((((((....&....))))))))))))))...	CUUGCCUCGGGAUGCAGCAAA&UAAUCUGCAUCCUGAGGUUUG	2	0.456676
miR530-mature	Potri.010G170000.3	cell elongation protein / DWARF1 / DIMINUTO (DIM)	1480	1504	1495	1495	10	-38	-32	0.842105	6	1-13,1504-1492;14-21,1487-1480	x-x,1491-1488[BULt]	((((((((....(((((((((((((&)))))))))))))----))))))))	UGAGGUGUUUGAAGGUGCAGAUGCA&UGCAUUUGCACCU----GCACCUUA	2	0.456676
miR1446c-mature	Potri.012G079800.1	Uncharacterised protein family (UPF0497)	341	362	352	352	10	-38.3	-29.2	0.762402	8	2-5,361-358;7-18,355-344	1-1,362-362[UP5];6-6,357-356[AILt];19-21,343-341[UP3]	...((((((((((((..((((.&.))))-.))))))))))))...	GGCGAGGGAGAGAGUGGCAGAU&UUCUG-AACUCUCUCCCUCAAC	2	0.456676
miR319h-mature	Potri.015G017500.1	NADH-dependent glutamate synthase 1	372	391	383	384	9	-35.2	-27.5	0.78125	3.5	1-5,391-387;7-13,386-380;14-20,378-372	6-6,x-x[BULq];x-x,379-379[BULt]	(((((((.(((((((-(((((&))))).)))))))-)))))))	GGAGCUCUCCUUCAA-CCAAA&UUUGGAUUGAAGG-GAGCUCU	2	0.456676
miRN8-star	Potri.015G071200.1	plant U-box 38	1026	1047	1037	1038	9	-32.2	-24.3	0.754658	8.5	4-7,1044-1041;8-21,1039-1026	1-3,1047-1045[UP5];x-x,1040-1040[BULt]	((((((((((((((.((((...&...))))-))))))))))))))	UCUCUGCUCUUCGUACUUUAUU&UGAAAAG-AUGAAGAGUAGAGA	2	0.456676
miR319c-mature	Potri.003G051200.1		1190	1217	1201	1200	11	-45.3	-33	0.728477	19	2-7,1216-1211;8-8,1203-1203;10-21,1201-1190	1-1,1217-1217[UP5];x-x,1210-1204[BULt];9-9,1202-1202[SIL]	((((((((((((.(.......((((((.&.))))))-------).))))))))))))	UGGGAGCUCCCUCCAGUGGCUGGCCCGU&UUGGGCU-------GAAGGGAGCUCCCA	2	0.469275
miR319e-mature	Potri.003G148800.1	Cyclin family protein	1683	1703	1694	1694	10	-36.3	-27.1	0.746556	5	1-13,1703-1691;14-16,1689-1687;19-20,1684-1683	x-x,1690-1690[BULt];17-18,1686-1685[SIL]	((..(((.(((((((((((((&)))))))))))))-)))..))	GAUGGGGUUGAGUUGGCAGCU&AGCUGCCGACUCA-UUCAUUC	2	0.469275
miR1446c-mature	Potri.007G116200.1	(1 of 1) PTHR21650:SF2 - KINETOCHORE PROTEIN NUF2	684	705	696	697	9	-38.3	-28.9	0.754569	4	1-10,705-696;11-15,694-690;17-21,688-684	x-x,695-695[BULt];16-16,689-689[SIL]	(((((.(((((.((((((((((&))))))))))-))))).)))))	GUUGAAGGAGAGGAGUUCGGAA&UUCUGAACUC-UCUCCCUCAAC	2	0.469275
miR2111a-mature	Potri.010G031900.1	E1 C-terminal related 1	1039	1059	1050	1049	11	-35.7	-26.7	0.747899	11	5-18,1055-1042	1-4,1059-1056[UP5];19-21,1041-1039[UP3]	...((((((((((((((....&....))))))))))))))...	CUUGCCUCGGGAUGCAGCAAA&UAAUCUGCAUCCUGAGGUUUG	2	0.469275
miRN8-star	Potri.010G162300.1		227	250	241	241	10	-32.2	-24.3	0.754658	4.5	2-15,249-236;16-21,232-227	1-1,250-250[UP5];x-x,235-233[BULt]	((((((...((((((((((((((.&.))))))))))))))---))))))	UCUUUAUGCCUCUUCAUCUUUUCG&UGAAAAGAUGAAGAG---UAGAGA	2	0.469275
miR395f-star	Potri.013G110800.3	cytosolic invertase 1	1408	1430	1421	1420	11	-37.2	-27.4	0.736559	9	1-8,1430-1423;10-12,1421-1419;14-21,1415-1408	9-9,1422-1422[SIL];13-13,1418-1416[AILt]	((((((((...(((.((((((((&)))))))).)))--.))))))))	CAUUGAAGCUCGCUGGGAGGAGC&GUUCCUCUGAGC--ACUUCAAUG	2	0.469275
miRN8-mature	Potri.003G089500.2	poltergeist like 1	1107	1127	1118	1118	10	-32.2	-21.5	0.667702	10	1-3,1127-1125;5-18,1123-1110	4-4,1124-1124[SIL];19-21,1109-1107[UP3]	...((((((((((((((.(((&))).))))))))))))))...	GUAGAGGAGAUGGAGGGGAGA&UUUGCUCUUCGUUUUCUCAUG	1	0.478245
miR2111b-mature	Potri.002G079900.1	DPP6 N-terminal domain-like protein	2059	2079	2070	2070	10	-35.7	-26.6	0.745098	8.5	4-13,2076-2067;15-21,2065-2059	1-3,2079-2077[UP5];14-14,2066-2066[SIL]	(((((((.((((((((((...&...)))))))))).)))))))	CAAGCCUGAGGAUGUGGAGUG&UAAUCUGCAUCCUGAGGUUUG	2	0.481583
miR530-mature	Potri.002G172101.1	basic helix-loop-helix (bHLH) DNA-binding superfamily protein	1971	1996	1987	1987	10	-38	-31.7	0.834211	7	1-15,1996-1982;16-20,1976-1972	x-x,1981-1977[BULt];21-21,1971-1971[UP3]	.(((((.....(((((((((((((((&)))))))))))))))-----))))).	CAAGGUCAAAAGCAGGUGCAAGUGCA&UGCAUUUGCACCUGC-----ACCUUA	2	0.481583
miR166l-mature	Potri.002G258000.1		3165	3186	3177	3177	10	-44.1	-32.4	0.734694	6.5	1-2,3186-3185;4-17,3183-3170;18-21,3168-3165	3-3,3184-3184[SIL];x-x,3169-3169[BULt]	((((.((((((((((((((.((&)).))))))))))))))-))))	GGGGAAGUGGAGCUUGGUUGGG&UCGGACCAGGCUUCAUU-CCCC	2	0.481583
miR171b-star	Potri.005G196400.1	Uncharacterised conserved protein UCP009193	195	215	207	207	10	-40.9	-28.7	0.701711	7	1-6,215-210;8-15,209-202;17-22,200-195	7-7,x-x[BULq];16-16,201-201[SIL]	((((((.((((((((-((((((&)))))).)))))))).))))))	GACGAGGUGGAUCGG-ACCAUG&CGUGGUAUUGAUCCGGUUCGUC	2	0.481583
miR396d-mature	Potri.015G006200.4	growth-regulating factor 7	478	499	489	488	11	-34.9	-28.4	0.813754	5	2-8,498-492;9-20,490-479	1-1,499-499[UP5];x-x,491-491[BULt];21-21,478-478[UP3]	.((((((((((((.(((((((.&.)))))))-)))))))))))).	CGUUCAAGAAAGCAUGUGGAAC&UUUCCACG-GCUUUCUUGAACU	2	0.481583
miR477c-mature	Potri.018G019100.1	nuclear RNA polymerase D2B	2598	2618	2609	2609	10	-47.8	-34.4	0.719665	4.5	2-15,2617-2604;18-21,2602-2599	1-1,2618-2618[UP5];16-17,2603-2603[AILq];22-22,2598-2598[UP3]	.((((.-((((((((((((((.&.))))))))))))))..)))).	GCAUUA-CCCCCAAAGGCCUCU&UGAGGCCUUUGGGGGAGAGUGG	2	0.481583
miR319e-mature	Potri.001G081600.2	Cyclin family protein	1812	1832	1823	1823	10	-36.3	-27.1	0.746556	5	1-13,1832-1820;14-16,1818-1816;19-20,1813-1812	x-x,1819-1819[BULt];17-18,1815-1814[SIL]	((..(((.(((((((((((((&)))))))))))))-)))..))	GAUGGGGUUGAGUUGGCAGCU&AGCUGCCGACUCA-UUCAUUC	2	0.493605
miR2111a-mature	Potri.002G079900.1	DPP6 N-terminal domain-like protein	2059	2079	2070	2070	10	-35.7	-26.6	0.745098	8.5	4-13,2076-2067;15-21,2065-2059	1-3,2079-2077[UP5];14-14,2066-2066[SIL]	(((((((.((((((((((...&...)))))))))).)))))))	CAAGCCUGAGGAUGUGGAGUG&UAAUCUGCAUCCUGAGGUUUG	2	0.493605
miR166a-mature	Potri.002G258000.1		3165	3186	3177	3177	10	-44.1	-32.4	0.734694	6.5	1-2,3186-3185;4-17,3183-3170;18-21,3168-3165	3-3,3184-3184[SIL];x-x,3169-3169[BULt]	((((.((((((((((((((.((&)).))))))))))))))-))))	GGGGAAGUGGAGCUUGGUUGGG&UCGGACCAGGCUUCAUU-CCCC	2	0.493605
miR166g-mature	Potri.002G258000.1		3165	3186	3177	3177	10	-44.1	-32.4	0.734694	6.5	1-2,3186-3185;4-17,3183-3170;18-21,3168-3165	3-3,3184-3184[SIL];x-x,3169-3169[BULt]	((((.((((((((((((((.((&)).))))))))))))))-))))	GGGGAAGUGGAGCUUGGUUGGG&UCGGACCAGGCUUCAUU-CCCC	2	0.493605
miR166n-mature	Potri.002G258000.1		3165	3186	3177	3177	10	-44.1	-32.4	0.734694	6.5	1-2,3186-3185;4-17,3183-3170;18-21,3168-3165	3-3,3184-3184[SIL];x-x,3169-3169[BULt]	((((.((((((((((((((.((&)).))))))))))))))-))))	GGGGAAGUGGAGCUUGGUUGGG&UCGGACCAGGCUUCAUU-CCCC	2	0.493605
miR319f-mature	Potri.003G148800.1	Cyclin family protein	1683	1703	1694	1694	10	-36.3	-27.1	0.746556	5	1-13,1703-1691;14-16,1689-1687;19-20,1684-1683	x-x,1690-1690[BULt];17-18,1686-1685[SIL]	((..(((.(((((((((((((&)))))))))))))-)))..))	GAUGGGGUUGAGUUGGCAGCU&AGCUGCCGACUCA-UUCAUUC	2	0.493605
miR319i-mature	Potri.005G122400.3	late embryogenesis abundant domain-containing protein / LEA domain-containing protein	393	413	403	403	10	-36.3	-27.1	0.746556	6	2-9,412-405;10-16,403-397;18-20,395-393	1-1,413-413[UP5];x-x,404-404[BULt];17-17,396-396[SIL]	(((.(((((((.((((((((.&.))))))))-))))))).)))	GAGAGAGUGAGUUUGGCAGCG&AGCUGCCGA-CUCAUUCAUUC	2	0.493605
miR1446b-mature	Potri.007G116200.1	(1 of 1) PTHR21650:SF2 - KINETOCHORE PROTEIN NUF2	684	705	696	697	9	-38.3	-28.9	0.754569	4	1-10,705-696;11-15,694-690;17-21,688-684	x-x,695-695[BULt];16-16,689-689[SIL]	(((((.(((((.((((((((((&))))))))))-))))).)))))	GUUGAAGGAGAGGAGUUCGGAA&UUCUGAACUC-UCUCCCUCAAC	2	0.493605
miR166i-star	Potri.009G011000.8	Protein of unknown function (DUF707)	276	296	287	286	11	-37.7	-27.8	0.737401	9	5-21,292-276	1-4,296-293[UP5]	(((((((((((((((((....&....)))))))))))))))))	UCUUGGAUCAGGCAGCAAUGU&GGAAUGCUGUCUGAUUCGAGA	2	0.493605
miR160b-mature	Potri.011G106100.1	Ribosomal protein L13 family protein	566	587	577	577	10	-45.2	-34.3	0.75885	5.5	1-7,587-581;8-9,579-578;11-20,576-567	x-x,580-580[BULt];10-10,577-577[SIL];21-21,566-566[UP3]	.((((((((((.((.(((((((&)))))))-)).)))))))))).	AGGCAUUCAGGAAGACCAGGCG&UGCCUGG-CUCCCUGAAUGCCA	2	0.493605
miR160f-mature	Potri.011G106100.1	Ribosomal protein L13 family protein	566	587	577	577	10	-45.2	-34.3	0.75885	5.5	1-7,587-581;8-9,579-578;11-20,576-567	x-x,580-580[BULt];10-10,577-577[SIL];21-21,566-566[UP3]	.((((((((((.((.(((((((&)))))))-)).)))))))))).	AGGCAUUCAGGAAGACCAGGCG&UGCCUGG-CUCCCUGAAUGCCA	2	0.493605
miR171b-mature	Potri.012G098300.1	chlorsulfuron/imidazolinone resistant 1	1188	1208	1199	1199	10	-36.4	-25.8	0.708791	6	3-18,1206-1191	1-2,1208-1207[UP5];19-21,1190-1188[UP3]	...((((((((((((((((..&..))))))))))))))))...	UAUUGAUAUUGAUUCGGCUGA&CGAGCCGAAUCAAUAUCACUC	2	0.493605
miR482c-mature	Potri.018G100232.1		475	499	490	490	10	-43.3	-32.2	0.743649	9.5	3-13,497-487;14-22,483-475	1-2,499-498[UP5];x-x,486-484[BULt]	(((((((((...(((((((((((..&..)))))))))))---)))))))))	GGUGUGGGAGUUGGGCUUGGAGAAG&UCUUUCCGAGUCC---UCCCAUACC	2	0.493605
miR166m-mature	Potri.002G258000.1		3165	3186	3177	3177	10	-44.1	-32.4	0.734694	6.5	1-2,3186-3185;4-17,3183-3170;18-21,3168-3165	3-3,3184-3184[SIL];x-x,3169-3169[BULt]	((((.((((((((((((((.((&)).))))))))))))))-))))	GGGGAAGUGGAGCUUGGUUGGG&UCGGACCAGGCUUCAUU-CCCC	2	0.505349
miR399b-star	Potri.005G114300.4	phosphotransferases, alcohol group as acceptor;binding;inositol or phosphatidylinositol kinases	10389	10414	10400	10399	11	-37.6	-28.9	0.768617	14.5	3-6,10412-10409;7-21,10403-10389	1-2,10414-10413[UP5];x-x,10408-10404[BULt]	(((((((((((((((.....((((..&..))))-----)))))))))))))))	UCUGCCAGAGGAGAGACUUCUUGCUG&GUGCAA-----UUCUCCUUUGGCAGA	2	0.505349
miR171b-mature	Potri.006G164632.1		189	209	200	201	9	-36.4	-25.8	0.708791	6.5	1-1,209-209;4-17,206-193;19-21,191-189	2-3,208-207[SIL];18-18,192-192[SIL]	(((.((((((((((((((..(&)..)))))))))))))).)))	GAGGGAUGUUGAUUUGGCGAG&CGAGCCGAAUCAAUAUCACUC	2	0.505349
miR166a-star	Potri.009G006600.1	xyloglucan endo-transglycosylase-related 8	1005	1024	1016	1017	9	-41.1	-29.2	0.710462	6.5	1-3,1024-1022;5-9,1020-1016;11-20,1015-1006	4-4,1021-1021[SIL];10-10,x-x[BULq];21-21,1005-1005[UP3]	.((((((((((-(((((.(((&))).))))).)))))))))).	GCUUGAGCCAG-CAGCAGUCC&GGAAUGUUGUCUGGCUCGAGG	2	0.505349
miR166c-star	Potri.009G006600.1	xyloglucan endo-transglycosylase-related 8	1005	1024	1016	1017	9	-41.1	-29.2	0.710462	6.5	1-3,1024-1022;5-9,1020-1016;11-20,1015-1006	4-4,1021-1021[SIL];10-10,x-x[BULq];21-21,1005-1005[UP3]	.((((((((((-(((((.(((&))).))))).)))))))))).	GCUUGAGCCAG-CAGCAGUCC&GGAAUGUUGUCUGGCUCGAGG	2	0.505349
miR166g-star	Potri.009G006600.1	xyloglucan endo-transglycosylase-related 8	1005	1024	1016	1017	9	-41.1	-29.2	0.710462	6.5	1-3,1024-1022;5-9,1020-1016;11-20,1015-1006	4-4,1021-1021[SIL];10-10,x-x[BULq];21-21,1005-1005[UP3]	.((((((((((-(((((.(((&))).))))).)))))))))).	GCUUGAGCCAG-CAGCAGUCC&GGAAUGUUGUCUGGCUCGAGG	2	0.505349
miR166l-star	Potri.009G006600.1	xyloglucan endo-transglycosylase-related 8	1005	1024	1016	1017	9	-41.1	-29.2	0.710462	6.5	1-3,1024-1022;5-9,1020-1016;11-20,1015-1006	4-4,1021-1021[SIL];10-10,x-x[BULq];21-21,1005-1005[UP3]	.((((((((((-(((((.(((&))).))))).)))))))))).	GCUUGAGCCAG-CAGCAGUCC&GGAAUGUUGUCUGGCUCGAGG	2	0.505349
miR166m-star	Potri.009G006600.1	xyloglucan endo-transglycosylase-related 8	1005	1024	1016	1017	9	-41.1	-29.2	0.710462	6.5	1-3,1024-1022;5-9,1020-1016;11-20,1015-1006	4-4,1021-1021[SIL];10-10,x-x[BULq];21-21,1005-1005[UP3]	.((((((((((-(((((.(((&))).))))).)))))))))).	GCUUGAGCCAG-CAGCAGUCC&GGAAUGUUGUCUGGCUCGAGG	2	0.505349
miR2111a-mature	Potri.010G229700.1	NAC domain containing protein 50	521	544	532	532	10	-35.7	-26.5	0.742297	10.5	3-9,542-536;10-21,532-521	1-2,544-543[UP5];x-x,535-533[BULt]	((((((((((((...(((((((..&..)))))))---))))))))))))	CGAACCUUGGGACCUUGCAGAUAA&UAAUCUGCA---UCCUGAGGUUUG	2	0.505349
miR319h-star	Potri.012G108200.4	Calcium-dependent phospholipid-binding Copine family protein	1539	1558	1549	1549	10	-34.6	-26.8	0.774566	6.5	1-8,1558-1551;10-11,1549-1548;13-19,1546-1540	9-9,1550-1550[SIL];12-12,1547-1547[SIL];20-20,1539-1539[UP3]	.(((((((.((.((((((((&)))))))).)).))))))).	UUGUUGGAGUUGGAGGAGCU&AGCUCCUUGAAGUCCAAUAG	2	0.505349
miR164e-star	Potri.001G082100.1	SART-1 family	1604	1624	1616	1615	11	-41.9	-31.7	0.756563	5	2-4,1623-1621;6-15,1620-1611;16-21,1609-1604	1-1,1624-1624[UP5];5-5,x-x[BULq];x-x,1610-1610[BULt]	((((((.((((((((((-(((.&.))).))))))))))-))))))	GAUGGGAGAAGGCAGGC-CAUU&CAUGUGCCUGUCUUC-CCCAUC	2	0.51682
miR171a-star	Potri.001G306500.1	Transducin/WD40 repeat-like superfamily protein	815	836	827	827	10	-36.5	-27	0.739726	5.5	1-2,836-835;4-15,833-822;17-21,819-815	3-3,834-834[SIL];16-16,821-820[AILt]	(((((..((((((((((((.((&)).))))))))))))-.)))))	GAUUGCUGCCUCACCAACACUG&CGAUGUUGGUGAGGU-UCAAUC	2	0.51682
miR166c-mature	Potri.002G258000.1		3165	3186	3177	3177	10	-44.1	-32.4	0.734694	6.5	1-2,3186-3185;4-17,3183-3170;18-21,3168-3165	3-3,3184-3184[SIL];x-x,3169-3169[BULt]	((((.((((((((((((((.((&)).))))))))))))))-))))	GGGGAAGUGGAGCUUGGUUGGG&UCGGACCAGGCUUCAUU-CCCC	2	0.51682
miR166j-mature	Potri.002G258000.1		3165	3186	3177	3177	10	-44.1	-32.4	0.734694	6.5	1-2,3186-3185;4-17,3183-3170;18-21,3168-3165	3-3,3184-3184[SIL];x-x,3169-3169[BULt]	((((.((((((((((((((.((&)).))))))))))))))-))))	GGGGAAGUGGAGCUUGGUUGGG&UCGGACCAGGCUUCAUU-CCCC	2	0.51682
miR2111b-mature	Potri.004G121400.2	pescadillo-related	1661	1681	1672	1672	10	-35.7	-26.5	0.742297	10	5-20,1677-1662	1-4,1681-1678[UP5];21-21,1661-1661[UP3]	.((((((((((((((((....&....)))))))))))))))).	GGAACUUCAGGGUGCAGUCAU&UAAUCUGCAUCCUGAGGUUUG	2	0.51682
miR477a-mature	Potri.005G094300.1	Alanyl-tRNA synthetase	2992	3013	3002	3001	11	-41.2	-31	0.752427	6.5	1-7,3013-3007;8-16,3004-2996;18-21,2995-2992	x-x,3006-3005[BULt];17-17,x-x[BULq]	((((-(((((((((..(((((((&)))))))--))))))))).))))	UUGG-GGCCUCUGAAAGGGAGGU&AUCUCCC--UCAGAGGCUUCCAA	2	0.51682
miR319d-mature	Potri.006G087800.1		178	203	194	194	10	-35.2	-27.3	0.775568	8.5	2-16,202-188;17-20,181-178	1-1,203-203[UP5];x-x,187-182[BULt]	((((......(((((((((((((((.&.)))))))))))))))------))))	GGAGACCACUCUCCCUUCAAUCCAGU&UUUGGAUUGAAGGGAG------CUCU	2	0.51682
miR319h-mature	Potri.006G087800.1		178	203	194	194	10	-35.2	-27.3	0.775568	8.5	2-16,202-188;17-20,181-178	1-1,203-203[UP5];x-x,187-182[BULt]	((((......(((((((((((((((.&.)))))))))))))))------))))	GGAGACCACUCUCCCUUCAAUCCAGU&UUUGGAUUGAAGGGAG------CUCU	2	0.51682
miR171c-star	Potri.006G164632.1		189	209	200	201	9	-36.4	-25.8	0.708791	6.5	1-1,209-209;4-17,206-193;19-21,191-189	2-3,208-207[SIL];18-18,192-192[SIL]	(((.((((((((((((((..(&)..)))))))))))))).)))	GAGGGAUGUUGAUUUGGCGAG&CGAGCCGAAUCAAUAUCACUC	2	0.51682
miR396e-mature	Potri.009G004000.1	cyclin-dependent kinase-subunit 1	231	251	242	242	10	-34.9	-28.3	0.810888	3.5	2-12,250-240;14-21,238-231	1-1,251-251[UP5];13-13,239-239[SIL]	((((((((.(((((((((((.&.))))))))))).))))))))	GAGUUCAACAAAGCCGUGGGU&UUCCACGGCUUUCUUGAACUU	2	0.51682
miR396d-mature	Potri.009G041200.5	RNA helicase, ATP-dependent, SK12/DOB1 protein	942	961	953	952	11	-34.9	-28.4	0.813754	4	1-6,961-956;8-20,955-943	7-7,x-x[BULq];21-21,942-942[UP3]	.(((((((((((((-((((((&)))))).))))))))))))).	UGUUCAAGAAAGCC-UGGGAA&UUUCCACGGCUUUCUUGAACU	2	0.51682
miR166f-star	Potri.010G202400.5	TRF-like 9	2108	2128	2119	2119	10	-38.3	-27.6	0.720627	6.5	1-4,2128-2125;6-8,2123-2121;10-21,2119-2108	5-5,2124-2124[SIL];9-9,2120-2120[SIL]	((((((((((((.(((.((((&)))).))).))))))))))))	CGUCGAACCAGGAGACCAUUC&GGAUUGUCGUCUGGUUCGAUG	2	0.51682
miR319f-mature	Potri.001G081600.1	Cyclin family protein	2403	2423	2414	2414	10	-36.3	-27.1	0.746556	5	1-13,2423-2411;14-16,2409-2407;19-20,2404-2403	x-x,2410-2410[BULt];17-18,2406-2405[SIL]	((..(((.(((((((((((((&)))))))))))))-)))..))	GAUGGGGUUGAGUUGGCAGCU&AGCUGCCGACUCA-UUCAUUC	2	0.528025
miR164a-mature	Potri.001G387600.3	SecY protein transport family protein	1209	1228	1220	1220	10	-44.3	-32	0.722348	6.5	3-8,1226-1221;10-20,1220-1210	1-2,1228-1227[UP5];9-9,x-x[BULq];21-21,1209-1209[UP3]	.(((((((((((-((((((..&..)))))).))))))))))).	AGCAUGUGCCCU-CUUCUCAA&UGGAGAAGCAGGGCACGUGCA	2	0.528025
miR164c-mature	Potri.001G387600.3	SecY protein transport family protein	1209	1228	1220	1220	10	-44.3	-32	0.722348	6.5	3-8,1226-1221;10-20,1220-1210	1-2,1228-1227[UP5];9-9,x-x[BULq];21-21,1209-1209[UP3]	.(((((((((((-((((((..&..)))))).))))))))))).	AGCAUGUGCCCU-CUUCUCAA&UGGAGAAGCAGGGCACGUGCA	2	0.528025
miR164d-mature	Potri.001G387600.4	SecY protein transport family protein	1214	1233	1225	1225	10	-44.3	-32	0.722348	6.5	3-8,1231-1226;10-20,1225-1215	1-2,1233-1232[UP5];9-9,x-x[BULq];21-21,1214-1214[UP3]	.(((((((((((-((((((..&..)))))).))))))))))).	AGCAUGUGCCCU-CUUCUCAA&UGGAGAAGCAGGGCACGUGCA	2	0.528025
miR164e-mature	Potri.001G387600.4	SecY protein transport family protein	1214	1233	1225	1225	10	-44.3	-32	0.722348	6.5	3-8,1231-1226;10-20,1225-1215	1-2,1233-1232[UP5];9-9,x-x[BULq];21-21,1214-1214[UP3]	.(((((((((((-((((((..&..)))))).))))))))))).	AGCAUGUGCCCU-CUUCUCAA&UGGAGAAGCAGGGCACGUGCA	2	0.528025
miR2111a-mature	Potri.004G121400.2	pescadillo-related	1661	1681	1672	1672	10	-35.7	-26.5	0.742297	10	5-20,1677-1662	1-4,1681-1678[UP5];21-21,1661-1661[UP3]	.((((((((((((((((....&....)))))))))))))))).	GGAACUUCAGGGUGCAGUCAU&UAAUCUGCAUCCUGAGGUUUG	2	0.528025
miR477b-mature	Potri.005G094300.1	Alanyl-tRNA synthetase	2992	3013	3002	3001	11	-41.2	-31	0.752427	6.5	1-7,3013-3007;8-16,3004-2996;18-21,2995-2992	x-x,3006-3005[BULt];17-17,x-x[BULq]	((((-(((((((((..(((((((&)))))))--))))))))).))))	UUGG-GGCCUCUGAAAGGGAGGU&AUCUCCC--UCAGAGGCUUCCAA	2	0.528025
miR395a-mature	Potri.006G250900.4	Cyclophilin-like peptidyl-prolyl cis-trans isomerase family protein	2033	2052	2043	2043	10	-39.1	-28.1	0.71867	6	1-4,2052-2049;6-17,2047-2036;19-21,2035-2033	5-5,2048-2048[SIL];18-18,x-x[BULq]	(((-((((((((((((.((((&)))).)))))))))))).)))	GGG-UCUCCCAAGCGCAUCAG&CUGAAGUGUUUGGGGGAACUC	2	0.528025
miR395b-mature	Potri.006G250900.4	Cyclophilin-like peptidyl-prolyl cis-trans isomerase family protein	2033	2052	2043	2043	10	-39.1	-28.1	0.71867	6	1-4,2052-2049;6-17,2047-2036;19-21,2035-2033	5-5,2048-2048[SIL];18-18,x-x[BULq]	(((-((((((((((((.((((&)))).)))))))))))).)))	GGG-UCUCCCAAGCGCAUCAG&CUGAAGUGUUUGGGGGAACUC	2	0.528025
miR395d-mature	Potri.006G250900.4	Cyclophilin-like peptidyl-prolyl cis-trans isomerase family protein	2033	2052	2043	2043	10	-39.1	-28.1	0.71867	6	1-4,2052-2049;6-17,2047-2036;19-21,2035-2033	5-5,2048-2048[SIL];18-18,x-x[BULq]	(((-((((((((((((.((((&)))).)))))))))))).)))	GGG-UCUCCCAAGCGCAUCAG&CUGAAGUGUUUGGGGGAACUC	2	0.528025
miR395f-mature	Potri.006G250900.4	Cyclophilin-like peptidyl-prolyl cis-trans isomerase family protein	2033	2052	2043	2043	10	-39.1	-28.1	0.71867	6	1-4,2052-2049;6-17,2047-2036;19-21,2035-2033	5-5,2048-2048[SIL];18-18,x-x[BULq]	(((-((((((((((((.((((&)))).)))))))))))).)))	GGG-UCUCCCAAGCGCAUCAG&CUGAAGUGUUUGGGGGAACUC	2	0.528025
miR475a-mature	Potri.015G068900.2	Transducin/WD40 repeat-like superfamily protein	474	494	485	485	10	-34.2	-26.4	0.77193	9	4-20,491-475	1-3,494-492[UP5];21-21,474-474[UP3]	.(((((((((((((((((...&...))))))))))))))))).	CUUGCUCUUAUGAUGGCCGAG&AAUGGCCAUUGUAAGAGUAGA	2	0.528025
miR472a-mature	Potri.016G086200.1	alpha/beta-Hydrolases superfamily protein	1614	1633	1624	1623	11	-41.7	-30.3	0.726619	5.5	2-18,1632-1616;20-21,1615-1614	1-1,1633-1633[UP5];19-19,x-x[BULq]	((-(((((((((((((((((.&.))))))))))))))))).))	GG-CUCAGGUCCAUGUACAGU&UUUGUGCGUGGAUCUGAGGCC	2	0.528025
miR472b-mature	Potri.001G028750.1		857	878	869	869	10	-43.3	-34.08	0.787067	4	1-16,878-863;20-22,859-857	17-19,862-860[SIL]	(((...((((((((((((((((&))))))))))))))))...)))	GGGUUUGGUGGAGUUGGGAAGA&UUUUCCCAACUCCACCCAUCCC	2	0.53897
miR164b-mature	Potri.001G387600.3	SecY protein transport family protein	1209	1228	1220	1220	10	-44.3	-32	0.722348	6.5	3-8,1226-1221;10-20,1220-1210	1-2,1228-1227[UP5];9-9,x-x[BULq];21-21,1209-1209[UP3]	.(((((((((((-((((((..&..)))))).))))))))))).	AGCAUGUGCCCU-CUUCUCAA&UGGAGAAGCAGGGCACGUGCA	2	0.53897
miR164d-mature	Potri.001G387600.3	SecY protein transport family protein	1209	1228	1220	1220	10	-44.3	-32	0.722348	6.5	3-8,1226-1221;10-20,1220-1210	1-2,1228-1227[UP5];9-9,x-x[BULq];21-21,1209-1209[UP3]	.(((((((((((-((((((..&..)))))).))))))))))).	AGCAUGUGCCCU-CUUCUCAA&UGGAGAAGCAGGGCACGUGCA	2	0.53897
miR164e-mature	Potri.001G387600.3	SecY protein transport family protein	1209	1228	1220	1220	10	-44.3	-32	0.722348	6.5	3-8,1226-1221;10-20,1220-1210	1-2,1228-1227[UP5];9-9,x-x[BULq];21-21,1209-1209[UP3]	.(((((((((((-((((((..&..)))))).))))))))))).	AGCAUGUGCCCU-CUUCUCAA&UGGAGAAGCAGGGCACGUGCA	2	0.53897
miR395f-star	Potri.001G407300.2	DNA repair and meiosis protein (Mre11)	1632	1654	1645	1644	11	-37.2	-27.3	0.733871	6	1-13,1654-1642;14-20,1639-1633	x-x,1641-1640[BULt];21-21,1632-1632[UP3]	.(((((((..(((((((((((((&)))))))))))))--))))))).	AGUUGGAGAAUGCUUGGAGGAAC&GUUCCUCUGAGCA--CUUCAAUG	2	0.53897
miR319i-mature	Potri.003G148800.1	Cyclin family protein	1683	1703	1694	1694	10	-36.3	-27.1	0.746556	5	1-13,1703-1691;14-16,1689-1687;19-20,1684-1683	x-x,1690-1690[BULt];17-18,1686-1685[SIL]	((..(((.(((((((((((((&)))))))))))))-)))..))	GAUGGGGUUGAGUUGGCAGCU&AGCUGCCGACUCA-UUCAUUC	2	0.53897
miR6427-mature	Potri.006G034500.1	Basic-leucine zipper (bZIP) transcription factor family protein	937	960	949	949	10	-34.5	-25	0.724638	8	1-4,960-957;5-9,954-950;11-20,948-939	x-x,956-955[BULt];10-10,949-949[SIL];21-22,938-937[UP3]	..((((((((((.(((((..((((&))))--))))).))))))))))..	AGGUGAGAAUGAUGCAUUCCACGA&UCGU--AAUGCUUCAUUCUCACAA	2	0.53897
miR395c-mature	Potri.006G250900.4	Cyclophilin-like peptidyl-prolyl cis-trans isomerase family protein	2033	2052	2043	2043	10	-39.1	-28.1	0.71867	6	1-4,2052-2049;6-17,2047-2036;19-21,2035-2033	5-5,2048-2048[SIL];18-18,x-x[BULq]	(((-((((((((((((.((((&)))).)))))))))))).)))	GGG-UCUCCCAAGCGCAUCAG&CUGAAGUGUUUGGGGGAACUC	2	0.53897
miR395e-mature	Potri.006G250900.4	Cyclophilin-like peptidyl-prolyl cis-trans isomerase family protein	2033	2052	2043	2043	10	-39.1	-28.1	0.71867	6	1-4,2052-2049;6-17,2047-2036;19-21,2035-2033	5-5,2048-2048[SIL];18-18,x-x[BULq]	(((-((((((((((((.((((&)))).)))))))))))).)))	GGG-UCUCCCAAGCGCAUCAG&CUGAAGUGUUUGGGGGAACUC	2	0.53897
miR160b-mature	Potri.010G157400.1	Protein kinase superfamily protein	615	635	626	626	10	-45.2	-33.6	0.743363	7	3-14,633-622;16-20,620-616	1-2,635-634[UP5];15-15,621-621[SIL];21-21,615-615[UP3]	.(((((.((((((((((((..&..)))))))))))).))))).	AGGCGUCCGGGGAGCUAGGGU&UGCCUGGCUCCCUGAAUGCCA	2	0.53897
miR160f-mature	Potri.010G157400.1	Protein kinase superfamily protein	615	635	626	626	10	-45.2	-33.6	0.743363	7	3-14,633-622;16-20,620-616	1-2,635-634[UP5];15-15,621-621[SIL];21-21,615-615[UP3]	.(((((.((((((((((((..&..)))))))))))).))))).	AGGCGUCCGGGGAGCUAGGGU&UGCCUGGCUCCCUGAAUGCCA	2	0.53897
miR396d-mature	Potri.012G022600.3	growth-regulating factor 7	1296	1317	1307	1307	10	-34.9	-28.4	0.813754	5	2-8,1316-1310;9-20,1308-1297	1-1,1317-1317[UP5];x-x,1309-1309[BULt];21-21,1296-1296[UP3]	.((((((((((((.(((((((.&.)))))))-)))))))))))).	CGUUCAAGAAAGCAUGUGGAAC&UUUCCACG-GCUUUCUUGAACU	2	0.53897
miR319d-star	Potri.012G108200.1	Calcium-dependent phospholipid-binding Copine family protein	1651	1671	1662	1662	10	-36.5	-26.8	0.734247	7.5	1-8,1671-1664;10-11,1662-1661;13-19,1659-1653	9-9,1663-1663[SIL];12-12,1660-1660[SIL];20-21,1652-1651[UP3]	..(((((((.((.((((((((&)))))))).)).)))))))..	AUUGUUGGAGUUGGAGGAGCU&AGCUCCUUGAAGUCCAAUAGA	2	0.53897
miR319h-star	Potri.012G108200.1	Calcium-dependent phospholipid-binding Copine family protein	1652	1671	1662	1662	10	-34.6	-26.8	0.774566	6.5	1-8,1671-1664;10-11,1662-1661;13-19,1659-1653	9-9,1663-1663[SIL];12-12,1660-1660[SIL];20-20,1652-1652[UP3]	.(((((((.((.((((((((&)))))))).)).))))))).	UUGUUGGAGUUGGAGGAGCU&AGCUCCUUGAAGUCCAAUAG	2	0.53897
miR171b-mature	Potri.013G132500.3	Tetratricopeptide repeat (TPR)-like superfamily protein	1041	1061	1052	1053	9	-36.4	-25.8	0.708791	7.5	3-6,1059-1056;9-21,1053-1041	1-2,1061-1060[UP5];7-8,1055-1054[SIL]	(((((((((((((..((((..&..))))..)))))))))))))	GGGUGAUAUUGAUGGGGCUGA&CGAGCCGAAUCAAUAUCACUC	2	0.53897
miR171c-star	Potri.013G132500.3	Tetratricopeptide repeat (TPR)-like superfamily protein	1041	1061	1052	1053	9	-36.4	-25.8	0.708791	7.5	3-6,1059-1056;9-21,1053-1041	1-2,1061-1060[UP5];7-8,1055-1054[SIL]	(((((((((((((..((((..&..))))..)))))))))))))	GGGUGAUAUUGAUGGGGCUGA&CGAGCCGAAUCAAUAUCACUC	2	0.53897
miR6445a-mature	Potri.017G010200.1	MAP kinase 6	187	208	200	200	10	-34.4	-26.1	0.758721	6	1-3,208-206;5-16,205-194;17-22,192-187	4-4,x-x[BULq];x-x,193-193[BULt]	((((((.((((((((((((-(((&))).))))))))))))-))))))	CCAUUUAUGGGAGGAGGAG-GAG&UUCAUUCCUCUUCCUA-AAAUGG	2	0.53897
miR6445b-mature	Potri.017G010200.1	MAP kinase 6	187	208	200	200	10	-34.4	-26.1	0.758721	6	1-3,208-206;5-16,205-194;17-22,192-187	4-4,x-x[BULq];x-x,193-193[BULt]	((((((.((((((((((((-(((&))).))))))))))))-))))))	CCAUUUAUGGGAGGAGGAG-GAG&UUCAUUCCUCUUCCUA-AAAUGG	2	0.53897
miR319i-mature	Potri.001G081600.2	Cyclin family protein	1812	1832	1823	1823	10	-36.3	-27.1	0.746556	5	1-13,1832-1820;14-16,1818-1816;19-20,1813-1812	x-x,1819-1819[BULt];17-18,1815-1814[SIL]	((..(((.(((((((((((((&)))))))))))))-)))..))	GAUGGGGUUGAGUUGGCAGCU&AGCUGCCGACUCA-UUCAUUC	2	0.549662
miR164a-mature	Potri.001G387600.4	SecY protein transport family protein	1214	1233	1225	1225	10	-44.3	-32	0.722348	6.5	3-8,1231-1226;10-20,1225-1215	1-2,1233-1232[UP5];9-9,x-x[BULq];21-21,1214-1214[UP3]	.(((((((((((-((((((..&..)))))).))))))))))).	AGCAUGUGCCCU-CUUCUCAA&UGGAGAAGCAGGGCACGUGCA	2	0.549662
miR164b-mature	Potri.001G387600.4	SecY protein transport family protein	1214	1233	1225	1225	10	-44.3	-32	0.722348	6.5	3-8,1231-1226;10-20,1225-1215	1-2,1233-1232[UP5];9-9,x-x[BULq];21-21,1214-1214[UP3]	.(((((((((((-((((((..&..)))))).))))))))))).	AGCAUGUGCCCU-CUUCUCAA&UGGAGAAGCAGGGCACGUGCA	2	0.549662
miR164c-mature	Potri.001G387600.4	SecY protein transport family protein	1214	1233	1225	1225	10	-44.3	-32	0.722348	6.5	3-8,1231-1226;10-20,1225-1215	1-2,1233-1232[UP5];9-9,x-x[BULq];21-21,1214-1214[UP3]	.(((((((((((-((((((..&..)))))).))))))))))).	AGCAUGUGCCCU-CUUCUCAA&UGGAGAAGCAGGGCACGUGCA	2	0.549662
miR6478-mature	Potri.004G048675.2	homeobox-1	1447	1471	1462	1461	11	-39.5	-28.2	0.713924	9	1-6,1471-1466;8-16,1464-1456;17-20,1451-1448	7-7,1465-1465[SIL];x-x,1455-1452[BULt];21-21,1447-1447[UP3]	.((((....(((((((((.((((((&)))))).)))))))))----)))).	CACCAUGACACUGAGCUGCGGUUGG&CCGACCUUAGCUCAGU----UGGUA	2	0.549662
miR319g-mature	Potri.004G065800.11	TEOSINTE BRANCHED 1, cycloidea and PCF transcription factor 2	1807	1826	1817	1817	10	-38.5	-29.1	0.755844	4.5	2-14,1825-1813;17-20,1810-1807	1-1,1826-1826[UP5];15-16,1812-1811[SIL]	((((..(((((((((((((.&.)))))))))))))..))))	GGGGGACCCUUCAGUCCAAU&CUUGGAUUGAAGGGAGCUCC	2	0.549662
miR169b-mature	Potri.005G081600.2		518	539	529	530	9	-40.6	-28.7	0.706897	8	2-7,538-533;9-19,530-520	1-1,539-539[UP5];8-8,532-531[AILt];20-21,519-518[UP3]	..(((((((((((..((((((.&.))))))-.)))))))))))..	AUGGCUAGUUGUCAAUUGGCUU&UAGCCAA-GGACGACUAGCCUA	2	0.549662
miR171d-star	Potri.010G246500.2	(1 of 1) PTHR13309 - NUCLEAR FRAGILE X MENTAL RETARDATION PROTEIN INTERACTING PROTEIN 1	823	843	834	833	11	-36.5	-27	0.739726	8	2-17,842-827	1-1,843-843[UP5];18-21,826-823[UP3]	....((((((((((((((((.&.))))))))))))))))....	CAAGGGAUCUCGCCAGCAUCA&CGAUGUUGGUGAGGUUCAAUC	2	0.549662
miR171c-star	Potri.012G098300.1	chlorsulfuron/imidazolinone resistant 1	1188	1208	1199	1199	10	-36.4	-25.8	0.708791	6	3-18,1206-1191	1-2,1208-1207[UP5];19-21,1190-1188[UP3]	...((((((((((((((((..&..))))))))))))))))...	UAUUGAUAUUGAUUCGGCUGA&CGAGCCGAAUCAAUAUCACUC	2	0.549662
miR319h-star	Potri.012G108200.7	Calcium-dependent phospholipid-binding Copine family protein	1895	1914	1905	1905	10	-34.6	-26.8	0.774566	6.5	1-8,1914-1907;10-11,1905-1904;13-19,1902-1896	9-9,1906-1906[SIL];12-12,1903-1903[SIL];20-20,1895-1895[UP3]	.(((((((.((.((((((((&)))))))).)).))))))).	UUGUUGGAGUUGGAGGAGCU&AGCUCCUUGAAGUCCAAUAG	2	0.549662
miR476-star	Potri.015G003500.1		569	589	580	580	10	-30.8	-24.9	0.808442	8	5-21,585-569	1-4,589-586[UP5]	(((((((((((((((((....&....)))))))))))))))))	CUUUGCAAAGAAGGGUUUAUC&UAGUAAUCCUUCUUUGCAAAG	2	0.549662
miR319e-mature	Potri.001G081600.1	Cyclin family protein	2403	2423	2414	2414	10	-36.3	-27.1	0.746556	5	1-13,2423-2411;14-16,2409-2407;19-20,2404-2403	x-x,2410-2410[BULt];17-18,2406-2405[SIL]	((..(((.(((((((((((((&)))))))))))))-)))..))	GAUGGGGUUGAGUUGGCAGCU&AGCUGCCGACUCA-UUCAUUC	2	0.560105
miR6421-mature	Potri.001G142100.1	ARF-GAP domain 9	464	486	475	475	10	-35.9	-26.18	0.729248	9.5	1-8,486-479;11-21,474-464	9-10,478-475[AILt]	(((((((((((....((((((((&))))))))--..)))))))))))	CUUCCUUUGCAUCGACUGCUCUG&UAGAGCAG--AUUGUAAGGGAAG	2	0.560105
miR172c-mature	Potri.002G189700.2	RING/U-box superfamily protein	2098	2118	2109	2109	10	-34.3	-25.9	0.755102	7.5	2-18,2117-2101	1-1,2118-2118[UP5];19-21,2100-2098[UP3]	...(((((((((((((((((.&.)))))))))))))))))...	GGACAGUAUCGUCAGGGUUCA&AGAAUCUUGAUGAUGCUGCAU	2	0.560105
miR319h-star	Potri.012G108200.6	Calcium-dependent phospholipid-binding Copine family protein	1806	1825	1816	1816	10	-34.6	-26.8	0.774566	6.5	1-8,1825-1818;10-11,1816-1815;13-19,1813-1807	9-9,1817-1817[SIL];12-12,1814-1814[SIL];20-20,1806-1806[UP3]	.(((((((.((.((((((((&)))))))).)).))))))).	UUGUUGGAGUUGGAGGAGCU&AGCUCCUUGAAGUCCAAUAG	2	0.560105
miR319d-star	Potri.012G108200.7	Calcium-dependent phospholipid-binding Copine family protein	1894	1914	1905	1905	10	-36.5	-26.8	0.734247	7.5	1-8,1914-1907;10-11,1905-1904;13-19,1902-1896	9-9,1906-1906[SIL];12-12,1903-1903[SIL];20-21,1895-1894[UP3]	..(((((((.((.((((((((&)))))))).)).)))))))..	AUUGUUGGAGUUGGAGGAGCU&AGCUCCUUGAAGUCCAAUAGA	2	0.560105
miR475a-mature	Potri.014G089700.1	Heavy metal transport/detoxification superfamily protein	461	493	472	472	10	-34.2	-26	0.760234	25	2-9,492-485;10-21,472-461	1-1,493-493[UP5];x-x,484-473[BULt]	((((((((((((............((((((((.&.))))))))------------))))))))))))	UCUACUCUUACAGGAAUUGAUUCCAUGGCCAUC&AAUGGCCAU------------UGUAAGAGUAGA	2	0.560105
miR396e-mature	Potri.015G006200.4	growth-regulating factor 7	477	498	488	488	10	-34.9	-28.3	0.810888	5	1-7,498-492;8-19,490-479	x-x,491-491[BULt];20-21,478-477[UP3]	..((((((((((((.(((((((&)))))))-))))))))))))..	CCGUUCAAGAAAGCAUGUGGAA&UUCCACG-GCUUUCUUGAACUU	2	0.560105
miR166a-star	Potri.017G048000.1	sequence-specific DNA binding transcription factors;transcription regulators	1315	1336	1327	1327	10	-41.1	-28.7	0.698297	7	1-5,1336-1332;7-8,1330-1329;10-15,1327-1322;16-17,1320-1319;19-21,1317-1315	6-6,1331-1331[SIL];9-9,1328-1328[SIL];x-x,1321-1321[BULt];18-18,1318-1318[SIL]	(((.((.((((((.((.(((((&))))).)).))))))-)).)))	CCUGGAUGCCAGAGAAGGUUCC&GGAAUGUUGUCUGGC-UCGAGG	2	0.560105
miR166c-star	Potri.017G048000.1	sequence-specific DNA binding transcription factors;transcription regulators	1315	1336	1327	1327	10	-41.1	-28.7	0.698297	7	1-5,1336-1332;7-8,1330-1329;10-15,1327-1322;16-17,1320-1319;19-21,1317-1315	6-6,1331-1331[SIL];9-9,1328-1328[SIL];x-x,1321-1321[BULt];18-18,1318-1318[SIL]	(((.((.((((((.((.(((((&))))).)).))))))-)).)))	CCUGGAUGCCAGAGAAGGUUCC&GGAAUGUUGUCUGGC-UCGAGG	2	0.560105
miR166g-star	Potri.017G048000.1	sequence-specific DNA binding transcription factors;transcription regulators	1315	1336	1327	1327	10	-41.1	-28.7	0.698297	7	1-5,1336-1332;7-8,1330-1329;10-15,1327-1322;16-17,1320-1319;19-21,1317-1315	6-6,1331-1331[SIL];9-9,1328-1328[SIL];x-x,1321-1321[BULt];18-18,1318-1318[SIL]	(((.((.((((((.((.(((((&))))).)).))))))-)).)))	CCUGGAUGCCAGAGAAGGUUCC&GGAAUGUUGUCUGGC-UCGAGG	2	0.560105
miR166l-star	Potri.017G048000.1	sequence-specific DNA binding transcription factors;transcription regulators	1315	1336	1327	1327	10	-41.1	-28.7	0.698297	7	1-5,1336-1332;7-8,1330-1329;10-15,1327-1322;16-17,1320-1319;19-21,1317-1315	6-6,1331-1331[SIL];9-9,1328-1328[SIL];x-x,1321-1321[BULt];18-18,1318-1318[SIL]	(((.((.((((((.((.(((((&))))).)).))))))-)).)))	CCUGGAUGCCAGAGAAGGUUCC&GGAAUGUUGUCUGGC-UCGAGG	2	0.560105
miR166m-star	Potri.017G048000.1	sequence-specific DNA binding transcription factors;transcription regulators	1315	1336	1327	1327	10	-41.1	-28.7	0.698297	7	1-5,1336-1332;7-8,1330-1329;10-15,1327-1322;16-17,1320-1319;19-21,1317-1315	6-6,1331-1331[SIL];9-9,1328-1328[SIL];x-x,1321-1321[BULt];18-18,1318-1318[SIL]	(((.((.((((((.((.(((((&))))).)).))))))-)).)))	CCUGGAUGCCAGAGAAGGUUCC&GGAAUGUUGUCUGGC-UCGAGG	2	0.560105
miR394-mature	Potri.003G023300.1	loricrin-related	1134	1154	1144	1145	9	-39.2	-30.9	0.788265	5.5	2-8,1153-1147;9-14,1145-1140;16-20,1138-1134	1-1,1154-1154[UP5];x-x,1146-1146[BULt];15-15,1139-1139[SIL]	(((((.((((((.(((((((.&.)))))))-)))))).)))))	GGGGGCGGACAGCGAUGCCAG&UUGGCAUU-CUGUCCACCUCC	2	0.570306
miR477a-star	Potri.004G236100.3		169	189	180	180	10	-41.7	-30.1	0.721823	6	1-14,189-176;17-19,173-171	15-16,175-174[SIL];20-21,170-169[UP3]	..(((..((((((((((((((&))))))))))))))..)))..	UUAUCCACCCCAAGGGUAUCC&GGAUGCCUUUGGGGGAGAUUG	2	0.570306
miR6421-mature	Potri.007G012200.1	oxidoreductase, 2OG-Fe(II) oxygenase family protein	1310	1330	1321	1322	9	-35.9	-26	0.724234	6	2-11,1329-1320;13-14,1318-1317;16-21,1315-1310	1-1,1330-1330[UP5];12-12,1319-1319[SIL];15-15,1316-1316[SIL]	((((((.((.((((((((((.&.)))))))))).)).))))))	CUUCCUGUGGGAUCUGCUCUU&UAGAGCAGAUUGUAAGGGAAG	2	0.570306
miR2111b-mature	Potri.010G229700.1	NAC domain containing protein 50	521	544	532	532	10	-35.7	-26.5	0.742297	10.5	3-9,542-536;10-21,532-521	1-2,544-543[UP5];x-x,535-533[BULt]	((((((((((((...(((((((..&..)))))))---))))))))))))	CGAACCUUGGGACCUUGCAGAUAA&UAAUCUGCA---UCCUGAGGUUUG	2	0.570306
miR319d-star	Potri.012G108200.6	Calcium-dependent phospholipid-binding Copine family protein	1805	1825	1816	1816	10	-36.5	-26.8	0.734247	7.5	1-8,1825-1818;10-11,1816-1815;13-19,1813-1807	9-9,1817-1817[SIL];12-12,1814-1814[SIL];20-21,1806-1805[UP3]	..(((((((.((.((((((((&)))))))).)).)))))))..	AUUGUUGGAGUUGGAGGAGCU&AGCUCCUUGAAGUCCAAUAGA	2	0.570306
miR164e-star	Potri.016G049100.10	Calcium-dependent lipid-binding (CaLB domain) plant phosphoribosyltransferase family protein	1575	1594	1585	1585	10	-41.9	-31.3	0.747017	5	1-3,1594-1592;5-11,1590-1584;14-21,1582-1575	4-4,1591-1591[SIL];12-13,1583-1583[AILq]	((((((((.-(((((((.(((&))).)))))))..))))))))	GAUGGGGAC-ACAGGCAGAUG&CAUGUGCCUGUCUUCCCCAUC	2	0.570306
miR164c-star	Potri.016G059800.3	ubiquitin protein ligase 5	1197	1220	1211	1210	11	-43.1	-31.8	0.737819	8	1-10,1220-1211;11-12,1208-1207;13-21,1205-1197	x-x,1210-1209[BULt];x-x,1206-1206[BULt]	(((((((((.((..((((((((((&))))))))))--))-)))))))))	GUUGGAGAAUGGUAGGGGUACGUG&CACGUGCUCC--CC-UUCUCCAAC	2	0.570306
miRN8-mature	Potri.002G048666.1		2233	2253	2244	2244	10	-32.2	-21.1	0.65528	7	1-9,2253-2245;11-18,2243-2236	10-10,2244-2244[SIL];19-21,2235-2233[UP3]	...((((((((.(((((((((&))))))))).))))))))...	UGGGAGAAGAUCAAGAGCAAG&UUUGCUCUUCGUUUUCUCAUG	0	0.577843
[truncated: 3,765 more rows]
