# Supplementary material for: Integrated Degradome and Srna Sequencing Revealed miRNA-mRNA Regulatory Networks between the Phloem and Developing Xylem of Poplar
Source: Int J Mol Sci. 2022 Apr 20;23(9):4537. doi: 10.3390/ijms23094537 (PMC9100975; doi:10.3390/ijms23094537)
Supplement: Supplementary file 1 [file ijms-23-04537-s001.zip › Table S7.xlsx]

## Sheet: Table S7
	Table S7 MiRNA families in monocots, eudicots, and gymnosperms
	Monocots-Specific	Eudicots-Specific	Gy-Specific	Monocots and Eudicots common	Eudicots and Gy common	Monocots and Eudicots and Gy common
	miR5340	miR8179	miR11439	miR530	miR4414	miR319
	miR5501	miR4374	miR11436	miR5072	miR2111	miR535
	miR5508	miR6434	miR11438	miR479	miR2950	miR536
	miR1427	miR5225	miR11443	miR827	miR3627	miR168
	miR1428	miR4412	miR11564	miR158	miR477	miR167
	miR1425	miR858	miR11566			miR2118
	miR1423	miR4415	miR11444			miR169
	miR2876	miR4416	miR11565			miR164
	miR2873	miR859	miR11560			miR482
	miR2872	miR853	miR11441			miR166
	miR2871	miR856	miR11562			miR160
	miR2870	miR861	miR11561			miR162
	miR5510	miR10192	miR11440			miR828
	miR5513	miR2119	miR11446			miR5139
	miR5516	miR862	miR11449			miR529
	miR3979	miR10198	miR1313			miR408
	miR1432	miR4387	miR1314			miR399
	miR1430	miR6445	miR3699			miR156
	miR2120	miR847	miR1311			miR398
	miR6254	miR846	miR3698			miR159
	miR5168	miR447	miR1312			miR395
	miR5169	miR7817	miR11454			miR394
	miR11336	miR843	miR3697			miR397
	miR8558	miR842	miR11453			miR396
	miR435	miR845	miR3695			miR171
	miR1128	miR844	miR11455			miR391
	miR11344	miR850	miR11450			miR390
	miR11343	miR852	miR1030			miR393
	miR8155	miR8182	miR11571			miR172
	miR6251	miR173	miR3693
	miR11341	miR4382	miR11570
	miR5055	miR10405	miR11452
	miR5179	miR5043	miR11451
	miR5337	miR9763	miR11572
	miR820	miR4996	miR11458
	miR2867	miR4997	miR11579
	miR2866	miR838	miR11457
	miR3711	miR837	miR11459
	miR2863	miR841	miR11580
	miR5174	miR1888	miR3701
	miR818	miR840	miR11467
	miR5788	miR1886	miR11500
	miR5821	miR161	miR11466
	miR5827	miR5042	miR11582
	miR812	miR6421	miR11581
	miR1859	miR4243	miR11463
	miR1865	miR829	miR1083
	miR1863	miR6425	miR11462
	miR1861	miR825	miR11583
	miR1862	miR6427	miR11506
	miR1860	miR826	miR11505
	miR2275	miR823	miR11507
	miR5795	miR2109	miR11469
	miR5159	miR830	miR11502
	miR6248	miR5022	miR11468
	miR528	miR9740	miR11504
	miR531	miR6478	miR949
	miR5151	miR5026	miR11503
	miR5485	miR5786	miR947
	miR5487	miR5028	miR946
	miR5489	miR5667	miR3709
	miR5801	miR9749	miR11509
	miR5804	miR777	miR950
	miR1846	miR776	miR951
	miR1320	miR779	miR3710
	miR5813	miR3522	miR11476
	miR1849	miR5671	miR11478
	miR1856	miR5037	miR11511
	miR1857	miR5038	miR11477
	miR1850	miR5677	miR11510
		miR4348	miR11472
		miR4228	miR11474
		miR5559	miR11473
		miR403	miR11517
		miR1508	miR11519
		miR1509	miR11518
		miR402	miR11479
		miR1507	miR11512
		miR1515	miR11515
		miR773	miR11514
		miR1513	miR11481
		miR775	miR11480
		miR1514	miR11487
		miR3933	miR11486
		miR774	miR11522
		miR3932	miR11488
		miR1511	miR11483
		miR1512	miR11482
		miR771	miR11485
		miR1510	miR8011
		miR10442	miR11484
		miR9750	miR11528
		miR10440	miR11407
		miR5640	miR11527
		miR4397	miR11409
		miR5761	miR11408
		miR5763	miR11529
		miR6456	miR11403
		miR6457	miR11524
		miR10447	miR11523
		miR9722	miR11526
		miR6459	miR11490
		miR5767	miR11491
		miR2934	miR11498
		miR1447	miR11497
		miR1448	miR11530
		miR400	miR11412
		miR3625	miR11532
		miR3624	miR11499
		miR1446	miR11411
		miR3623	miR11494
		miR1444	miR11493
		miR4392	miR11418
		miR9731	miR11539
		miR5374	miR11417
		miR5770	miR11419
		miR5651	miR11414
		miR5017	miR11535
		miR5019	miR11413
		miR868	miR11534
		miR9737	miR11537
		miR864	miR11416
		miR867	miR11415
		miR3629	miR11421
		miR866	miR11420
		miR3508	miR11544
		miR476	miR11423
		miR475	miR11422
		miR472	miR11540
		miR3635	miR11429
		miR3634	miR11428
		miR3633	miR11549
		miR3632	miR11425
		miR5372	miR11546
			miR11424
			miR11545
			miR11427
			miR11426
			miR11432
			miR11431
			miR11552
			miR11551
			miR11550
