# Supplementary material for: Integrated Degradome and Srna Sequencing Revealed miRNA-mRNA Regulatory Networks between the Phloem and Developing Xylem of Poplar
Source: Int J Mol Sci. 2022 Apr 20;23(9):4537. doi: 10.3390/ijms23094537 (PMC9100975; doi:10.3390/ijms23094537)
Supplement: Supplementary file 1 [file ijms-23-04537-s001.zip › Table S8.xlsx]

## Sheet: Table S8
Table S8 MiRNA families in P. deltoides, P. trichocarpa, P. alba, and P. tremula
Populus alba - Populus tremula	Populus deltoides - Populus alba - Populus tremula	Populus deltoides - Populus alba	Populus deltoides - Populus trichocarpa - Populus alba - Populus tremula	Populus deltoides - Populus trichocarpa - Populus alba	Populus deltoides - Populus trichocarpa	Populus deltoides	Populus trichocarpa - Populus alba - Populus tremula	Populus trichocarpa - Populus tremula	Populus trichocarpa
miR7841	miR399	miR477	miR6445	miR6459	miR476	miR6434	miR156	miR1447	miR6456
miR828	miR395		miR319		miR475	miR6478	miR159		miR1444
miR536	miR6457		miR6427		miR530	miR1446	miR1448		miR6425
			miR403		miR6421	miR7817	miR397		miR408
			miR168		miR2111		miR390
			miR167				miR393
			miR398
			miR169
			miR164
			miR472
			miR482
			miR394
			miR166
			miR396
			miR160
			miR171
			miR162
			miR172
