# Supplementary material for: Integrated Degradome and Srna Sequencing Revealed miRNA-mRNA Regulatory Networks between the Phloem and Developing Xylem of Poplar
Source: Int J Mol Sci. 2022 Apr 20;23(9):4537. doi: 10.3390/ijms23094537 (PMC9100975; doi:10.3390/ijms23094537)
Supplement: Supplementary file 1 [file ijms-23-04537-s001.zip › Table S9.xlsx]

## Sheet: Table S9
Table S9 Primers used in this study
Name	Sequence
miR482c-mature	TCTTTCCGAGTCCTCCCATACC
miR530-star	AGGTGCAGGTGCAGGTGCAGG
miR319a-mature	TTGGACTGAAGGGAGCTCCC
miR319c-mature	TTGGGCTGAAGGGAGCTCCCA
miR319d-mature	TTTGGATTGAAGGGAGCTCT
miR319g-mature	CTTGGATTGAAGGGAGCTCCT
miR403a-mature	TTAGATTCACGCACAAACTCG
miRN8-mature	TTTGCTCTTCGTTTTCTCATG
miR477c-mature	TGAGGCCTTTGGGGGAGAGTGG
miR475a-mature	AATGGCCATTGTAAGAGTAGA
miR396c-star	CTCAAGAAAGCCGTGGGAGA
miR477a-star	GGATGCCTTTGGGGGAGATTG
miR319e-mature	AGCTGCCGACTCATTCATTC
miR166f-star	GGATTGTCGTCTGGTTCGATG
miR160e-mature	TGCCTGGCTCCCTGTATGCCA
miR172c-mature	AGAATCTTGATGATGCTGCAT
miR171d-mature	TTGAGCCGCGCCAATATCACTT
miR396f-mature	TTCCACAGCTTTCTTGAACTG
miR2111a-mature	TAATCTGCATCCTGAGGTTTG
miR164e-star	CATGTGCCTGTCTTCCCCATC
miR171a-star	CGATGTTGGTGAGGTTCAATC
EF1α-F	GGCAAGGAGAAGGTACACAT
EF1α-R	CAATCACACGCTTGTCAATA
18S-F	TCAACTTTCGATGGTAGGATAGTG
18S-R	CCGTGTCAGGATTGGGTAATTT
